# Supplementary material for: Differential protein expression and post-translational modifications in metronidazole-resistant Giardia duodenalis
Source: Gigascience. 2018 Mar 13;7(4):giy024. doi: 10.1093/gigascience/giy024 (PMC5913674; doi:10.1093/gigascience/giy024)
Supplement: Supplemental material [file giy024_supp.zip]

Archive with 12 entries (12 files):
- Emery et al, Supplementary Figure 1.pdf
- Emery et al, Supplementary Figure 2.pdf
- Emery et al, Supplementary Figure 3.pdf
- Emery et al, Supplementary Figure 4.pdf
- Emery et al, Supplementary Figure 5.pdf
- Emery et al, Supplementary Figure 6.pdf
- Emery et al, Supplementary Figure 7.pdf
- Emery et al, Supplementary Figure 8.pdf
- Emery et al, Supplementary Figure 9.pdf
- Emery et al, Supplementary S1 -- TMT Protein IDs and Quant.xlsx
- Emery et al, Supplementary S2 -- Functional Annotation DEPs.xlsx
- Emery et al, Supplementary S3 -- Functional Enrichment DEPs.xlsx
