# Supplementary material for: Differential protein expression and post-translational modifications in metronidazole-resistant Giardia duodenalis
Source: Gigascience. 2018 Mar 13;7(4):giy024. doi: 10.1093/gigascience/giy024 (PMC5913674; doi:10.1093/gigascience/giy024)
Supplement: Supplemental material [file giy024_supp.zip › Emery et al, Supplementary S1 -- TMT Protein IDs and Quant.xlsx]

## Sheet: WB MtzR vs MtzS
											WB-R6/WB-S1	WB-R6/WB-S4	WB-R6/WB-S3	WB-R5/WB-S1	WB-R5/WB-S4	WB-R5/WB-S3	WB-R7/WB-S1	WB-R7/WB-S4	WB-R7/WB-S3
Accession	Entrez Gene ID	Description	Score	Coverage	# Proteins	# Unique Peptides	# Peptides	# PSMs	GEOMEAN	P-VALUE	128_C/126	128_C/127_C	128_C/127_N	128_N/126	128_N/127_C	128_N/127_N	129_N/126	129_N/127_C	129_N/127_N	129_N/127_N Count	129_N/127_N Variability [%]	# AAs	MW [kDa]	calc. pI
GL50803_137606	5699543	Variant-Specific Surface Protein 92 (VSP-92)	152.25	0.0704	1	1	7	9	3.65173	0.0255976	1.584	1.903	1.854	3.98	4.694	4.647	5.526	6.618	6.508	1		852	88.9	6.3
GL50803_101074	5699878	Variant-Specific Surface Protein 88 (VSP-88)	154.75	0.1231	1	3	10	13	3.65027	0.0177709	2.249	1.829	1.946	4.356	3.477	3.76	7.098	5.754	6.18	1		739	76.7	5.43
GL50803_16978	5701819	hypothetical protein	26.21	0.0182	1	1	1	2	2.56101	0.00174788	3.519	2.913	2.948	2.49	2.023	2.081	2.781	2.295	2.344	1		548	61	6.86
GL50803_14164	5702840	hypothetical protein	51.47	0.0321	1	1	4	14	2.40653	0.000623396	2.96	2.435	2.529	2.417	1.951	2.06	2.789	2.287	2.397	1		811	88.5	8.16
GL50803_137620	5698509	Variant-Specific Surface Protein 123 (VSP-123)	107.48	0.0735	1	2	6	12	2.26189	0.00332985	2.698	2.106	2.595	1.722	1.917	2.62	2.643	1.487	3.092	3	19	680	69.2	4.77
GL50803_10291	5702467	hypothetical protein	34.57	0.0184	1	1	3	4	2.19083	0.0245437	3.742	2.207	2.492	2.27	1.314	1.508	3.171	1.864	2.125	1		1139	128.5	7.88
GL50803_103202	5699345	hypothetical protein	72.39	0.0514	1	2	8	32	2.11001	0.222168	4.846	4.232	7.712	1.187	1.018	1.885	1.182	1.029	1.892	1		1361	151.7	6.04
GL50803_14949	#N/A	hypothetical protein	37.49	0.0152	1	1	1	1	2.09689	0.00450128	2.495	1.866	2.67	2.105	1.546	2.248	2.206	1.645	2.375	1		789	87.8	6.7
GL50803_17170	5700746	Long chain fatty acid CoA ligase 5	35.71	0.0433	1	1	9	12	2.08371	0.00189224	2.681	2.406	2.08	2.238	1.972	1.732	2.178	1.949	1.701	1		1523	167.2	7.78
GL50803_8388	5701625	hypothetical protein	24.7	0.0262	1	1	2	2	2.06797	0.0136559	2.283	1.548	1.939	3.254	2.167	2.759	2.078	1.405	1.777	1		496	56.2	5.45
GL50803_6185	5699154	hypothetical protein	35.27	0.1502	1	1	4	4	2.04944	0.0112405	3.169	2.403	2.318	2.151	1.601	1.57	2.29	1.731	1.686	1		213	24.8	6
GL50803_115202	5701302	VSP	63.71	0.0568	6	3	5	6	2.03162	0.0373658	2.228	1.884	1.982	1.889	1.741	2.647	2.076	1.75	2.241	3	28.3	792	84.2	6.33
GL50803_14545	5697873	Serine/threonine protein phosphatase PP1 isozyme 7	54.08	0.0793	1	1	3	5	2.00848	0.0184982	3.127	2.094	1.779	2.462	1.618	1.398	2.778	1.855	1.591	2	11.1	328	36.9	5.69
GL50803_4789	5698904	hypothetical protein	75.75	0.0308	1	1	2	3	1.9408	0.0502436	2.764	2.161	2.418	1.425	1.094	1.244	2.729	2.127	2.403	2	22	552	60.2	6.74
GL50803_4288	5697481	Ser/Thr phosphatase 2C, putative	42.26	0.0514	1	1	4	7	1.93256	0.0290093	3.124	2.173	2.257	1.851	1.264	1.335	2.498	1.732	1.816	1		623	68.7	6.52
GL50803_42377	5703081	hypothetical protein	57.18	0.0386	1	1	9	10	1.92273	0.0192876	2.359	2.724	2.019	1.471	1.669	1.257	2.083	2.399	1.795	1		1632	179.2	6.25
GL50803_4596	5697665	Ethanolamine kinase, putative	40	0.0322	1	1	1	1	1.89723	0.000871701	2.158	1.827	1.689	2.122	1.764	1.657	2.263	1.911	1.783	1		342	38.8	5.31
GL50803_95878	#N/A	hypothetical protein	39.54	0.0132	1	1	1	1	1.875	0.00150308	2.272	2.089	1.872	2.067	1.865	1.699	1.864	1.708	1.546	1		684	77	8.03
GL50803_118900	5697124	VSP	40.12	0.0988	3	1	1	1	1.86112	0.06616	1.206	1.222	1.004	2.437	2.424	2.024	2.616	2.642	2.191	1		81	7.9	6.28
GL50803_17172	5700747	hypothetical protein	28.26	0.028	1	1	4	8	1.85369	0.00480508	1.516	1.839	1.411	1.864	2.22	1.732	2.007	2.428	1.881	1		965	108.1	5.16
GL50803_16826	5700255	Kinase, NEK-frag	74.87	0.0785	1	1	5	6	1.85355	9.50969e-05	1.904	1.941	1.863	1.751	1.752	1.71	1.926	1.957	1.897	2	9.7	497	53	9.23
GL50803_17461	#N/A	hypothetical protein	32.33	0.0273	1	1	4	7	1.84955	0.0146941	2.742	2.207	1.887	2.054	1.623	1.41	2.04	1.637	1.413	1		1097	124.2	8.69
GL50803_114829	5697333	hypothetical protein	28	0.0158	1	1	3	3	1.82154	0.00538128	2.327	2.202	2.087	1.703	1.583	1.524	1.807	1.705	1.631	1		1453	162.7	6.87
GL50803_7715	5703037	High cysteine membrane protein Group 1	112.33	0.0425	1	2	3	4	1.81074	0.0421932	2.037	1.878	2.515	2.112	1.911	2.601	1.22	1.121	1.515	2	3.5	682	72.8	6.32
GL50803_23767	5698755	hypothetical protein	35.96	0.0223	1	1	1	1	1.78593	0.000854873	2.022	1.719	1.651	2.132	1.779	1.737	1.915	1.623	1.573	1		494	54.4	6.38
GL50803_5010	5700547	Ser/Thr phosphatase PP2A-2 catalytic subunit	46.73	0.064	1	1	3	5	1.7802	0.00105213	2.128	1.859	1.841	1.937	1.661	1.673	1.821	1.586	1.586	1		344	39.8	6.74
GL50803_7906	5703022	hypothetical protein	22.25	0.0131	1	1	2	2	1.77924	0.0158408	2.532	2.131	1.823	1.791	1.48	1.286	2.062	1.73	1.494	1		993	110.8	4.94
GL50803_6700	5697136	Kinase, CMGC RCK	32.1	0.0378	1	1	2	2	1.77325	0.00477938	2.21	1.825	1.6	1.954	1.584	1.411	2.172	1.789	1.583	1		397	44.9	7.02
GL50803_113450	5701073	Variant-Specific Surface Protein 44 (VSP-44)	150.46	0.0929	3	4	8	12	1.76918	0.17958	2.035	1.395	1.554	1.507	1.778	1.762	2.469	1.689	1.955	5	124.8	732	74.8	5.59
GL50803_17552	5698553	Protein 21.1	33.78	0.0235	1	1	1	2	1.76861	0.0940484	2.766	2.218	3.202	1.286	1.013	1.485	1.685	1.347	1.963	2	46.4	425	46.9	6.54
GL50803_16167	5698771	Kinase, NEK	29.98	0.0678	1	1	5	5	1.75893	0.0189239	2.405	1.551	1.702	2.034	1.288	1.436	2.452	1.576	1.746	1		546	59.8	6.57
GL50803_7422	5697215	hypothetical protein	83.3	0.0884	1	4	6	9	1.71518	0.00682461	1.905	2.139	1.771	1.445	1.593	1.31	1.788	2.001	1.65	5	36	622	69.3	6.35
GL50803_16840	5697751	Trichohyalin	57.2	0.0485	1	2	9	15	1.71334	0.0306683	2.402	1.949	1.847	1.64	1.505	1.406	1.721	1.605	1.535	3	15.3	1587	176.7	5.99
GL50803_13382	#N/A	hypothetical protein	31.85	0.0625	1	1	6	7	1.71126	0.0037803	1.813	1.431	1.482	1.959	1.518	1.597	2.201	1.731	1.809	1		800	88	6.44
GL50803_16876	5701127	hypothetical protein	27.7	0.1067	1	1	5	8	1.69146	0.0769443	2.328	1.385	1.716	1.671	0.976	1.229	2.853	1.692	2.117	2	32.3	300	34.9	7.75
GL50803_14838	5699203	Protein 21.1	28.39	0.0283	1	1	3	5	1.68749	0.00694774	2.112	1.851	2.04	1.697	1.46	1.636	1.593	1.392	1.548	1		848	93.9	6.87
GL50803_101260	5698247	hypothetical protein	30.19	0.0392	1	1	3	3	1.67988	0.0351844	2.601	1.967	1.941	1.7	1.263	1.266	1.91	1.44	1.435	1		587	66.4	7.87
GL50803_16321	5699773	hypothetical protein	66.04	0.0137	1	1	6	19	1.67674	0.0772925	2.622	1.892	1.82	1.489	1.055	1.031	2.425	1.744	1.694	1		2632	291.9	5.2
GL50803_16518	5698090	hypothetical protein	29.86	0.0456	1	1	7	14	1.65755	0.0139082	2.087	2.156	1.72	1.538	1.56	1.265	1.676	1.726	1.39	1		1118	121.7	5.67
GL50803_92132	5701876	hypothetical protein	105.68	0.0536	1	4	9	13	1.65467	0.00521362	2.092	1.856	1.836	1.683	1.466	1.474	1.662	1.47	1.468	4	26.8	1680	187	5.92
GL50803_14934	5702662	Kinase, NEK	56.5	0.0344	1	1	6	9	1.64821	0.0314629	2.412	1.94	2.102	1.606	1.268	1.396	1.659	1.33	1.455	1		1510	164.5	6.79
GL50803_33663	#N/A	hypothetical protein	61.46	0.0395	1	2	5	8	1.63949	0.00642818	2.051	1.885	1.749	1.591	1.435	1.353	1.734	1.588	1.488	2	37.8	1038	116.6	6.47
GL50803_1713	5698432	Protein 21.1	43.22	0.1548	8	1	5	22	1.63705	0.0423005	1.997	2.467	2.108	1.256	1.523	1.323	1.349	1.662	1.433	1		252	27.4	5.66
GL50803_17474	5700125	hypothetical protein	75.27	0.1421	1	3	9	13	1.62502	0.00210197	1.847	1.718	1.55	1.477	1.477	1.36	1.853	1.859	1.572	3	13.6	605	67.5	5.49
GL50803_14704	5702318	hypothetical protein	24.96	0.0131	1	1	2	10	1.61051	0.0154065	1.852	1.306	1.351	2.015	1.396	1.468	2.187	1.538	1.606	1		995	110.1	5.62
GL50803_16902	5699795	hypothetical protein	99.63	0.0423	1	2	4	6	1.60617	0.0299084	2.158	1.949	1.617	1.551	1.265	1.327	1.826	1.599	1.376	3	7	994	109.2	6.55
GL50803_6469	5703227	hypothetical protein	28.4	0.0972	1	1	2	2	1.60577	0.0260271	2.278	1.967	1.83	1.652	1.401	1.324	1.595	1.374	1.289	1		216	23.9	4.56
GL50803_16592	5703060	ABC transporter family protein	82.48	0.0408	2	1	13	31	1.59568	0.0113875	1.988	1.888	1.9	1.467	1.367	1.399	1.544	1.462	1.485	2	11	2254	252.3	7.69
GL50803_6336	5699086	Epsilon tubulin	31.73	0.023	1	1	1	2	1.58441	0.00221458	1.587	1.666	1.553	1.419	1.462	1.386	1.729	1.81	1.703	1		478	52.2	6.42
GL50803_16482	5700542	hypothetical protein	27.74	0.0297	1	1	2	5	1.57103	0.020372	1.719	1.833	1.958	1.563	1.636	1.776	1.195	1.271	1.37	2	7.4	404	46	8.48
GL50803_10829	5702007	Glucosamine-6-phosphate deaminase	141.56	0.1369	1	3	4	12	1.56697	0.00672099	1.545	1.805	1.552	1.496	1.712	1.383	1.562	1.637	1.453	8	38.8	263	28.7	5.97
GL50803_91712	5702294	Amino acid transporter family	36.47	0.0495	2	2	4	4	1.55974	0.066621	1.559	1.922	2.184	1.43	1.732	1.999	0.991	1.218	1.397	1		707	77.1	8.79
GL50803_15987	5697946	hypothetical protein	40.27	0.071	1	1	3	3	1.5591	0.0101409	2.01	1.736	1.587	1.647	1.396	1.298	1.688	1.454	1.342	1		338	38.6	9.47
GL50803_14759	5697313	6-phosphogluconate dehydrogenase, decarboxylating	140.34	0.1507	1	4	9	13	1.55578	0.00450363	1.807	1.742	1.672	1.635	1.5	1.562	1.412	1.405	1.335	6	25.6	471	52.2	7.8
GL50803_2098	5700011	ATP-dependent RNA helicase p54, putative	93.68	0.1442	1	3	8	11	1.55294	0.0167602	1.722	1.359	1.321	1.663	1.288	1.273	2.173	1.71	1.677	3	53.6	430	48.4	8.18
GL50803_11895	5702944	hypothetical protein	71.47	0.0359	1	1	4	5	1.55089	0.0176132	1.87	1.775	1.306	1.739	1.621	1.212	1.74	1.647	1.223	2	23.5	974	106.4	6.14
GL50803_14641	5698860	Transducin	121.88	0.0807	1	2	4	7	1.54882	0.00372695	2.136	1.418	1.518	1.883	1.413	1.283	1.897	1.321	1.304	4	47.1	545	60.4	5.73
GL50803_8978	5702812	4-alpha-glucanotransferase	319.74	0.1185	4	7	17	33	1.54625	0.00941736	1.857	1.767	1.737	1.608	1.558	1.506	1.304	1.386	1.3	17	51.1	1215	138	7.05
GL50803_14216	5703228	Kinase, NEK	29.6	0.0168	1	1	2	2	1.54558	0.00805746	1.581	1.817	1.7	1.528	1.725	1.64	1.243	1.425	1.346	1		774	85.4	5.07
GL50803_14800	5700807	Protein 21.1	67	0.0274	1	1	1	3	1.53307	0.103571	2.354	2.063	2.177	1.242	1.068	1.146	1.53	1.336	1.424	2	8.9	402	43.7	5.33
GL50803_3746	5702640	Protein 21.1	68.53	0.0309	1	3	4	4	1.53186	0.0577803	2.335	1.921	1.708	1.521	1.115	1.157	1.717	1.279	1.407	3	3.2	1101	118.9	5.31
GL50803_113876	5702364	ABC transporter, ATP-binding protein, putative	34.63	0.0217	1	1	7	11	1.52777	0.00211114	1.564	1.732	1.427	1.569	1.706	1.428	1.447	1.597	1.328	1		2071	231.7	7.5
GL50803_16533	5702206	Protein 21.1	70.85	0.0397	1	1	4	5	1.5277	0.0623497	1.812	1.548	1.826	1.204	1.01	1.211	1.909	1.626	1.936	2	10.4	933	102.6	5.36
GL50803_14661	5699168	Kinase, CAMK CAMKL	89.12	0.0512	1	2	2	2	1.52723	0.00970231	1.656	1.796	1.842	1.398	1.488	1.551	1.283	1.388	1.436	2	33.8	469	52	8.22
GL50803_101699	5702559	Protein 21.1	49.39	0.0179	1	1	2	4	1.52433	0.103222	1.843	1.702	1.516	1.171	1.062	0.961	2.173	2	1.799	1		1062	117.5	5.92
GL50803_113971	5702580	Transducin	31.54	0.0187	1	1	1	1	1.51972	0.018103	1.764	1.854	1.896	1.378	1.422	1.478	1.285	1.347	1.391	1		481	53.5	6.05
GL50803_16430	5699941	hypothetical protein	27.17	0.0207	1	1	9	23	1.5191	0.0345011	1.135	1.397	1.343	1.627	1.935	2.02	1.272	1.539	1.625	6	5.8	2612	290.1	6.38
GL50803_16326	5698801	Protein 21.1	57.94	0.0831	1	2	8	21	1.51737	0.00484071	1.714	1.735	1.731	1.412	1.404	1.423	1.42	1.433	1.443	2	28.4	758	82.3	5.49
GL50803_11700	5701730	hypothetical protein	80.77	0.0529	1	2	3	4	1.5143	0.00857261	1.516	1.256	1.415	1.582	1.286	1.473	1.884	1.556	1.769	2	67.4	567	62.7	5.58
GL50803_23447	5699344	hypothetical protein	57.41	0.0348	1	2	9	20	1.5134	0.029151	1.838	1.359	1.428	1.588	1.152	1.231	2.08	1.533	1.626	2	2.4	1640	182.3	7.97
GL50803_115232	5701243	hypothetical protein	73.34	0.038	2	2	2	2	1.51269	0.048498	2.053	1.971	1.92	1.32	1.244	1.231	1.431	1.37	1.347	2	20.9	552	60.4	7.93
GL50803_16929	5699245	hypothetical protein	44.41	0.1052	1	1	6	7	1.51263	0.00568629	1.815	1.641	1.441	1.619	1.438	1.283	1.65	1.487	1.318	1		523	58.8	5.4
GL50803_13262	5698288	hypothetical protein	48.73	0.0599	1	2	2	2	1.51236	0.0186685	1.948	1.783	1.571	1.478	1.328	1.189	1.637	1.494	1.329	2	14.7	334	37.3	4.94
GL50803_13350	5697757	Alcohol dehydrogenase lateral transfer candidate	202.66	0.1041	1	5	6	18	1.50895	0.0134496	1.994	1.609	1.588	1.665	1.151	1.337	1.866	1.153	1.444	13	48.9	442	49	5.99
GL50803_40283	5702607	hypothetical protein	29.54	0.0441	1	1	1	1	1.50827	0.0203778	1.814	1.474	1.513	1.464	1.168	1.219	1.917	1.553	1.609	1		272	29.4	5.27
GL50803_15252	5698749	Ubiquitin-conjugating enzyme E2-17 kDa 3	131.76	0.1742	1	4	4	12	1.50155	0.00768795	1.873	1.556	1.541	1.576	1.399	1.396	1.708	1.285	1.279	8	18.1	178	20.3	9
GL50803_21750	5702072	Ribose-phosphate pyrophosphokinase	75.85	0.0568	1	2	2	2	1.49404	0.000672	1.527	1.343	1.388	1.647	1.423	1.494	1.668	1.463	1.525	2	73.2	370	40.6	6.77
GL50803_102710	5703054	Ubiquitin carboxyl-terminal hydrolase 14	53.27	0.0271	1	1	3	3	1.49401	0.00208822	1.69	1.605	1.439	1.537	1.432	1.305	1.598	1.512	1.369	1		813	91.7	5.41
GL50803_28379	5703232	Multidrug resistance-associated protein 1	71.93	0.0659	1	3	13	15	1.49148	0.0421476	1.679	1.627	1.754	1.463	1.563	1.525	1.405	1.155	1.347	3	13.8	1503	167.2	8.19
GL50803_12224	5698572	hypothetical protein	34.47	0.1333	2	2	6	10	1.48932	0.0690221	1.742	1.71	1.517	1.306	1.259	1.135	1.717	1.681	1.481	3	2.4	300	35.1	9.23
GL50803_15339	5702272	Adaptor protein complex large chain subunit BetaA	53.24	0.0461	1	1	4	5	1.48897	0.0501878	1.948	1.652	1.528	1.354	1.127	1.06	1.892	1.6	1.494	1		672	74.2	5.62
GL50803_16351	5700026	hypothetical protein	27.04	0.0194	1	1	5	11	1.48894	0.0455331	1.706	1.635	1.251	1.409	1.325	1.03	1.966	1.879	1.451	1		1544	174.8	6.51
GL50803_9077	5702159	Inositol 5-phosphatase 4	66.01	0.0479	1	2	6	7	1.48853	0.0727651	2.226	1.937	1.764	1.556	1.329	1.23	1.389	1.205	1.108	2	4	1107	124	6.43
GL50803_15522	5702935	hypothetical protein	37.36	0.0381	1	1	3	4	1.48612	0.0129614	1.803	1.539	1.717	1.421	1.191	1.351	1.584	1.349	1.519	1		734	80.8	4.98
GL50803_9865	5702596	hypothetical protein	44.65	0.0273	1	1	4	4	1.48396	0.00616623	1.469	1.41	1.184	1.674	1.577	1.346	1.728	1.653	1.402	1		1135	126.6	6.23
GL50803_21330	#N/A	hypothetical protein	40.7	0.0411	1	1	4	4	1.48362	0.0562107	1.595	1.081	1.114	2.061	1.372	1.437	2.11	1.426	1.483	1		876	96.7	8.28
GL50803_9658	5696879	Kinase, NEK	54.63	0.1221	1	1	4	5	1.47915	0.00517566	1.573	1.74	1.392	1.451	1.576	1.281	1.457	1.607	1.297	2	2.2	303	34.6	6.64
GL50803_11566	5702865	hypothetical protein	56.03	0.0639	1	1	2	2	1.47806	0.00719446	1.723	1.502	1.437	1.492	1.277	1.241	1.738	1.51	1.459	1		266	29.8	6.14
GL50803_17579	5702563	Inositol-3-phosphate synthase	68.31	0.1002	1	3	6	10	1.47616	0.0243921	1.91	1.49	1.55	1.589	1.217	1.287	1.683	1.31	1.375	4	35.3	549	59.9	6.09
GL50803_120293	5698741	hypothetical protein	51.59	0.0917	1	1	1	1	1.47434	0.0281048	1.746	1.828	1.539	1.601	1.646	1.409	1.249	1.304	1.108	1		109	12.3	7.33
GL50803_6581	5701979	hypothetical protein	37.42	0.034	1	1	1	1	1.47049	0.0186234	1.9	1.646	1.572	1.475	1.254	1.218	1.592	1.375	1.326	1		353	39.7	4.59
GL50803_103709	5703226	hypothetical protein	438.61	0.1792	2	13	19	69	1.47047	0.0122714	1.649	1.63	1.591	1.405	1.605	1.498	1.258	1.34	1.32	26	23.6	848	94.7	6.83
GL50803_17190	5702924	Eukaryotic peptide chain release factor subunit 1	102.05	0.1444	1	5	7	9	1.46613	0.0773079	2.003	1.705	1.955	1.299	1.144	1.248	1.385	1.342	1.36	5	21.8	457	51.1	5.33
GL50803_32908	5702728	hypothetical protein	79.81	0.0523	2	2	3	4	1.46267	0.163332	1.991	1.184	1.037	1.924	1.123	0.999	2.654	1.573	1.391	2	0.7	440	48.6	5.3
GL50803_5772	5703085	CDC72	201.85	0.0709	1	2	4	11	1.46197	0.0262522	1.661	1.65	1.504	1.436	1.398	1.22	1.367	1.444	1.531	8	13.6	409	47	6.98
GL50803_15009	5697339	Flavohemoprotein lateral transfer candidate	29.47	0.0502	1	1	3	4	1.45906	0.139761	2.444	1.375	1.436	2.129	1.176	1.248	1.816	1.019	1.074	1		458	52	6.44
GL50803_17558	5697667	Kinase, CMGC DYRK	250.37	0.0697	1	4	10	19	1.45815	0.04933	1.549	1.858	1.545	1.232	1.569	1.057	1.514	1.612	1.344	9	16.1	1234	136.4	6.52
GL50803_7566	5701573	hypothetical protein	57.18	0.0427	1	1	1	2	1.45263	0.0424285	2.019	1.64	1.664	1.455	1.161	1.197	1.567	1.269	1.3	2	6.3	281	31	10.2
GL50803_11521	5698438	Variant-Specific Surface Protein 126.1 (VSP-126.1)	38.01	0.0366	2	1	3	3	1.44957	0.149139	2.03	1.345	1.921	1.261	0.82	1.19	1.91	1.261	1.818	1		628	64.1	5.39
GL50803_24321	5697650	Kinase, NEK	315.08	0.2118	1	5	8	23	1.44184	0.0427191	1.602	1.11	1.217	1.746	1.13	1.227	2.24	1.496	1.534	12	17.3	288	33.3	5.19
GL50803_16779	5697465	Cathepsin B precursor	85.71	0.0805	1	3	3	7	1.4403	0.0481679	1.485	1.587	1.935	1.348	1.089	1.665	1.17	1.28	1.598	4	34	298	32.7	5.2
GL50803_14821	5700815	HesB domain-containing protein	34.49	0.2443	1	1	4	13	1.43847	0.044192	1.876	1.448	1.402	1.478	1.121	1.103	1.87	1.44	1.407	1		131	14.3	8.16
GL50803_112048	5697524	Variant-Specific Surface Protein 166 (VSP-166)	61.09	0.0437	2	1	1	1	1.4382	0.320114	1.21	1.516	2.765	0.711	0.875	1.622	1.214	1.517	2.793	1		229	22.9	7.12
GL50803_17506	5702000	hypothetical protein	41.51	0.0393	1	1	3	3	1.43581	0.0178638	1.665	1.731	1.363	1.397	1.426	1.14	1.504	1.56	1.239	1		610	66.4	6.1
GL50803_16930	#N/A	hypothetical protein	33.09	0.0175	1	1	3	4	1.43407	0.00866464	1.722	1.561	1.504	1.424	1.267	1.241	1.528	1.381	1.343	1		1371	154.7	5.57
GL50803_41369	5697485	Protein 21.1	37.83	0.061	1	1	4	4	1.43365	0.215048	1.617	1.72	2.693	0.919	0.959	1.527	1.126	1.194	1.888	1		656	72.1	6
GL50803_10260	5701993	hypothetical protein	43.67	0.0255	1	1	2	2	1.42883	0.00663355	1.702	1.484	1.536	1.474	1.262	1.327	1.486	1.292	1.35	1		745	83.1	6.06
GL50803_8942	5701122	hypothetical protein	63.86	0.0734	1	2	2	4	1.42812	0.00600705	1.552	1.637	1.579	1.431	1.482	1.388	1.248	1.312	1.278	4	3.4	259	29.7	6.09
GL50803_113456	5701063	Kinase, VPS15	58.57	0.0268	1	4	6	7	1.42568	0.0308169	2.014	1.708	1.651	1.401	1.185	1.131	1.555	1.228	1.195	3	19.8	2088	233.9	7.01
GL50803_28699	5699833	hypothetical protein	108.93	0.0858	1	2	2	3	1.42035	0.0638933	1.868	1.225	1.182	1.644	1.066	1.177	2.15	1.455	1.348	3	6.8	233	26.7	9.44
GL50803_114210	5698415	Hypothetical protein	104.69	0.0414	1	2	5	9	1.41481	0.0289952	1.75	1.626	1.514	1.298	1.153	1.238	1.517	1.42	1.321	3	2.4	1088	113.9	6.43
GL50803_15445	#N/A	hypothetical protein	29.41	0.035	1	1	1	1	1.4146	0.0593516	1.919	1.708	1.474	1.356	1.185	1.039	1.601	1.42	1.237	1		286	32.2	7.96
GL50803_23602	5702659	RTCB PROTEIN	134.76	0.1031	1	3	7	14	1.41307	0.0931658	1.847	1.686	1.264	1.615	1.167	1.136	1.589	1.366	1.228	7	26.5	582	64.8	6.54
GL50803_8228	5701949	DNA-dependent ATPase, putative	65.86	0.0447	1	1	10	14	1.41263	0.0066026	1.54	1.629	1.443	1.301	1.352	1.217	1.427	1.505	1.346	1		1276	144.8	6.34
GL50803_13215	5702991	Kinase, NEK	0	0.0331	1	1	3	6	1.40675	0.0020895	1.508	1.527	1.39	1.49	1.481	1.371	1.335	1.347	1.239	1		635	70.9	9.23
GL50803_14104	5703107	hypothetical protein	218.29	0.1004	1	5	8	17	1.40081	0.0307962	1.78	1.429	1.729	1.41	1.185	1.353	1.414	1.223	1.208	8	29.2	767	85.4	8.16
GL50803_16720	5700501	hypothetical protein	67.05	0.0762	1	3	9	13	1.40058	0.0312547	1.939	1.442	1.309	1.506	1.28	1.137	1.68	1.33	1.157	3	0.5	840	96	4.59
GL50803_14333	#N/A	hypothetical protein	26.11	0.0078	1	1	1	2	1.39881	0.201776	1.954	1.358	2.248	1.502	1.025	1.724	1.173	0.813	1.358	1		769	86.4	6.25
GL50803_17430	5700629	DRE4 protein	58.3	0.0515	1	2	7	12	1.39774	0.0194784	1.63	1.429	1.32	1.399	1.168	1.239	1.731	1.447	1.306	3	16.2	1165	129.7	6.18
GL50803_15514	5702955	Kinase, STE STE20	24.69	0.055	1	1	4	5	1.39466	0.0204314	1.658	1.433	1.594	1.318	1.118	1.264	1.503	1.295	1.454	1		527	58	5.44
GL50803_10708	5700627	hypothetical protein	47.59	0.0618	1	2	6	12	1.38904	0.00150171	1.483	1.492	1.47	1.388	1.371	1.373	1.313	1.317	1.31	2	14.1	680	74.5	6.14
GL50803_17413	5701594	CDC19	72.56	0.0524	1	2	8	15	1.37913	0.0676351	1.651	1.393	1.36	1.268	1.051	1.042	1.813	1.525	1.503	2	17.1	1317	147.7	6.92
GL50803_90434	5702038	hypothetical protein	174.83	0.1018	1	6	18	25	1.37727	0.0168491	1.771	1.505	1.449	1.226	1.231	1.161	1.524	1.356	1.275	7	13.3	1424	159.5	7.03
GL50803_112258	5699341	Sec7 family protein	62.98	0.0275	1	3	8	19	1.37383	0.082242	1.431	1.655	1.301	1.42	1.601	1.288	1.283	1.378	1.093	4	10.9	2222	248.6	6.89
GL50803_2796	5702051	Kinase, STE STE20	41.04	0.0404	1	1	3	5	1.3721	0.0204398	1.678	1.576	1.494	1.384	1.276	1.229	1.338	1.253	1.199	1		570	64.2	6.8
GL50803_15398	5701522	Chaperone protein DnaJ subfamily A	186.86	0.1856	1	3	9	24	1.36986	0.00685396	1.408	1.532	1.508	1.421	1.255	1.197	1.448	1.275	1.325	7	15.7	361	40.8	8.16
GL50803_7203	5700985	Guanylate kinase	41.88	0.1317	1	1	4	5	1.36915	0.00640576	1.499	1.46	1.278	1.37	1.31	1.165	1.514	1.47	1.299	1		205	23.7	6.93
GL50803_16667	5702529	Acyl-CoA synthetase	1546.66	0.2387	1	17	29	126	1.36779	0.0187504	1.711	1.495	1.563	1.376	1.282	1.243	1.293	1.236	1.196	60	32	905	99.4	6.24
GL50803_137641	5697479	TMP55	139.87	0.1055	1	2	7	26	1.36767	0.0332496	2.047	1.473	1.424	1.307	1.098	1.023	1.59	1.357	1.231	7	34.2	493	55	8.31
GL50803_33629	5698887	hypothetical protein	26.98	0.0507	1	1	3	4	1.36565	0.0468979	1.806	1.531	1.559	1.378	1.147	1.187	1.406	1.189	1.222	1		375	40.9	4.82
GL50803_16556	5699592	hypothetical protein	54.17	0.0149	1	1	2	2	1.36419	0.0136704	1.635	1.501	1.472	1.364	1.229	1.226	1.385	1.268	1.255	1		1272	140.3	5.22
GL50803_16199	5698402	Coiled-coil protein	119.68	0.0993	1	3	15	23	1.36076	0.529571	1.676	1.65	1.602	1.07	1.034	1.021	1.504	1.476	1.44	3	0.7	1118	126.4	6.21
GL50803_16867	5697540	AAA family ATPase	1324.89	0.3264	1	23	34	128	1.35776	0.00677394	1.288	1.526	1.415	1.293	1.43	1.43	1.177	1.381	1.312	62	24.7	870	96.3	5.6
GL50803_5881	5699836	Protein 21.1	39.29	0.0322	1	2	5	12	1.35715	0.302798	1.484	1.678	1.884	1.59	1.765	2.015	0.742	0.837	0.948	1		1179	129	5.03
GL50803_15823	5697727	1,4-alpha-glucan branching enzyme	114.52	0.0626	1	4	6	14	1.35664	0.0575673	1.632	1.624	1.477	1.403	1.313	1.293	1.163	1.276	1.125	8	28.7	783	91.4	6.23
GL50803_10679	5701688	hypothetical protein	0	0.1357	1	1	2	3	1.35632	0.100092	1.945	1.571	1.293	1.561	1.238	1.035	1.539	1.24	1.03	1		140	15.5	5.07
GL50803_2338	5698030	hypothetical protein	117.37	0.2804	1	3	8	13	1.35592	0.006715	1.481	1.469	1.291	1.282	1.25	1.195	1.504	1.463	1.309	7	15.6	214	24.5	5.5
GL50803_8460	5702792	hypothetical protein	111.58	0.0866	1	4	9	14	1.35563	0.140351	1.72	1.657	1.5	1.282	1.388	1.338	1.159	1.162	1.128	5	29	831	91.9	5.68
GL50803_4365	5698901	26S protease regulatory subunit 6A	93.79	0.1836	3	3	11	29	1.35446	0.00833367	1.54	1.529	1.384	1.338	1.459	1.319	1.234	1.284	1.154	5	11.3	501	55.9	5.45
GL50803_87926	5702969	hypothetical protein	110.56	0.1026	1	3	5	7	1.3538	0.00161136	1.597	1.412	1.462	1.335	1.208	1.231	1.458	1.192	1.343	5	43.9	429	47.9	7.33
GL50803_16034	5699828	Kinase, CAMK CAMKL	81.47	0.1389	1	5	8	18	1.35369	0.00995868	1.471	1.528	1.459	1.399	1.349	1.31	1.224	1.266	1.215	5	8.2	432	49.2	6.54
GL50803_33932	#N/A	hypothetical protein	20.36	0.009	1	1	2	3	1.35331	0.0201396	1.304	1.16	1.172	1.419	1.24	1.273	1.684	1.494	1.524	1		1338	150.2	8.27
GL50803_15297	5702009	Ribokinase	240.19	0.3401	1	8	15	32	1.35328	0.0315826	1.344	1.096	1.213	1.677	1.252	1.304	1.792	1.274	1.363	15	43.3	344	36.6	6.77
GL50803_16636	5702055	Rab2b (Rab2b)	55.77	0.0969	1	1	3	6	1.35304	0.00912258	1.569	1.311	1.427	1.478	1.212	1.341	1.414	1.178	1.294	1		227	24.6	5.64
GL50803_89112	5698914	MCM5	69.99	0.0301	1	1	3	6	1.35299	0.0136563	1.601	1.486	1.36	1.475	1.344	1.25	1.338	1.238	1.144	2	1	730	79.1	7.17
GL50803_13467	5702046	hypothetical protein	34.77	0.1194	1	1	5	9	1.35291	0.0087924	1.472	1.524	1.504	1.305	1.327	1.33	1.226	1.265	1.26	1		310	35	6.29
GL50803_10299	5702472	hypothetical protein	53.43	0.1336	1	1	3	5	1.34386	0.0219096	1.563	1.547	1.515	1.236	1.2	1.195	1.318	1.3	1.285	1		217	24.6	5.24
GL50803_13452	5700179	Regulator of nonsense transcripts 1-like protein	84.27	0.0399	1	2	6	30	1.34268	0.118426	1.566	1.496	1.355	1.292	1.206	1.115	1.517	1.338	1.267	3	13.5	1304	147.4	6.05
GL50803_15549	5696932	Dynein binding protein, putative	175.7	0.1409	1	4	15	30	1.34221	0.165402	1.602	1.755	1.391	1.045	0.998	0.937	1.672	1.544	1.433	9	32.1	745	81.6	5.78
GL50803_6563	5699567	Uracil phosphoribosyltransferase	39.45	0.0853	1	1	2	6	1.34006	0.238725	1.839	1.013	1.364	1.476	0.798	1.092	2.183	1.199	1.629	1		211	23.2	7.01
GL50803_1995	5699740	Proteasome subunit beta type 4 precursor	57.1	0.0829	1	1	2	3	1.33952	0.415907	2.758	1.401	1.245	1.489	0.743	0.671	2.565	1.3	1.166	1		217	23.4	5.76
GL50803_32509	5697368	guanylate binding protein	164.08	0.0618	1	5	6	13	1.33506	0.0191993	1.465	1.547	1.4	1.219	1.325	1.307	1.185	1.357	1.251	7	14	1035	116.1	6.19
GL50803_7747	5701970	hypothetical protein	32.45	0.0187	1	2	4	11	1.33474	0.0347623	1.653	1.516	1.519	1.298	1.168	1.19	1.323	1.21	1.223	2	50.3	1661	183.4	7.08
GL50803_5795	5700079	Leucine-rich repeat protein 1 virus receptor protein	517.55	0.1402	1	11	14	72	1.33344	0.0228651	1.626	1.507	1.311	1.47	1.34	1.236	1.321	1.177	1.096	29	18.4	749	85.4	5.78
GL50803_114776	5697159	NSF	545.2	0.2233	1	4	23	54	1.3333	0.0213003	1.589	1.536	1.408	1.39	1.242	1.269	1.215	1.242	1.172	6	4.2	824	89.5	7.11
GL50803_40067	5701240	hypothetical protein	28.73	0.0945	1	1	6	6	1.33217	0.127102	1.149	0.924	1.08	1.484	1.171	1.391	1.846	1.48	1.745	1		487	54.9	8.15
GL50803_16375	5698040	hypothetical protein	40.91	0.0435	1	1	3	7	1.33209	0.182747	1.128	1.02	0.814	1.912	1.697	1.377	1.689	1.523	1.227	1		529	60.1	5.64
GL50803_96818	5698820	hypothetical protein	35.55	0.0513	1	1	3	4	1.32989	0.0214074	1.57	1.349	1.319	1.57	1.324	1.316	1.33	1.139	1.124	2	9.8	487	53.5	7.85
GL50803_14404	5699894	Phosphatase	155.99	0.1766	1	3	8	17	1.32747	0.115515	1.835	1.58	1.57	1.527	1.277	1.234	1.141	1.043	0.982	6	31.8	385	42.2	6.61
GL50803_7517	#N/A	hypothetical protein	22.25	0.0313	1	1	3	4	1.32735	0.0417377	1.362	1.088	1.07	1.633	1.281	1.281	1.684	1.342	1.332	1		607	66.4	7.53
GL50803_5892	5699231	Pelo protein	33.94	0.1355	1	2	6	8	1.32697	0.0556055	1.702	1.225	1.32	1.544	1.091	1.195	1.602	1.149	1.251	2	38	391	44	7.5
GL50803_16006	#N/A	hypothetical protein	32.05	0.059	1	1	3	5	1.3233	0.132543	1.446	1.949	1.365	1.068	1.413	1.006	1.186	1.594	1.127	1		322	36.3	8.21
GL50803_8329	5699944	hypothetical protein (VPS25(EAP20))	39.44	0.2432	1	1	6	14	1.32105	0.161808	1.513	1.095	0.977	1.578	1.121	1.017	2.078	1.499	1.351	1		185	21.4	5.82
GL50803_102890	5702771	BUB3	66.65	0.0358	1	1	1	1	1.31959	0.0796122	1.687	1.497	1.531	1.456	1.268	1.319	1.168	1.034	1.067	1		363	40	8.13
GL50803_22808	5701968	Histidyl-tRNA synthetase	378.65	0.1238	1	10	14	25	1.31902	0.0135989	1.409	1.328	1.448	1.341	1.193	1.309	1.365	1.144	1.364	17	23.9	961	105.2	6.43
GL50803_8445	5697126	Kinase, NEK	197.21	0.1374	1	5	10	18	1.31793	0.0206743	1.655	1.328	1.46	1.441	1.109	1.239	1.339	1.179	1.196	9	30.2	597	66.9	8.06
GL50803_10879	5698591	hypothetical protein	48.5	0.0611	1	1	7	8	1.31708	0.245913	1.891	2.054	1.701	1.236	1.317	1.109	1.007	1.09	0.911	2	40.7	819	92.9	4.88
GL50803_94470	5701250	hypothetical protein	0	0.0282	1	1	1	2	1.31692	0.0438869	1.341	1.215	1.477	1.173	1.043	1.289	1.464	1.322	1.622	1		177	18.4	8.28
GL50803_14475	5697007	hypothetical protein	116.48	0.0884	1	6	13	32	1.31397	0.0657108	1.674	1.549	1.323	1.213	1.195	1.143	1.305	1.315	1.197	6	32.5	1143	126.8	5.4
GL50803_14069	5699431	hypothetical protein	100.96	0.0501	1	2	2	3	1.3128	0.207158	0.884	1.378	1.037	1.376	2.105	1.611	1.023	1.59	1.208	2	2	399	44.5	9.06
GL50803_13437	5699534	Protein 21.1	91.98	0.1297	1	2	5	10	1.31158	0.0281891	1.45	1.405	1.213	1.547	1.47	1.291	1.249	1.206	1.051	2	12.4	316	35.1	5.49
GL50803_137695	5697711	Kinase, CMGC DYRK	148.81	0.1465	1	8	17	26	1.31042	0.00271539	1.488	1.314	1.303	1.315	1.227	1.149	1.544	1.286	1.215	10	34.2	860	97.2	5.34
GL50803_115338	5701340	hypothetical protein	120.75	0.0912	1	2	4	9	1.30959	0.035535	1.479	1.287	1.248	1.457	1.205	1.187	1.469	1.277	1.22	4	7.1	329	36.5	4.73
GL50803_10145	5700655	Tubulin specific chaperone D	38.23	0.0364	1	1	8	12	1.30855	0.00723027	1.48	1.31	1.3	1.468	1.276	1.287	1.333	1.177	1.18	1		1291	144.4	5.82
GL50803_4414	#N/A	hypothetical protein	24.36	0.0429	1	1	2	2	1.30762	0.1146	1.326	1.565	1.721	0.963	1.116	1.248	1.149	1.353	1.501	1		303	33.7	6.54
GL50803_14583	5703023	hypothetical protein	65.41	0.1522	1	1	3	6	1.30203	0.000882267	1.309	1.339	1.334	1.256	1.255	1.112	1.474	1.38	1.29	3	11.6	184	20.6	5.41
GL50803_100864	5697113	Vacuolar protein sorting 26, putative (VPS26)	51.06	0.081	1	3	6	11	1.29678	0.0817052	1.666	1.463	1.583	1.238	1.067	1.174	1.274	1.116	1.219	2	29.1	531	57.3	5.6
GL50803_24400	5699577	Kinase, NEK	22.97	0.0332	1	1	3	3	1.29667	0.0212064	1.48	1.507	1.388	1.271	1.271	1.189	1.221	1.239	1.152	1		572	64.3	7.42
GL50803_5867	5698952	Cysteinyl-tRNA synthetase	83.32	0.0682	1	4	5	7	1.29591	0.0971691	1.773	1.417	1.468	1.472	1.103	1.169	1.252	1.083	1.086	5	7.1	645	72.9	6.64
GL50803_137733	5701699	Kinase, NEK	59.13	0.064	1	2	2	5	1.29476	0.0389913	1.17	1.18	1.06	1.281	1.308	1.136	1.61	1.668	1.367	3	9.3	297	32.8	5.87
GL50803_8235	5701954	Protein 21.1	230.01	0.223	8	5	9	43	1.29435	0.00155982	1.307	1.324	1.305	1.346	1.257	1.341	1.28	1.209	1.286	5	10.5	305	33.6	6.71
GL50803_16768	5700290	hypothetical protein	38.34	0.057	5	4	25	53	1.29081	0.0295872	1.535	1.364	1.446	1.259	1.099	1.184	1.336	1.185	1.267	2	18.2	3175	354.4	6.28
GL50803_16222	5702505	hypothetical protein	84.7	0.0223	1	3	4	5	1.28807	0.049845	2.313	1.856	1.925	0.777	0.813	0.986	1.379	1.03	1.335	3	11.4	1703	188.4	6.29
GL50803_16376	5698034	ATP-dependent RNA helicase p47, putative	436.25	0.219	1	9	14	44	1.28773	0.0200673	1.583	1.503	1.334	1.185	1.184	1.087	1.324	1.293	1.175	24	20.3	516	56.9	8
GL50803_101326	5697303	hypothetical protein	52.41	0.0813	1	2	3	5	1.28715	0.129818	1.683	1.25	1.084	1.552	1.131	0.998	1.716	1.271	1.113	1		320	35.1	7.27
GL50803_8528	5699450	hypothetical protein	309.87	0.1383	1	6	9	32	1.28681	0.0206843	1.531	1.535	1.408	1.311	1.276	1.127	1.179	1.162	1.132	19	28.8	528	56.8	5.47
GL50803_17116	5702241	hypothetical protein	50.55	0.0977	1	2	2	2	1.28659	0.00703671	1.396	1.369	1.377	1.318	1.268	1.297	1.204	1.177	1.195	2	7.8	215	24.9	5.43
GL50803_26364	5701929	hypothetical protein	32.9	0.0757	1	2	6	8	1.28632	0.175326	1.79	1.476	1.746	1.219	0.987	1.187	1.219	1.003	1.197	2	54.5	621	69.8	8.53
GL50803_15383	5697680	Peroxiredoxin 1	428.4	0.3943	1	5	13	67	1.28521	0.00953166	1.773	1.365	1.448	1.301	1.117	1.125	1.304	1.088	1.177	11	17.7	246	27.6	6.95
GL50803_95661	5697146	Tubulin tyrosine ligase	39.13	0.0453	1	1	6	8	1.28437	0.633508	1.029	0.581	2.884	1.203	0.667	3.365	1.088	0.612	3.068	1		772	87.2	9.17
GL50803_112518	5701493	Kinase, NEK	263.98	0.1162	1	3	10	18	1.28209	0.0307192	1.382	1.324	1.295	1.394	1.303	1.288	1.238	1.147	1.189	8	16.4	697	76.1	5.41
GL50803_92246	5701059	Cation-transporting ATPase 2, putative	96.45	0.0805	1	4	14	26	1.28016	0.131099	1.385	1.357	1.368	1.272	1.224	1.222	1.311	1.211	1.189	5	4.9	1366	151.8	7.08
GL50803_16894	5700012	hypothetical protein	61.94	0.0575	1	2	3	4	1.27994	0.0896286	1.518	1.54	1.53	1.276	1.271	1.283	1.065	1.077	1.08	2	40	504	57.6	6.48
GL50803_32676	5699765	hypothetical protein	27.78	0.0466	2	1	5	7	1.27888	0.27375	1.896	1.344	1.592	1.674	1.165	1.402	1.114	0.787	0.941	1		729	80.9	5.96
GL50803_15156	5701989	SRP GTPase	140.36	0.117	1	5	6	6	1.27676	0.000402003	1.194	1.259	1.2	1.34	1.355	1.284	1.228	1.347	1.296	5	11.9	530	58.6	8.32
GL50803_93551	5697777	Metalloprotease, insulinase family	67.39	0.0521	1	3	8	14	1.27589	0.0170725	1.31	1.383	1.393	1.222	1.267	1.362	1.125	1.184	1.264	3	15.6	1133	128.4	5.6
GL50803_6531	5700467	hypothetical protein	43.22	0.0475	1	1	2	2	1.27417	0.0202912	1.195	1.221	1.072	1.303	1.308	1.167	1.457	1.484	1.316	1		379	42.2	7.71
GL50803_87677	5701938	Kinase, NEK	186.26	0.0952	3	8	16	49	1.27078	0.0160113	1.361	1.257	1.338	1.252	1.174	1.219	1.224	1.279	1.346	7	21.6	1208	133.1	6.92
GL50803_92739	5701004	ATP-dependent RNA helicase A	89.64	0.0216	1	1	3	6	1.27048	0.707615	1.42	0.932	1.565	1.023	1.389	1.299	1.459	0.955	1.619	2	75.1	1249	140.6	6.49
GL50803_91324	5702699	hypothetical protein	29.36	0.0121	1	2	6	18	1.26979	0.052218	1.423	1.494	1.307	1.066	1.073	1.115	1.229	1.358	1.451	4	2.3	2981	334.8	6.15
GL50803_113531	5700529	High cysteine membrane protein EGF-like	218.55	0.0474	4	6	9	22	1.26892	0.0638326	1.483	1.314	1.348	1.327	1.17	1.249	1.224	1.139	1.201	8	8.8	1687	177.9	6.11
GL50803_9086	#N/A	hypothetical protein	35.08	0.035	1	1	2	3	1.26843	0.0314687	1.347	1.492	1.208	1.299	1.413	1.163	1.181	1.304	1.065	1		286	30.9	10.04
GL50803_24194	5698363	Protein 21.1	34.38	0.0649	1	1	6	8	1.26777	0.0625301	1.444	1.52	1.212	1.196	1.235	1.001	1.344	1.41	1.135	1		786	86.4	6.54
GL50803_5659	5697205	S-adenosylmethionine synthetase	226.27	0.1995	1	5	11	23	1.26713	0.072448	1.227	1.433	1.176	1.298	1.496	1.242	1.172	1.304	1.105	13	17.8	436	48.8	5.95
GL50803_88082	5702769	Coatomer beta subunit	60.49	0.0448	1	2	6	12	1.26699	0.0493346	1.36	1.448	1.49	1.153	1.183	1.203	1.163	1.172	1.282	3	22.6	1048	114.8	6.7
GL50803_17082	5697514	Rab geranylgeranyltransferase	91.32	0.0575	1	4	9	17	1.26564	0.014924	1.389	1.428	1.239	1.208	1.212	1.079	1.346	1.4	1.139	5	3.5	1130	123.2	6.06
GL50803_16916	5701402	hypothetical protein	124.16	0.068	1	6	16	20	1.26558	0.000493182	1.393	1.229	1.357	1.222	1.195	1.255	1.318	1.198	1.239	8	5	1661	186.4	7.21
GL50803_94653	5700175	Periodic tryptophan protein 2-like protein	69.97	0.0367	1	2	6	21	1.26475	0.017399	1.425	1.353	1.366	1.21	1.128	1.157	1.297	1.227	1.251	2	0.4	1172	130.5	5.99
GL50803_17400	5701525	hypothetical protein	341.81	0.3057	1	9	10	25	1.26439	0.000356162	1.427	1.344	1.351	1.255	1.199	1.135	1.326	1.169	1.204	18	13.1	314	35.4	7.88
GL50803_13962	5697045	Hydroxymethylglutaryl-CoA synthase	77.08	0.0675	1	1	4	5	1.26356	0.03356	1.351	1.482	1.328	1.116	1.202	1.095	1.247	1.365	1.235	2	3.1	489	53.7	6
GL50803_2483	5701930	Kinase, NEK	58.44	0.11	1	3	8	16	1.26329	0.00896095	1.217	1.26	1.363	1.307	1.333	1.403	1.107	1.161	1.248	4	8.7	509	57.2	6.3
GL50803_135885	5701813	hypothetical protein	50.84	0.346	1	2	9	16	1.26327	0.0316238	1.211	1.128	1.244	1.204	1.1	1.234	1.454	1.35	1.503	2	41.4	211	24	6.68
GL50803_112017	5698948	hypothetical protein	26.4	0.0324	2	1	4	7	1.26294	0.0203149	1.133	1.168	1.143	1.428	1.446	1.438	1.204	1.237	1.222	1		524	55.4	7.77
GL50803_7797	5699854	Alpha-5 giardin	377.43	0.2053	1	3	7	32	1.26134	0.00266484	1.343	1.332	1.224	1.32	1.285	1.2	1.26	1.246	1.155	2	11	302	33.9	5.9
GL50803_17164	5700737	Sec24-like 1	80.47	0.0546	1	3	6	7	1.26131	0.00447317	1.271	1.425	1.298	1.274	1.307	1.27	1.13	1.275	1.128	4	6.5	971	105.8	7.17
GL50803_8789	5700116	hypothetical protein	48.14	0.0541	1	1	2	3	1.26014	0.0796861	1.526	1.132	1.131	1.529	1.113	1.13	1.57	1.161	1.17	2	4.3	333	36.2	8.92
GL50803_136021	5700270	Beta tubulin	7954.04	0.2975	1	14	16	513	1.25937	0.0661758	1.534	1.473	1.399	1.177	1.1	1.047	1.371	1.194	1.136	299	29.2	447	50	4.87
GL50803_93011	5699838	Protein 21.1	111.5	0.0902	1	4	13	20	1.25856	0.0370439	1.341	1.315	1.186	1.228	1.279	1.159	1.433	1.265	1.148	4	2.9	1042	114.3	5.34
GL50803_8621	5697086	Leucyl-tRNA synthetase	226.12	0.1083	1	7	16	24	1.25814	0.0281686	1.494	1.37	1.401	1.22	1.097	1.148	1.303	1.177	1.169	12	20.7	1173	132.3	5.59
GL50803_10858	5702088	MYG1 protein	74.09	0.1801	1	3	8	9	1.25738	0.0148397	1.243	1.21	1.134	1.412	1.489	1.33	1.201	1.256	1.092	4	14.2	361	40.8	5.77
GL50803_93736	5698766	Dynein heavy chain	62.56	0.0302	1	2	22	37	1.25632	0.0642078	1.373	1.405	1.339	1.256	1.021	1.106	1.293	1.296	1.27	4	30.8	4773	522.7	6.35
GL50803_14270	5701897	Dynein light chain	88.8	0.0903	1	1	1	3	1.25404	0.109198	1.646	1.244	1.206	1.491	1.075	1.105	1.411	1.077	1.154	3	4.2	144	16.2	7.91
GL50803_10516	5698535	Leucine carboxyl methyltransferase	35	0.0412	2	1	2	7	1.25392	0.0724095	1.402	1.232	1.127	1.609	1.388	1.291	1.244	1.09	1.007	1		364	41.4	5.16
GL50803_86683	5700344	26S protease regulatory subunit 7	329.01	0.2078	1	9	12	26	1.25266	0.0554019	1.372	1.404	1.33	1.235	1.305	1.227	1.115	1.151	1.168	12	19	510	56.4	7.64
GL50803_13500	5701034	TCP-1 chaperonin subunit theta	166.53	0.1883	2	6	14	26	1.2525	0.0799849	1.639	1.459	1.446	1.272	1.135	1.24	1.072	1.043	1.096	9	13	563	60.6	5.21
GL50803_12223	5698571	Kinase, NAK	82.4	0.0841	1	4	8	27	1.25143	0.0052115	1.063	1.076	1.488	1.244	1.494	1.275	1.117	1.448	1.154	5	36.5	642	69.6	7.77
GL50803_7874	5699032	Kinesin-16	132.42	0.0631	2	2	5	10	1.25073	0.0560492	1.447	1.484	1.389	1.227	1.213	1.172	1.166	1.14	1.083	4	11.3	777	87.9	5.74
GL50803_7522	5699283	Elongation initiation factor 5C	98.88	0.1341	1	3	6	9	1.24916	0.0642347	1.564	1.37	1.304	1.291	1.11	1.045	1.354	1.183	1.105	4	17.4	410	46.9	5.2
GL50803_13943	5699745	Eukaryotic translation initiation factor 2 alpha subunit	61.91	0.1677	1	2	7	10	1.24854	0.22608	1.677	1.218	1.179	1.201	0.927	0.882	1.847	1.255	1.345	3	2.6	334	38.1	6.25
GL50803_9287	5700951	Replication factor C, sub 2	26.66	0.0427	1	1	2	2	1.24847	0.0218239	1.279	1.36	1.419	1.131	1.181	1.252	1.147	1.216	1.28	1		351	39.6	7.69
GL50803_112811	5697784	hypothetical protein	31.32	0.0355	1	1	3	4	1.24771	0.370872	1.295	0.758	1.442	1.385	0.796	1.539	1.671	0.975	1.873	1		705	79.2	5.31
GL50803_8619	5697085	Zinc finger domain protein	45.58	0.0689	1	1	4	11	1.24652	0.633607	2.954	2.462	3.025	0.909	0.744	0.929	0.85	0.706	0.876	1		537	60.9	7.01
GL50803_3643	5701296	70 kDa peptidylprolyl isomerase, putative	481.03	0.3254	1	8	14	47	1.24638	0.0327421	1.394	1.323	1.284	1.12	1.301	1.307	1.09	1.186	1.245	23	20.9	338	37.6	5.3
GL50803_29327	5702103	hypothetical protein (VPS2)	210.01	0.395	1	5	10	21	1.24586	0.0241305	1.14	1.554	1.298	1.308	1.348	1.345	0.968	1.221	1.122	8	17	200	22.8	8.68
GL50803_2107	5699963	hypothetical protein	147.5	0.1585	1	5	7	20	1.24448	0.0453504	1.506	1.387	1.16	1.273	1.308	1.112	1.112	1.27	1.13	8	14.6	328	35.6	5.19
GL50803_9912	5698443	Ribonuclease, putative	29.08	0.0379	2	2	5	8	1.24326	0.0367426	1.252	1.115	1.152	1.252	1.095	1.15	1.504	1.336	1.393	1		1029	115.9	6.62
GL50803_33989	#N/A	hypothetical protein	45.49	0.0769	1	1	3	5	1.24315	0.300806	1.496	0.983	1.017	1.398	0.902	0.949	2.068	1.354	1.415	1		312	35.1	9.45
GL50803_8172	5698361	Dynein heavy chain	116.87	0.1286	1	2	5	7	1.24263	0.0194924	1.291	1.438	1.257	1.191	1.302	1.157	1.157	1.286	1.134	1		381	43.3	5.08
GL50803_4079	5700597	Protein phosphatase PP2A regulatory subunit B	210.82	0.2203	1	10	12	20	1.2404	0.0227003	1.08	1.285	1.226	1.382	1.236	1.274	1.164	1.307	1.234	11	24.3	472	52.5	6.61
GL50803_16817	5700413	Transglutaminase/protease, putative	82.52	0.0678	1	2	3	5	1.23949	0.138229	1.574	1.309	1.232	1.234	0.995	0.952	1.535	1.212	1.251	3	0	457	52.4	6.28
GL50803_14856	5702158	Signal recognition particle receptor	99.43	0.1436	1	4	11	17	1.23865	0.131632	1.471	1.356	1.441	1.327	1.198	1.246	1.051	1	1.147	6	25.1	571	62.7	6.4
GL50803_103676	5699738	Alpha-tubulin	5348.83	0.2313	1	10	14	352	1.23803	0.0783493	1.451	1.449	1.289	1.244	1.203	1.093	1.216	1.178	1.076	221	24	454	50.5	5.11
GL50803_8074	5702220	Manganese-dependent inorganic pyrophosphatase, putative	73.83	0.0868	1	3	8	13	1.23721	0.0156	1.356	1.25	1.298	1.265	1.143	1.263	1.213	1.072	1.3	4	20	691	76.1	6.21
GL50803_21118	5697854	Long chain fatty acid CoA ligase 5	289.17	0.1961	1	5	19	52	1.23667	0.00324864	1.379	1.271	1.201	1.187	1.123	1.23	1.325	1.239	1.194	10	21.6	765	84.5	7.03
GL50803_14373	5697818	Dynamin (dynamin)	2179.44	0.3648	1	25	33	192	1.23621	0.00475019	1.218	1.33	1.323	1.143	1.234	1.234	1.149	1.28	1.229	96	29.8	732	79.5	8.12
GL50803_14877	#N/A	hypothetical protein	134.59	0.173	1	5	9	10	1.23596	0.242347	1.647	1.289	1.21	1.236	1.04	1.037	1.397	1.216	1.157	6	20.6	497	54.4	5.68
GL50803_17567	5697662	Protein phosphatases PP1 regulatory subunit SDS22	30.07	0.0809	1	1	6	6	1.2347	0.0623156	1.427	1.278	1.131	1.271	1.118	1.005	1.47	1.313	1.173	1		593	66	6.35
GL50803_10608	5698746	hypothetical protein	103.47	0.0667	1	3	8	12	1.23399	0.0882997	1.347	1.305	1.325	1.213	1.176	1.191	1.198	1.18	1.186	3	0.6	929	102.9	6.04
GL50803_112489	5701418	hypothetical protein	50.33	0.0194	1	2	3	5	1.23271	0.145398	1.562	1.381	1.455	1.113	0.966	1.034	1.316	1.16	1.234	2	2.7	1234	133.5	5.8
GL50803_10311	5702903	Ornithine carbamoyltransferase	5296.47	0.3639	1	9	14	301	1.2326	0.0764717	1.522	1.34	1.341	1.115	1	1.012	1.348	1.207	1.308	153	20.2	327	36.4	7.02
GL50803_16230	5697046	Hypothetical protein	117.23	0.045	1	3	5	7	1.23038	0.00524585	1.244	1.342	1.189	1.225	1.297	1.168	1.193	1.282	1.147	1		889	99.6	4.79
GL50803_9099	5701705	hypothetical protein	55.43	0.0443	1	1	2	4	1.22817	0.0244197	1.2	1.217	1.028	1.317	1.312	1.126	1.356	1.372	1.17	1		406	45.6	5.97
GL50803_95593	5703053	Kinase, NEK	512.46	0.266	1	7	13	42	1.22749	0.0138813	1.327	1.234	1.352	1.284	1.161	1.113	1.233	1.144	1.221	21	30.2	376	42.3	8.53
GL50803_4690	5698250	hypothetical protein	40.42	0.0838	1	1	2	34	1.2267	0.126235	1.356	1.176	1.113	1.2	1.021	0.982	1.604	1.387	1.324	1		191	21.2	8.88
GL50803_10073	5701359	Alpha-12 giardin	76	0.1796	1	3	6	9	1.22601	0.00941363	1.326	1.599	1.116	1.255	1.05	1.201	1.266	1.164	1.134	4	21.9	323	36.1	8.13
GL50803_8745	5702647	hypothetical protein	47.99	0.0608	1	3	11	16	1.22553	0.0286793	1.407	1.331	1.126	1.33	1.262	1.109	1.279	1.206	1.03	4	11.1	1414	157.2	6.43
GL50803_15454	#N/A	hypothetical protein	108.36	0.1542	1	5	9	13	1.22474	0.04171	1.183	1.24	1.316	1.208	1.093	1.221	1.277	1.181	1.321	6	18.5	480	53.1	7.24
GL50803_16595	5703047	Liver stage antigen-like protein	162.19	0.0817	1	7	20	39	1.22369	0.0205532	1.178	1.24	1.321	1.227	1.426	1.402	0.952	1.178	1.159	8	20.6	1811	200.9	4.7
GL50803_11246	5697675	hypothetical protein	176.72	0.1762	1	3	5	9	1.21913	0.196157	1.193	0.986	1.128	1.103	0.934	1.017	1.643	1.675	1.555	4	16.9	193	21.7	9
GL50803_24603	5697553	hypothetical protein	27.91	0.0212	1	2	6	9	1.21839	0.214301	1.58	1.027	1.3	1.411	0.9	1.159	1.526	0.988	1.264	2	18.2	2125	233.3	6.65
GL50803_36426	5697858	hypothetical protein	26.96	0.0227	1	2	2	2	1.21657	0.0783616	1.451	1.312	1.41	1.225	1.087	1.187	1.16	1.046	1.134	2	32.4	660	73.5	5.16
GL50803_113094	5701932	Kinase, NEK	80.75	0.0978	10	1	14	54	1.21622	0.0102784	1.316	1.3	1.244	1.262	1.224	1.19	1.167	1.149	1.11	1		1114	120.7	6.33
GL50803_32363	5701488	hypothetical protein	28.46	0.0224	1	1	2	7	1.21361	0.0928169	1.074	1.346	1.077	1.253	1.541	1.253	1.064	1.328	1.073	1		490	56.5	9.61
GL50803_10181	5699385	hypothetical protein	151.57	0.0607	1	3	6	11	1.21355	0.0157608	1.266	1.171	1.345	1.213	1.175	1.239	1.205	1.047	1.285	4	18	758	85.2	6.1
GL50803_17037	5698406	hypothetical protein	53.78	0.1417	1	3	4	6	1.21336	0.0839231	1.422	1.556	1.195	1.252	1.347	1.049	1.093	1.208	0.923	4	10.2	254	28.7	5.15
GL50803_6671	5701899	hypothetical protein	55.05	0.0534	1	2	4	5	1.21201	0.336033	1.519	1.192	1.23	1.283	0.988	1.036	1.447	1.132	1.178	3	4.2	656	73.3	5.21
GL50803_11495	5699898	Rab GDI	38.53	0.0786	1	3	5	5	1.21181	0.0177851	1.355	1.386	1.181	1.146	1.249	1.24	1.133	1.157	1.092	3	1.8	471	52.6	6.01
GL50803_13316	5702035	hypothetical protein	34.81	0.0368	1	1	2	2	1.21082	0.512943	0.657	1.009	1.004	1.4	2.112	2.137	0.826	1.266	1.272	1		326	36.4	6.54
GL50803_32571	5702603	hypothetical protein	34.71	0.0173	1	1	1	1	1.21025	0.236074	0.953	1.143	1.156	1.37	1.613	1.658	0.939	1.122	1.146	1		636	71.1	5.81
GL50803_23888	5703216	FixW protein, putative	57.17	0.2275	1	2	7	12	1.20886	0.00747767	1.176	1.171	1.026	1.34	1.293	1.179	1.298	1.292	1.139	4	2.2	211	22.9	9.32
GL50803_9117	5701776	CAMP-dependent protein kinase regulatory chain	258.74	0.2174	1	8	11	17	1.20771	0.0856651	1.25	1.35	1.248	1.125	1.154	1.163	1.257	1.184	1.155	11	51.3	460	50.7	5.4
GL50803_32399	5702017	hypothetical protein	33.3	0.1106	1	2	6	8	1.20716	0.133119	1.249	1.153	1.188	1.509	1.367	1.432	1.069	0.984	1.024	1		443	49.2	6.64
GL50803_15376	5699736	hypothetical protein	35.99	0.0251	1	3	10	13	1.20674	0.336956	1.593	1.491	1.394	1.26	0.966	1.103	1.211	0.943	1.069	3	29	2911	322.6	6.7
GL50803_27614	5702915	Ribose 5-phosphate isomerase	139.16	0.2414	1	3	3	4	1.20653	0.202173	1.375	1.265	1.211	1.199	1.083	1.054	1.322	1.213	1.172	4	9.3	145	15.3	6.89
GL50803_17565	5697658	TBP-interacting protein TIP49	211.99	0.1573	1	5	11	22	1.20561	0.0874145	1.438	1.212	1.251	1.206	1.158	1.165	1.187	1.166	1.096	11	32	483	52.6	5.06
GL50803_23597	#N/A	hypothetical protein	92.22	0.0413	1	2	3	5	1.20478	0.506723	2.128	1.122	1.679	1.248	0.646	0.983	1.591	0.837	1.264	2	26.6	703	78.9	6.16
GL50803_86855	5702712	Protein 21.1	43.46	0.0234	1	1	3	3	1.20343	0.096395	1.493	1.336	1.256	1.228	1.079	1.031	1.27	1.133	1.075	1		1111	122.8	6.68
GL50803_16200	5698392	Developmentally regulated GTP-binding protein 1	123.04	0.1769	1	2	9	23	1.2029	0.195688	1.35	1.422	1.22	1.108	1.219	1.063	1.188	1.2	1.1	3	13.8	373	41.3	8.09
GL50803_103125	#N/A	hypothetical protein	76.1	0.0307	1	3	6	9	1.20161	0.249158	1.194	0.829	1.046	1.527	1.04	1.335	1.574	1.089	1.388	3	24.1	1728	191.9	5.48
GL50803_6725	5700899	hypothetical protein	69.3	0.0463	1	1	6	9	1.2016	0.101392	1.416	1.448	1.307	1.144	1.148	1.053	1.142	1.164	1.06	1		886	100.1	5.45
GL50803_14961	5699994	Vacuolar ATP synthase subunit H	138.25	0.1358	1	5	8	21	1.20056	0.305826	1.024	0.902	0.976	1.469	0.926	1.216	1.861	1.352	1.381	7	31.3	530	59.4	6.6
GL50803_10038	5697954	Alpha-18 giardin	61.39	0.0734	1	2	2	3	1.19894	0.265059	1.485	1.006	1.196	1.287	0.856	1.035	1.661	1.123	1.347	1		286	32.3	5.15
GL50803_16068	5699975	hypothetical protein	74.69	0.0723	1	3	7	8	1.19801	0.0601931	1.428	1.263	1.243	1.186	1.056	1.056	1.283	1.16	1.152	4	3.7	775	84.7	6.23
GL50803_12598	5699123	KRR1	34.26	0.1616	1	3	6	8	1.1954	0.00250708	1.288	1.287	1.255	1.264	1.216	1.183	1.151	1.06	1.08	3	17.1	328	37.5	9.52
GL50803_11867	5700756	Coiled-coil protein	131.21	0.1985	1	6	12	27	1.1953	0.0872046	1.261	1.399	1.205	1.044	1.236	1.037	1.168	1.289	1.163	6	13.8	398	47.8	6
GL50803_95064	5697370	tRNA-ribosyltransferase, putative	87.27	0.0473	1	1	3	9	1.19519	0.533309	0.862	0.918	0.93	1.167	1.419	1.574	1.112	1.46	1.598	3	8.3	402	44.2	7.31
GL50803_9421	5700696	Kinase, NEK	96.04	0.1233	1	5	10	13	1.19481	0.145713	1.191	1.266	1.156	1.249	1.317	1.179	1.057	1.228	1.131	5	5.2	584	64.4	6.76
GL50803_8608	5702962	hypothetical protein	24.04	0.0305	1	1	4	4	1.19472	0.113707	1.494	1.305	1.318	1.233	1.057	1.085	1.209	1.052	1.073	1		983	109.4	6.06
GL50803_11442	5701019	Kinesin-related protein	48.41	0.0657	1	2	5	5	1.19408	0.106861	1.47	1.205	1.182	1.273	1.025	1.022	1.388	1.134	1.123	2	30.6	639	69.5	6.25
GL50803_9157	5701499	hypothetical protein	43.56	0.0926	1	1	3	3	1.19399	0.195338	1.548	1.194	1.183	1.259	0.953	0.96	1.491	1.146	1.146	1		270	30.9	9.1
GL50803_9327	5698606	Kinase, NEK	46.48	0.06	1	1	5	8	1.19331	0.0279263	1.126	1.316	1.128	1.16	1.331	1.16	1.117	1.302	1.127	1		733	81.7	5.33
GL50803_4259	5699968	hypothetical protein	316.88	0.212	1	4	7	17	1.1915	0.0169891	1.3	1.213	1.279	1.044	1.233	1.055	1.118	1.359	1.163	7	12.9	283	30.4	5.88
GL50803_104031	5699620	Glycogen synthase, putative	89.31	0.0624	1	3	6	9	1.18992	0.215014	1.245	1.868	1.043	1.263	1.177	1.056	1.026	1.143	1.071	5	43.6	753	85	6.61
GL50803_16567	5699495	Protein phosphatase PP2A regulatory subunit A	232.26	0.1744	1	8	13	21	1.18885	0.312229	1.186	0.948	1.004	1.458	1.084	1.197	1.396	1.256	1.267	10	40.3	665	74.7	7.27
GL50803_22629	5698918	hypothetical protein	96.11	0.1493	1	2	10	17	1.18872	0.0571635	1.333	1.315	1.2	1.13	1.104	1.015	1.238	1.281	1.122	3	0.1	469	53	7.72
GL50803_7953	5703145	Arsenical pump-driving ATPase	152.07	0.1215	1	5	5	12	1.18724	0.56155	2.206	1.142	1.519	1.108	0.822	1.036	1.283	0.923	1.096	6	20.5	354	39.5	5.03
GL50803_13007	5698253	Zinc finger domain protein	40.03	0.0364	1	1	2	3	1.18686	0.0536765	1.224	1.133	1.344	1.202	1.093	1.317	1.124	1.038	1.242	1		467	53.9	7.03
GL50803_21331	5701262	26S protease regulatory subunit 7	256.68	0.2419	1	4	12	23	1.18467	0.0104637	1.283	1.263	1.254	1.173	1.204	1.121	1.16	1.151	1.07	8	8.5	401	44.2	6.99
GL50803_17550	5698544	Transducin/WD-40 repeat protein family	29.22	0.0635	1	1	3	3	1.18289	0.0896067	1.054	1.126	1.086	1.342	1.408	1.38	1.069	1.139	1.108	1		378	41	4.98
GL50803_6283	5702373	hypothetical protein	208.51	0.2269	1	8	14	25	1.18217	0.597344	1.251	1.202	1.155	1.256	1.31	1.195	1.122	1.122	1.049	15	16.5	476	53.9	6.18
GL50803_7244	5702077	hypothetical protein	136.76	0.1146	1	2	2	4	1.18117	0.0211208	1.213	1.126	1.036	1.289	1.175	1.098	1.337	1.238	1.149	4	37.8	192	21.2	9.22
GL50803_15164	5702471	ATP-binding protein	27.86	0.0407	1	1	2	2	1.1811	0.032491	1.313	1.165	1.098	1.34	1.168	1.119	1.269	1.122	1.068	1		369	42.1	4.94
GL50803_14584	5703025	Kelch domain protein	338.44	0.0652	1	4	7	20	1.18077	0.142486	1.383	1.142	1.407	1.187	0.796	1.094	1.258	1.211	1.275	11	19.9	982	109.9	4.25
GL50803_5809	5698474	hypothetical protein	96.08	0.079	1	4	7	15	1.17874	0.185835	1.233	1.158	1.388	1.184	1.025	1.121	1.284	1.126	1.127	5	6.1	823	91.5	8.87
GL50803_9803	5698375	La ribonucleoprotein, putative	198.15	0.1868	1	5	8	16	1.17752	0.274911	1.425	1.138	1.227	1.196	1.034	1.056	1.338	1.138	1.1	10	17.4	348	39.2	8.48
GL50803_5358	5700926	Aurora kinase	41.59	0.1061	1	2	4	8	1.17681	0.193647	1.478	1.234	1.098	1.25	1.024	0.926	1.431	1.191	1.07	2	7.3	311	36.3	9.01
GL50803_13127	5702209	Proteasome subunit beta type 1	102.92	0.2126	1	4	7	8	1.17668	0.10215	1.389	1.154	1.212	1.217	1.075	1.052	1.327	1.102	1.106	5	20.6	254	28.4	7.33
GL50803_4149	5699009	hypothetical protein	66.91	0.1477	1	3	8	12	1.1755	0.2897	1.17	1.271	1.409	0.992	1.097	1.183	1.05	1.198	1.263	4	20.6	440	49.5	5.72
GL50803_14843	5697116	DnaJ domain containing protein	117.58	0.1544	1	4	11	12	1.17404	0.15195	1.234	1.26	1.094	1.244	1.191	1.067	1.224	1.178	1.093	5	23.6	570	64.4	8.88
GL50803_12057	5700188	Gamma tubulin ring complex	28.44	0.028	1	1	3	3	1.1731	0.347722	1.454	1.054	1.297	1.109	0.789	0.987	1.557	1.126	1.398	1		892	101.1	7.74
GL50803_9913	#N/A	hypothetical protein	32.41	0.0465	1	1	2	4	1.17297	0.113251	1.373	1.306	1.128	1.307	1.22	1.072	1.158	1.097	0.957	1		452	50.6	8.25
GL50803_5749	#N/A	hypothetical protein	49.24	0.0414	1	1	4	6	1.17277	0.189348	1.389	1.118	1.412	1.186	0.937	1.203	1.204	0.966	1.231	2	7	676	75.9	6.62
GL50803_16751	5703224	hypothetical protein	45.43	0.0442	1	1	4	18	1.17189	0.592652	0.827	1.627	1.016	0.674	1.301	0.826	1.202	2.357	1.486	1		566	62.9	8.47
GL50803_4266	5697653	hypothetical protein	300.76	0.1206	1	9	17	23	1.17044	0.0260642	1.442	1.363	1.432	1.221	0.98	1.077	1.054	1.024	1.053	11	44	1086	121.2	6.61
GL50803_14581	5703018	Chaperone protein DnaK HSP70	82.06	0.1234	1	5	10	11	1.17005	0.109245	1.386	1.226	1.273	1.003	1.042	1.067	1.246	1.132	1.208	5	27.5	640	70	6.24
GL50803_114671	5696829	Protein 21.1	269.26	0.2124	8	7	13	45	1.16876	0.557458	1.182	1.164	1.206	1.027	1.126	1.053	1.323	1.215	1.253	13	36.5	631	69.4	5.97
GL50803_15474	5701739	hypothetical protein	63.76	0.1523	1	1	3	4	1.16736	0.219373	1.307	1.023	1.303	1.144	0.88	1.139	1.37	1.069	1.376	1		151	17.3	9.82
GL50803_101168	5701228	Protein 21.1	66.31	0.0705	1	3	11	13	1.16473	0.0390238	1.128	1.205	1.207	1.046	1.097	1.116	1.179	1.255	1.269	2	13.7	1121	125	4.98
GL50803_6617	5697579	hypothetical protein	119.12	0.1174	1	6	7	13	1.16004	0.0405982	1.258	1.318	1.214	1.146	1.193	1.161	1.062	1.11	1.01	5	9.6	562	63.2	6.8
GL50803_115052	5699110	Multidrug resistance-associated protein 1	286.16	0.1126	3	13	20	27	1.15885	0.064284	1.15	1.124	1.155	1.246	1.185	1.245	1.13	1.111	1.094	15	20.3	1598	178.7	8.41
GL50803_17432	5700603	Heat shock protein 70	332.03	0.1408	1	13	22	42	1.15692	0.00216779	1.24	1.137	1.205	1.112	1.2	1.147	1.16	1.063	1.158	21	34	1243	139.2	5.41
GL50803_112681	5696813	NSF	516.92	0.1904	1	5	22	53	1.1568	0.378058	1.324	1.222	1.23	1.08	0.947	0.969	1.201	1.215	1.289	7	9.4	830	90.6	7.74
GL50803_21201	5698025	hypothetical protein	138.62	0.1	1	2	3	6	1.15496	0.0276852	1.314	1.131	1.232	1.296	1.136	1.212	1.114	0.956	1.051	3	21.6	270	29.9	8.16
GL50803_16812	5700448	hypothetical protein	42.27	0.0647	1	2	2	2	1.15479	0.0115568	1.19	1.169	1.1	1.259	1.214	1.161	1.139	1.115	1.059	2	30	340	39.2	8.56
GL50803_102108	5702673	Clathrin heavy chain	588.08	0.1497	1	20	35	79	1.15459	0.0765735	1.122	1.275	1.293	1.06	1.252	1.195	0.954	1.133	1.15	41	25.6	1871	206.8	5.44
GL50803_137754	5696979	hypothetical protein	55.31	0.0547	6	2	7	13	1.15393	0.0926634	1.22	1.228	1.265	1.196	1.181	1.236	1.016	1.019	1.059	2	29.1	950	107.8	5.38
GL50803_17068	5701884	hypothetical protein	42.2	0.0584	1	1	3	3	1.15325	0.0885911	1.336	1.264	1.18	1.155	1.072	1.018	1.197	1.128	1.064	1		377	42	6.19
GL50803_91643	5702073	26S proteasome regulatory subunit, putative	174.16	0.0727	1	7	12	16	1.15303	0.0974241	1.232	1.295	1.229	1.133	1.176	1.131	1.054	1.07	1.081	8	23.4	1348	147.5	6.14
GL50803_94287	5699989	hypothetical protein	42.42	0.0511	1	3	10	13	1.15299	0.095942	1.19	1.368	1.168	1.341	1.261	1.168	0.981	1.014	0.964	3	16.2	1428	158.2	6
GL50803_8704	5701279	hypothetical protein	32.53	0.0638	1	1	3	4	1.15247	0.0853133	1.298	1.259	1.123	1.254	1.194	1.083	1.127	1.089	0.982	1		345	38.1	8.38
GL50803_17568	5697687	Protein 21.1	261.08	0.1778	1	9	12	37	1.15243	0.0429713	1.047	1.153	1.051	1.182	1.121	1.172	1.174	1.251	1.239	15	17.9	540	59.8	7.05
GL50803_27310	5697231	Stress-induced-phosphoprotein 1	829.42	0.356	1	19	25	74	1.15235	0.0241517	1.193	1.284	1.254	1.128	1.181	1.162	1.038	1.066	1.089	44	23.7	587	65.3	5.59
GL50803_17327	5699366	Xaa-Pro dipeptidase	939.73	0.2793	1	9	16	79	1.15104	0.150439	1.296	1.388	1.233	1.035	1.169	1.097	1.095	1.063	1.035	40	22.3	444	49.6	5.43
GL50803_3042	5699207	Hybrid cluster protein lateral transfer candidate	302.64	0.1831	1	7	12	28	1.14936	0.288058	1.197	1.072	1.085	1.162	0.978	1.008	1.399	1.254	1.251	14	11.7	568	62.5	6.58
GL50803_104150	5698661	Kinase, PLK	236.38	0.1431	1	7	13	29	1.14802	0.146808	1.155	1.276	0.988	1.244	1.268	1.089	1.121	1.239	0.997	15	34	678	77.1	8.53
GL50803_10911	5701834	Protein 21.1	67.56	0.077	1	2	10	14	1.14782	0.163133	1.069	1.061	0.897	1.316	1.282	1.102	1.298	1.284	1.097	2	43	1052	114.8	7.43
GL50803_15991	#N/A	hypothetical protein	99.52	0.0492	1	3	7	13	1.14643	0.00187173	1.198	1.19	1.137	1.17	1.115	1.083	1.207	1.148	1.078	4	20.9	1016	111.6	5.52
GL50803_12218	#N/A	hypothetical protein	74.71	0.0865	1	3	6	12	1.14621	0.286191	1.198	1.399	1.425	1.115	1.084	1.121	1.039	0.931	1.091	3	21.3	555	62.1	6.43
GL50803_17354	5698280	hypothetical protein	47.21	0.0291	1	2	3	4	1.14335	0.0710213	1.13	1.268	1.181	1.277	1.166	1.183	1.082	1.024	1.011	3	7.2	825	90.5	7.15
GL50803_16037	#N/A	hypothetical protein	29.36	0.0293	1	2	6	6	1.14293	0.173352	1.305	1.335	1.302	1.064	1.068	1.059	1.06	1.081	1.064	2	42.5	1568	174	6.55
GL50803_16935	5702914	hypothetical protein	232.36	0.1602	1	12	16	31	1.14286	0.0956704	0.937	1.107	1.053	1.031	1.396	1.265	1.095	1.223	1.249	12	22.4	874	93.6	7.15
GL50803_7662	5699092	RNase L inhibitor	241.69	0.1543	1	6	12	17	1.14261	0.128024	1.251	1.262	1.177	1.161	1.149	1.117	1.062	1.063	1.062	8	27	674	75	8.13
GL50803_10219	5699263	Protein 21.1	191.33	0.0951	3	8	20	30	1.14183	0.106118	1.26	1.191	1.092	1.166	1.085	1.031	1.243	1.132	1.097	11	27.2	1430	159.1	5.9
GL50803_7233	5699761	hypothetical protein	99.3	0.1042	1	2	4	5	1.14141	0.075616	1.441	1.089	1.201	1.187	1.145	1.101	1.028	1.066	1.064	3	8.4	432	47.1	5.22
GL50803_86511	5703208	Acyl-CoA synthetase	2386.17	0.2392	2	21	30	205	1.1414	0.0636536	1.275	1.256	1.283	1.033	1.075	1.061	1.133	1.109	1.081	88	32.4	970	106.7	6.87
GL50803_5186	5702731	hypothetical protein	39.74	0.0405	1	3	10	12	1.14118	0.572561	1.448	1.402	1.277	0.706	0.984	0.924	1.32	1.275	1.172	3	57.8	1826	202.2	5.03
GL50803_9825	5700062	TBP-interacting protein TIP49	234.55	0.2415	4	8	12	27	1.14086	0.0555073	1.188	1.256	1.122	1.147	1.254	1.146	0.986	1.146	1.05	8	8.9	468	51.4	7.37
GL50803_22454	5700009	ARF GAP	65	0.2025	1	1	4	5	1.14047	0.0720847	1.202	1.055	1.151	1.153	0.994	1.103	1.28	1.12	1.234	1		163	18.4	8.73
GL50803_15535	5702610	Deoxyhypusine synthase, putative	44.72	0.1157	1	1	5	5	1.13988	0.142703	1.232	1.314	1.05	1.168	1.224	0.994	1.138	1.211	0.976	1		389	43.8	6.01
GL50803_16202	5698413	Axoneme central apparatus protein	74.31	0.0697	1	4	4	5	1.13858	0.565176	1.293	0.71	0.871	1.587	0.849	1.009	1.997	1.094	1.354	4	15	502	54.2	7.01
GL50803_8035	5696925	Block of proliferation 1	75.99	0.0781	1	5	8	9	1.13831	0.0516641	1.056	1.059	1.132	1.107	1.236	1.255	1.147	1.147	1.122	5	40.9	755	84.8	7.08
GL50803_5927	5699972	Qc-SNARE 1	114.83	0.184	1	3	8	11	1.13777	0.439051	1.354	1.222	1.152	1.243	1.176	1.007	1.114	1.056	0.968	5	11.2	337	38.4	5.88
GL50803_15106	5701362	Importin beta-3 subunit	390.92	0.1321	1	12	18	45	1.13679	0.0856021	1.235	1.268	1.124	1.171	1.152	1.056	1.05	1.159	1.039	28	21.4	1151	127.6	4.88
GL50803_24372	5698811	ENC6 protein	103.39	0.153	1	4	7	11	1.1361	0.591074	1.339	1.011	1.14	1.243	0.903	1.035	1.362	1.049	1.231	4	2.8	353	39.6	6.15
GL50803_16549	5699606	Uridine kinase	320.83	0.1906	1	11	16	35	1.13594	0.233801	1.21	1.451	1.278	1.123	1.136	1.041	1.013	1.097	0.951	19	19.6	682	77.2	6.54
GL50803_2980	5699127	20S proteasome alpha subunit 5	129.99	0.2367	1	5	7	11	1.13581	0.571069	1.197	0.898	1.24	1.166	0.762	0.887	1.779	1.295	1.3	7	39.5	245	26.7	6.43
GL50803_24842	5703090	Protein 21.1	374.07	0.0918	1	10	22	54	1.13522	0.28161	1.238	1.477	1.223	1.137	1.135	1.128	0.941	1.042	0.981	16	36.5	1851	201.3	6.73
GL50803_103713	5703157	PDI4 - Protein disulfide isomerase	692.6	0.3305	1	9	15	77	1.13473	0.0855457	1.315	1.127	1.141	1.139	1.008	0.981	1.301	1.128	1.116	36	23.9	354	40.3	6.55
GL50803_16471	#N/A	hypothetical protein	62.14	0.0659	1	2	6	7	1.13442	0.00162098	1.171	1.113	1.1	1.189	1.11	1.115	1.181	1.119	1.116	2	20.7	789	87.3	5.36
GL50803_14787	5698830	Type II inositol-1,4,5-trisphosphate 5-phosphatase precursor	106.75	0.1181	1	5	11	17	1.13416	0.0812279	1.203	1.266	1.205	1.149	1.198	1.148	1.002	1.058	1.01	4	43.7	711	80.5	6.23
GL50803_7532	5696993	Vacuolar ATP synthase catalytic subunit A	842.84	0.1924	1	13	15	61	1.13397	0.094565	1.22	1.173	1.202	1.124	1.127	1.09	1.077	1.09	1.112	39	26.6	655	71.5	5.82
GL50803_103891	5698405	Chaperonin 60	46.35	0.0841	1	2	5	5	1.13299	0.0803686	1.257	1.094	1.083	1.309	1.119	1.125	1.185	1.029	1.028	2	29.7	547	57.1	7.65
GL50803_87817	5700083	Tubby superfamily protein	44.48	0.0286	1	1	5	9	1.13257	0.301904	0.916	1.28	1.153	0.954	1.309	1.198	0.951	1.324	1.204	1		1540	169.3	6.51
GL50803_112295	5697624	hypothetical protein	22.04	0.0097	3	1	3	6	1.13227	0.213375	1.126	1.079	1.306	1.176	1.106	1.361	0.992	0.948	1.158	1		2059	229.2	6.74
GL50803_16615	5698785	hypothetical protein	37.11	0.0168	1	1	1	1	1.13085	0.175338	1.305	1.306	1.202	1.074	1.055	0.987	1.126	1.123	1.044	1		535	59.8	7.08
GL50803_2622	5698486	Phosphatidylinositol-4-phosphate 5-kinase, putative	124.36	0.273	1	4	10	17	1.13045	0.0991613	1.084	1.098	1.024	1.112	1.094	1.038	1.25	1.393	1.125	7	19.1	282	32.3	5.08
GL50803_14278	5697135	hypothetical protein	34.99	0.0661	1	1	5	5	1.12925	0.108109	0.96	1.049	1.088	1.109	1.19	1.254	1.098	1.197	1.253	1		666	74	5.11
GL50803_9808	5698373	Chaperone protein DnaJ subfamily A	489.26	0.3472	1	13	18	51	1.12779	0.00787908	1.036	1.234	1.127	1.162	1.186	1.138	1.065	1.185	1.035	30	21.7	409	45.1	7.69
GL50803_96399	5697607	Spindle pole body protein, putative	60.71	0.0557	1	4	12	14	1.12766	0.0885841	1.299	1.243	1.145	1.1	1.034	0.977	1.192	1.138	1.058	5	23.9	1670	182.5	7.34
GL50803_11100	5702274	TRP domain containing protein	46.4	0.0115	1	1	3	4	1.1276	0.193606	1.28	1.13	1.05	1.154	1	0.945	1.348	1.186	1.113	1		1822	200.7	5.94
GL50803_17154	5697993	hypothetical protein	26.22	0.0618	1	1	2	5	1.12711	0.0572001	1.196	1.133	1.218	1.157	1.076	1.176	1.078	1.019	1.106	1		275	32.2	7.84
GL50803_17299	5701042	Kinase, NEK-like	84.59	0.0372	8	2	5	20	1.12504	0.713795	2.122	1.33	1.81	0.925	0.569	0.787	1.365	0.853	1.172	2	21.3	1182	130.4	6.1
GL50803_10870	5698613	Aspartyl-tRNA synthetase	362.4	0.2324	2	11	17	56	1.12488	0.0407643	1.223	1.105	1.16	1.122	1.15	1.076	1.125	1.109	1.062	23	17.8	555	62.6	7.46
GL50803_8682	5697311	Glucose-6-phosphate 1-dehydrogenase	117.12	0.1415	1	8	13	22	1.12187	0.140035	1.097	1.09	1.154	1.176	1.169	1.177	1.13	1.096	1.018	10	22.4	742	83	7.47
GL50803_17318	5703125	Kinase, NEK	79.99	0.0512	1	3	7	10	1.12112	0.133152	1.366	1.094	1.519	0.734	1.173	0.99	1.141	1.105	1.147	3	32.5	1230	135.6	5.64
GL50803_16353	5702332	hypothetical protein	141.95	0.1232	1	5	12	34	1.12013	0.000821125	1.07	1.144	1.146	1.183	1.02	1.097	1.097	1.099	1.24	11	19.2	755	83.6	5.52
GL50803_7913	5703027	hypothetical protein	25.15	0.0501	1	1	5	19	1.11977	0.658685	0.643	0.747	0.8	1.367	1.56	1.697	1.111	1.288	1.391	1		718	78.9	8.6
GL50803_16318	5700327	High cysteine membrane protein Group 1	73.06	0.0236	1	3	6	8	1.11695	0.459738	0.818	1.116	1.102	0.93	1.228	1.297	1.036	1.285	1.364	4	26.1	2076	220.3	4.86
GL50803_15213	5702058	hypothetical protein	83.57	0.0875	1	3	7	10	1.11692	0.379919	1.204	1.349	1.322	1.074	1.182	1.076	0.898	1.004	1.023	3	11.2	617	69.9	7.5
GL50803_17583	5702583	hypothetical protein	26.19	0.0558	1	1	2	2	1.11681	0.239725	1.221	1.034	1.236	1.089	0.906	1.1	1.229	1.038	1.251	1		251	27.7	8.25
GL50803_15410	5699926	Ser/Thr protein kinase	218.75	0.1088	1	2	4	24	1.11611	0.198811	1.417	1.138	1.005	1.28	1.073	0.947	1.261	1.061	0.953	8	13.2	285	31.7	5.71
GL50803_14742	5702960	Kinase, NEK	118.3	0.1498	1	3	5	12	1.11559	0.0581317	1.097	1.043	1.291	1.103	1.325	1.167	0.906	1.1	1.066	6	28.2	287	32.6	6.6
GL50803_22439	5700859	hypothetical protein	44.02	0.0103	1	1	2	9	1.11526	0.426312	1.002	0.748	0.942	1.133	0.914	1.169	1.46	1.274	1.679	3	28.8	582	64.3	9.06
GL50803_10358	5700573	A-type flavoprotein lateral transfer candidate	813.8	0.2271	1	10	11	81	1.11353	0.295746	1.418	1.249	1.196	1.192	0.981	0.892	1.161	1.07	0.959	47	38.1	414	46.6	6.9
GL50803_5250	5698285	hypothetical protein	69.16	0.125	1	2	2	2	1.11346	0.0968668	1.105	1.053	1.189	1.162	1.087	1.247	1.055	1.002	1.142	2	43.5	168	19	4.6
GL50803_3762	5699533	Protein 21.1	64.99	0.0651	1	4	6	7	1.11336	0.416133	1.088	1.089	0.988	1.246	1.087	1.16	1.198	1.133	1.053	4	21.5	753	81.9	6.02
GL50803_27364	#N/A	hypothetical protein	39.33	0.0579	3	2	3	6	1.11171	0.489028	0.953	0.832	1.016	1.086	0.93	1.155	1.435	1.249	1.54	2	5.2	432	47.4	6.84
GL50803_15078	5698442	Metal-dependent hydrolase related to alanyl-tRNA synthetase	33.9	0.0374	1	2	2	3	1.11083	0.221908	1.181	1.02	1.154	1.085	0.92	1.058	1.274	1.098	1.254	1		401	42.9	6.58
GL50803_15587	5701399	Protein 21.1	158.9	0.0272	1	1	1	9	1.10969	0.223518	1.345	1.164	1.1	1.289	1.158	1.035	1.067	1.032	0.871	9	11.8	257	27.6	6.29
GL50803_17411	5701584	TCP-1 chaperonin subunit gamma	327.04	0.273	1	13	19	39	1.10963	0.313837	1.102	0.919	0.898	1.335	1.075	1.011	1.408	1.143	1.201	21	29	564	61.5	6.7
GL50803_14997	5701058	hypothetical protein	81.56	0.1119	1	5	12	13	1.10893	0.195458	1.031	1.121	1.064	1.168	1.246	1.203	1.015	1.1	1.055	5	47.4	831	93.2	7.68
GL50803_4369	5703117	Dual specificity phosphatase Cdc25, putative	40.77	0.1917	1	1	2	2	1.10826	0.195469	0.998	1.102	1.007	1.214	1.316	1.223	1.014	1.116	1.03	1		120	13.4	6.09
GL50803_14999	5701048	hypothetical protein	61.44	0.0862	1	1	5	5	1.10798	0.28954	1.279	1.041	0.999	1.231	0.984	0.96	1.366	1.109	1.074	1		464	50.3	7.5
GL50803_33660	5700993	Spindle pole protein, putative	229.91	0.1178	1	8	13	21	1.10795	0.277214	1.156	1.264	1.05	1.113	1.126	1.064	1.111	1.175	0.942	10	29.8	934	103.9	5.2
GL50803_6464	5702427	hypothetical protein	834.88	0.1745	1	14	27	60	1.10741	0.288519	1.262	1.139	1.148	0.979	0.994	0.963	1.238	1.126	1.162	27	19.2	1261	141.5	4.93
GL50803_16113	#N/A	hypothetical protein	35.19	0.0402	1	1	1	1	1.10729	0.459856	1.344	1.052	1.357	1.045	0.803	1.053	1.23	0.96	1.25	1		249	26.7	5.64
GL50803_6633	5702444	Farnesyl diphosphate synthase	361.26	0.3219	1	10	15	41	1.10707	0.0148859	1.188	1.09	1.068	1.171	1.092	1.029	1.208	1.074	1.058	26	29.2	407	46.2	5.72
GL50803_14940	5701549	hypothetical protein	27.07	0.0443	1	1	3	3	1.10658	0.330066	1.233	1.33	1.227	0.956	1.012	0.948	1.078	1.159	1.079	1		609	68.1	7.09
GL50803_94322	5699970	Spastin	89.86	0.0617	4	4	11	25	1.10578	0.00853615	1.076	1.08	1.144	0.915	1.085	1.052	1.135	1.267	1.238	5	7.6	1118	123.4	9.29
GL50803_17304	5701054	Alpha Adaptin	512.08	0.1086	1	8	12	49	1.10445	0.113845	1.11	1.042	1.099	1.173	1.147	1.125	1.102	1.089	1.059	30	26.7	783	87	5.31
GL50803_16575	5698349	ABC transporter family protein	127.97	0.0783	1	5	10	13	1.10396	0.591512	1.165	1.203	1.102	1.188	1.229	1.066	0.966	1.052	0.997	7	14.1	1085	120.3	8.09
GL50803_5517	5698897	Ribosomal protein L37a	32.44	0.3085	1	1	4	10	1.10371	0.755398	1.368	1.429	1.816	1.211	1.242	1.604	0.589	0.613	0.786	1		94	10.5	10.54
GL50803_16220	5697078	Protein 21.1	57.21	0.0743	1	2	6	11	1.10347	0.0353526	1.015	1.107	1.074	1.077	1.153	1.136	1.072	1.165	1.141	2	16.5	646	71.1	6.13
GL50803_14519	5703034	Cysteine desulfurase	65.74	0.0554	1	2	3	5	1.10257	0.122933	1.297	1.139	1.256	1.054	0.985	0.957	1.154	1.007	1.124	3	17.9	433	47.7	6.54
GL50803_31978	5701841	hypothetical protein	50.46	0.0181	1	1	4	5	1.10214	0.197874	1.187	1.109	1.169	1.21	1.111	1.19	1.018	0.949	1.009	1		1824	199.4	5.48
GL50803_113603	5699226	ELKS	75.25	0.0498	1	2	6	13	1.10139	0.128221	1.178	1.195	1.128	1.146	1.142	1.096	1.024	1.036	0.987	2	54.4	924	103.4	6.09
GL50803_104173	5698094	Isoleucyl-tRNA synthetase	278.77	0.2	1	10	31	51	1.10119	0.487741	1.217	1.075	1.024	1.158	1.113	1.057	1.129	1.086	1.064	20	12.3	1165	133.5	7.71
GL50803_15428	5702848	IFT complex B	128.71	0.131	1	6	11	15	1.10105	0.0590052	1.094	1.159	1.097	1.127	1.127	1.114	1.103	0.987	1.11	6	34.2	672	75.5	7.05
GL50803_14972	#N/A	hypothetical protein	32.21	0.0157	1	1	2	2	1.09925	0.0723554	1.051	1.137	1.146	1.022	1.086	1.113	1.054	1.136	1.157	1		1081	120.2	6.93
GL50803_94440	5701269	Dynein heavy chain	183.55	0.033	1	6	24	46	1.09711	0.276806	1.275	1.174	1.093	1.036	1.024	1.027	1.055	1.197	1.023	8	23	5577	629.6	6.3
GL50803_4349	5702762	Endothelin-converting enzyme 2	69.37	0.0657	1	2	2	11	1.09675	0.319536	1.06	1.177	0.981	1.027	1.213	1.009	1.126	1.302	1.018	5	6.4	213	24.7	5.07
GL50803_94117	5699422	hypothetical protein	368.19	0.0534	1	10	15	23	1.09642	0.141359	1.239	1.136	1.232	1.005	1.027	1.035	1.017	1.03	1.18	16	26.1	2193	240.9	6.51
GL50803_9508	5698803	Metalloprotease, insulinase family	105.82	0.0734	1	3	10	42	1.09629	0.571952	1.035	1.162	0.97	1.157	1.203	1.109	1.123	1.095	1.033	5	14.6	1172	131.4	5.52
GL50803_112682	#N/A	hypothetical protein	39.95	0.0593	1	1	2	2	1.09582	0.202797	0.958	1.079	1.001	1.035	1.145	1.079	1.134	1.274	1.192	1		253	28.4	7.25
GL50803_95563	5703070	Phosphorylase B kinase gamma catalytic chain	86.97	0.0479	1	4	9	15	1.09337	0.0093612	1.084	1.086	1.068	1.086	1.068	1.067	1.132	1.13	1.122	4	26.5	1461	160.5	8.97
GL50803_3538	5697076	hypothetical protein	176.73	0.0845	1	2	3	13	1.092	0.35989	1.168	1.161	1.192	1.128	1.056	1.051	1.041	0.987	1.062	6	13.1	284	30	6.7
GL50803_16540	5697154	Dynein regulatory complex	101.48	0.1517	1	4	9	17	1.09191	0.0349054	1.24	1.109	1.047	1.097	1.027	1.036	1.145	1.052	1.09	3	0.7	468	54.2	6.13
GL50803_7723	5703046	hypothetical protein	33.57	0.0527	1	1	5	7	1.09074	0.124261	0.994	1.089	1.05	1.024	1.1	1.078	1.109	1.211	1.179	1		702	80.6	5.62
GL50803_92498	5697459	Kinase, NEK	420.45	0.1392	2	10	16	31	1.09071	0.126044	1.001	1.298	1.074	0.968	1.222	1.006	0.985	1.183	1.129	17	24.6	898	102.2	8.95
GL50803_10422	5698941	hypothetical protein	48.57	0.1106	1	3	3	6	1.09023	0.353429	1.086	1.056	0.942	1.124	1.044	0.907	1.307	1.268	1.142	4	17.3	217	24.2	9.32
GL50803_16839	5697749	Kinase, NEK-frag	32.46	0.0591	1	1	6	10	1.08938	0.0409358	1.017	1.11	1.051	1.079	1.155	1.111	1.052	1.144	1.093	1		778	85.9	5.69
GL50803_14895	5701789	Spindle pole protein, putative	149.2	0.1698	1	5	13	36	1.08846	0.12971	1.15	1.137	1.109	1.083	1.077	0.947	1.118	1.114	1.075	6	19.7	648	72.1	5.17
GL50803_8201	5699164	hypothetical protein	55.37	0.0858	1	1	3	4	1.08542	0.690056	1.267	1.635	1.26	1.06	1.343	1.052	0.746	0.96	0.747	1		268	30.1	7.96
GL50803_11311	5698967	Kinase, NEK	114.1	0.2207	1	2	11	19	1.08386	0.691021	1.406	1.044	1.074	1.043	0.757	0.792	1.543	1.154	1.176	3	2.9	367	41.5	8.21
GL50803_41212	5697018	hypothetical protein	2241.72	0.4132	8	45	74	226	1.08262	0.0830037	1.109	1.129	1.151	0.989	1.137	1.088	1.015	1.072	1.065	97	22	1319	149.2	4.88
GL50803_22543	5700829	hypothetical protein	235.54	0.0939	1	11	15	31	1.08212	0.0315669	1.133	1.116	1.205	1.033	1.14	1.13	0.961	1.038	1.006	15	28.7	1310	146.6	5.05
GL50803_11327	5701527	hypothetical protein	37.73	0.0433	1	2	2	2	1.08167	0.19709	1	1.048	0.996	1.042	1.072	1.034	1.171	1.224	1.173	2	22.4	439	49.6	8.37
GL50803_9007	5699194	hypothetical protein	266.8	0.0186	1	2	3	5	1.08077	0.337746	0.989	1.086	1.101	1.223	1.18	1.399	0.902	0.925	1.01	4	18.2	1832	204.5	6.52
GL50803_21048	5700439	hypothetical protein	65.22	0.0188	1	2	10	21	1.08012	0.083531	1.131	1.22	1.089	0.989	1.102	0.976	1.06	1.14	1.036	3	2.1	4034	447.6	7.59
GL50803_8587	5701110	Kinase, AGC NDR	87.96	0.1203	1	4	7	10	1.08008	0.234734	1.409	1.467	1.093	0.958	0.988	0.804	1.139	1.149	0.889	5	42	482	55	7.62
GL50803_17308	5703080	mRNA capping enzyme alpha subunit	20.58	0.0489	1	1	4	7	1.08	0.229451	1.2	1.139	1.085	1.173	1.093	1.058	1.049	0.993	0.954	1		511	58	6.1
GL50803_21628	5699821	hypothetical protein	1435.54	0.4883	1	17	29	175	1.0786	0.0851634	1.195	1.154	1.177	0.96	0.965	0.968	1.101	1.129	1.092	83	32.4	383	42.4	9.42
GL50803_15995	5699873	Nucleotide-binding head-stalk protein, putative	188.27	0.0981	3	3	21	46	1.07742	0.403253	0.958	1.057	0.97	0.985	1.067	0.995	1.193	1.313	1.216	2	23.5	1620	183.1	5.36
GL50803_9008	5699195	Aldose reductase	158.74	0.2673	1	5	8	13	1.0768	0.868393	1.363	1.097	1.193	1.01	0.844	0.908	1.249	0.973	1.16	8	16.7	303	34.7	7.05
GL50803_9720	5702177	Protein 21.1	340.02	0.125	1	12	14	35	1.07674	0.514944	1.133	1.058	1.083	1.02	1.181	1.027	1.004	1.16	1.04	19	26.7	1024	112.8	5.4
GL50803_4689	#N/A	hypothetical protein	25.26	0.0369	1	1	1	1	1.07619	0.442269	1.195	1.053	0.927	1.156	1	0.895	1.327	1.166	1.037	1		217	25.4	8.66
GL50803_5785	5702912	Qb-SNARE 4	204.81	0.292	1	5	8	13	1.07401	0.189164	0.87	1.005	0.889	1.155	0.962	1.087	1.504	1.15	1.171	7	28.7	226	24.7	8.53
GL50803_15847	5696970	Hypothetical protein	32.36	0.2227	1	2	8	9	1.07302	0.551539	0.954	0.845	0.994	1.085	0.943	1.128	1.301	1.149	1.364	2	9.4	256	28.7	6.34
GL50803_9011	5699198	Glycyl-tRNA synthetase	301.29	0.1755	1	12	14	26	1.07271	0.00671194	1.033	1.001	1.035	1.133	1.153	1.075	1.073	1.068	1.092	16	33	621	69.8	6.44
GL50803_102034	5699638	Kinase, NEK-frag	126.07	0.0726	1	3	8	20	1.07123	0.762417	1.338	1.144	1.215	1.119	0.873	1.003	1.1	0.937	0.989	4	15.8	978	108.1	6.07
GL50803_113892	5702334	Long chain fatty acid CoA ligase, putative	179.37	0.157	1	1	15	30	1.07056	0.546974	0.956	1.167	1.013	1.147	1.374	1.213	0.87	1.059	0.928	1		758	84.5	7.28
GL50803_10231	5697601	TCP-1 chaperonin subunit zeta	451.38	0.2236	1	12	14	37	1.0705	0.390381	1.185	1.144	1.076	1.15	1.027	1.013	1.096	0.974	0.991	27	28.7	559	60.9	5.77
GL50803_17192	5699753	Sec7 family protein	67.99	0.0224	1	2	7	9	1.0704	0.619582	1.205	1.279	1.161	1.181	1.23	1.135	0.848	0.897	0.822	2	19	2367	265.1	6.21
GL50803_6082	5698321	hypothetical protein	116.03	0.0523	6	3	19	43	1.07003	0.32745	0.948	0.896	1.215	1.118	1.057	1.185	1.015	0.957	1.31	5	46.5	2658	296.9	5.31
GL50803_14606	5701641	Translation initiation factor 6	31.53	0.0447	1	1	1	1	1.06963	0.215433	1.057	1.022	0.942	1.129	1.072	1.004	1.197	1.154	1.073	1		246	26.8	5.55
GL50803_17055	5698683	Spindle pole protein, putative	822.73	0.2906	2	18	22	74	1.06912	0.0447143	0.988	1.04	0.947	1.04	1.096	1.031	1.162	1.136	1.209	37	38.8	554	62.2	5.97
GL50803_10778	5699489	hypothetical protein	60.37	0.0478	1	4	7	8	1.06816	0.413464	1.131	1.255	0.961	1.213	1.308	1.093	0.868	0.95	0.928	4	3.6	1025	111.9	6.67
GL50803_16966	5701669	hypothetical protein	29.65	0.0219	1	2	13	22	1.06713	0.534281	1.179	1.082	1.323	1.017	0.917	1.138	0.99	0.906	1.117	1		4561	512.7	6.92
GL50803_17090	5698659	Giardia trophozoite antigen GTA-1	932.79	0.3923	1	7	9	88	1.06648	0.0429747	1.206	1.135	1.254	1.035	0.981	0.98	1.061	0.959	1.027	52	29.6	181	20.7	5.2
GL50803_103059	5697414	Dynein heavy chain	492.1	0.1367	1	21	43	79	1.06645	0.735732	1.095	1.158	1.062	1.094	1.061	0.999	1.037	1.074	1.026	31	29	2406	273.9	5.41
GL50803_17150	5697977	NADPH oxidoreductase, putative	80.03	0.1646	1	1	4	6	1.06354	0.775505	1.489	1.163	1.567	1.135	0.87	1.192	0.871	0.678	0.923	2	25.6	164	18.6	7.78
GL50803_9503	5698808	hypothetical protein	55.71	0.0651	1	1	2	2	1.06342	0.285007	1.156	1.08	1.124	1.039	0.953	1.008	1.109	1.032	1.085	1		307	34.8	7.18
GL50803_9030	5697122	Protein 21.1	1912.52	0.3667	1	10	13	113	1.06226	0.741209	1.173	1.069	1.072	1.099	1.1	1.003	1.039	1.021	0.996	73	22.3	330	36.6	5.2
GL50803_115479	5698326	hypothetical protein	430.32	0.2801	1	13	26	56	1.06205	0.069171	0.916	1.022	1.039	1.094	1.14	1.155	1.082	1.051	1.079	22	36.6	739	80.1	5.02
GL50803_40904	5702972	Kinase, NEK	33	0.03	1	1	3	6	1.06133	0.386829	1.042	1.074	1.136	1.1	1.113	1.197	0.933	0.959	1.025	1		967	105.1	9.39
GL50803_4383	5698555	Protein 21.1	141.11	0.1363	1	6	13	19	1.06067	0.539549	0.961	1.151	1.185	1.045	1.296	1.26	0.791	0.985	0.975	8	23.2	785	83.9	5.83
GL50803_8826	5699628	Glucokinase	546.21	0.242	1	7	9	44	1.05977	0.169457	1.297	1.104	0.998	1.165	0.928	0.955	1.228	1.016	0.916	23	31.5	343	37.7	6.09
GL50803_15215	5702060	Phosphatase	187.95	0.2032	1	6	8	20	1.05931	0.260499	1.171	1.033	1.121	1.107	0.932	0.957	1.119	1.08	1.038	10	29.9	310	35.3	5.14
GL50803_94510	5697279	Tenascin-X precursor	24.1	0.0169	1	1	2	2	1.0592	0.422934	1.086	1.132	1.123	0.941	0.962	0.97	1.086	1.128	1.13	1		1063	114.8	5.26
GL50803_2198	5699184	Serine/threonine protein phosphatase 5	148.69	0.193	1	6	12	21	1.05846	0.419514	1.14	1.286	1.123	0.943	0.995	0.968	1.038	1.043	1.03	9	15.9	513	56.9	6.27
GL50803_13921	5698085	Kinase, NEK	92.27	0.1036	1	5	5	6	1.05742	0.0712537	0.902	1.077	0.962	1.093	1.254	1.184	0.96	1.068	1.063	5	14.8	386	43.1	8.19
GL50803_6366	5697838	hypothetical protein	111.98	0.0545	1	1	1	3	1.05581	0.463555	1.173	1.135	1.135	1.019	0.891	1.04	1.072	1.019	1.046	3	11.7	202	22.4	5.64
GL50803_95895	5699799	ZipA	41.01	0.0548	1	1	5	29	1.0558	0.843348	0.583	0.746	0.744	1.258	1.582	1.604	0.987	1.26	1.269	1		620	68.1	5.72
GL50803_4959	5701381	Kinase, NEK	0	0.046	1	1	8	16	1.0557	0.78702	1.411	1.095	1.579	1.009	0.768	1.126	0.957	0.741	1.079	1		1044	116	5.38
GL50803_16065	5697868	hypothetical protein	26.36	0.0225	1	1	2	3	1.05516	0.678951	0.962	1.177	1.076	1.117	1.343	1.247	0.803	0.98	0.904	1		754	84	7.01
GL50803_91476	5698693	hypothetical protein	36.05	0.0225	4	1	4	9	1.05493	0.219666	1.047	1.077	1.067	1.098	1.109	1.117	0.979	1.005	1.005	1		1068	120	7.75
GL50803_15397	5701538	Kinase, CMGC CDK	51.3	0.0912	1	3	5	9	1.05206	0.791911	1.098	0.894	0.953	1.176	0.859	1.021	1.334	1.053	1.165	4	22.7	340	38.1	6.87
GL50803_17406	5701559	Phosphoinositide-3-kinase, class 3	46.67	0.0269	1	2	6	10	1.05112	0.74884	0.788	0.786	0.891	1.082	1.06	1.221	1.214	1.208	1.382	2	35.3	1638	183.2	6.46
GL50803_17478	5700152	Dynein heavy chain	63.9	0.0214	1	2	17	31	1.05094	0.760518	1.213	0.914	1.167	0.976	0.722	0.938	1.36	1.021	1.317	2	28.4	5412	600.7	6.28
GL50803_11684	5701749	Leucine-rich repeat protein	239.71	0.0954	1	7	9	20	1.05035	0.812112	1.01	1.111	0.848	1.15	1.338	1.015	0.983	1.113	0.957	8	9.4	818	89	4.82
GL50803_5822	5699769	hypothetical protein	38.01	0.0165	1	1	1	1	1.04908	0.463528	1.128	1.094	1.122	0.979	0.932	0.972	1.09	1.054	1.091	1		668	74.3	6.57
GL50803_3593	5698648	Alcohol dehydrogenase lateral transfer candidate	798.99	0.1646	1	6	8	65	1.04899	0.785297	1.215	1.193	0.998	1.038	0.937	0.952	1.159	1.032	0.96	34	29.7	407	44.8	6.42
GL50803_101850	5697189	Kinase, CMGC DYRK	28.71	0.0668	1	1	3	3	1.04839	0.489188	0.939	1.005	0.905	1.145	1.204	1.101	1.045	1.115	1.013	1		404	46.9	7.74
GL50803_6404	5698497	Kinesin-9	167.68	0.0847	1	6	8	13	1.0474	0.951486	1.104	1.202	1.082	1.025	1.005	0.982	1.038	1.031	0.976	9	29.5	767	84.1	6.24
GL50803_15216	#N/A	hypothetical protein	25.76	0.0214	1	1	3	3	1.04739	0.0196488	1.024	1.049	1.016	1.048	1.054	1.038	1.059	1.082	1.058	1		1030	114.5	7.21
GL50803_6436	5703131	Guanine phosphoribosyltransferase	67.14	0.1565	1	3	5	9	1.04734	0.615108	1.164	1.022	1.035	1.105	0.884	0.928	1.125	1.114	1.084	5	7.8	230	26.3	7.2
GL50803_115066	5699136	High cysteine membrane protein VSP-like	41.04	0.0368	1	1	5	6	1.04627	0.804632	0.735	1.14	1.053	0.769	1.17	1.099	0.918	1.418	1.323	1		1167	122.4	6.79
GL50803_4197	5698414	Phosphatidylinositol transfer protein alpha isoform	580.08	0.3101	1	12	15	58	1.04622	0.282229	1.128	1.108	0.998	1.044	0.962	0.92	1.189	1.064	1.03	33	19.9	345	39.3	5.87
GL50803_6752	5703069	hypothetical protein	119.25	0.219	1	2	3	9	1.04553	0.743763	1.169	0.993	0.936	0.999	0.883	0.813	1.333	1.263	1.138	6	20.2	137	15.1	7.43
GL50803_6680	5697906	Kinase, NEK	60.13	0.1289	1	1	6	10	1.04417	0.661947	0.951	1.093	0.839	1.077	1.215	0.948	1.103	1.263	0.979	2	11.8	349	38.8	6.73
GL50803_13797	5698921	Kinesin-14	32.65	0.0614	1	3	10	14	1.04384	0.102404	1.071	1.203	1.116	0.937	1.043	0.973	0.974	1.08	1.023	3	2.1	1172	131	7.88
GL50803_16429	5699939	hypothetical protein	69.54	0.1118	1	1	2	6	1.04375	0.583277	1.106	1.134	0.945	1.031	1.039	0.88	1.143	1.17	0.984	2	14.2	170	19.5	9.74
GL50803_17451	5701490	Deoxynucleoside kinase	117.12	0.1912	1	3	6	10	1.04354	0.26914	0.869	0.969	0.857	1.145	1.223	0.998	1.16	1.231	1.019	5	18.5	251	29.2	6.25
GL50803_15546	5696944	hypothetical protein	58.33	0.1648	1	2	5	5	1.04267	0.753051	0.793	0.927	0.852	1.009	1.157	1.082	1.135	1.322	1.227	1		261	29.2	5.45
GL50803_113553	5699180	Kinase, NEK	611.99	0.3308	1	18	32	113	1.04233	0.436994	1.038	1.083	1.076	1.06	1.137	1.074	0.936	1.003	0.988	40	19.1	650	71.5	8.7
GL50803_17312	5703098	hypothetical protein	85.55	0.0732	1	3	5	8	1.04182	0.692965	1.012	1.151	1.099	0.927	1.047	1.004	0.982	1.1	1.073	5	23.6	669	73.1	7.31
GL50803_96264	5702412	hypothetical protein	122.63	0.1857	1	5	6	10	1.04151	0.736899	1.19	1.007	1.079	1.05	0.876	0.964	1.195	0.98	1.074	6	13.8	280	31.7	8.47
GL50803_14375	5697815	Asparaginyl-tRNA synthetase	234.11	0.1953	1	8	15	28	1.04132	0.439206	1.134	1.034	1.199	1.071	1.076	1.052	0.923	0.984	0.93	10	40.4	548	62.4	6.54
GL50803_96460	5697292	Alanyl-tRNA synthetase	76.22	0.1032	1	4	13	27	1.04049	0.252955	1.07	1.09	1.14	1.068	1.122	1.136	0.867	0.968	0.941	4	20.6	969	108.4	6.71
GL50803_16804	5702860	Dynein heavy chain	321.17	0.1123	2	14	32	62	1.03987	0.196347	1.098	1.239	1.174	0.94	0.993	0.966	0.936	1.033	1.021	15	21.1	2297	261.8	6.07
GL50803_15218	5702064	WD-40 repeat protein	164.95	0.1423	1	5	13	22	1.03948	0.431457	1.068	1.025	1.039	1.072	1.105	1.071	0.984	1.007	0.991	6	9.6	787	83.7	6.54
GL50803_16820	5700428	Protein 21.1	25.98	0.0916	1	1	10	16	1.03945	0.79908	0.757	0.905	0.861	1.151	1.35	1.306	0.954	1.136	1.092	1		786	84.9	6.9
GL50803_23235	5701001	Axoneme-associated protein GASP-180	52.29	0.0851	1	3	10	13	1.03891	0.551007	1.249	1.444	1.35	0.802	0.641	0.864	1.128	1.045	1.106	3	14.3	952	104.6	6.49
GL50803_17130	5702424	Protein 21.1	38.38	0.0333	1	2	6	7	1.03877	0.618214	0.991	0.995	1.162	1.024	1.009	1.197	0.944	0.945	1.114	2	37.9	1500	163.6	7.14
GL50803_11214	5699728	Kinase, AGC PKA	98.75	0.1643	3	5	9	19	1.03728	0.906263	1.057	1.197	0.958	1.035	1.089	0.925	1.008	1.166	0.936	7	15.9	359	40.4	5.6
GL50803_21411	5701459	ABC transporter, ATP-binding protein	204.59	0.1117	1	10	28	44	1.0372	0.504743	1.143	1.164	1.11	0.945	1.124	0.967	0.94	1.073	0.908	13	19.5	1978	221.6	7.91
GL50803_29307	5699477	UTP-glucose-1-phosphate uridylyltransferase	277.87	0.22	3	7	12	43	1.03659	0.51639	1.167	0.919	0.883	1.051	0.852	0.899	1.487	1.187	1.027	14	35	450	49.3	6.05
GL50803_2834	5698680	putative GAP	93.32	0.0653	1	3	3	5	1.03597	0.848445	0.733	0.89	0.872	1.244	1.241	1.212	1.048	1.11	1.11	5	48.4	398	41.9	8.25
GL50803_17053	5698671	Protein 21.1	608.3	0.2241	1	18	30	70	1.0349	0.36916	1.042	1.063	1.089	0.941	1.02	0.995	0.985	1.096	1.095	28	28.6	1044	113.9	6.25
GL50803_24376	5698787	DNA helicase HCS1	59.59	0.0341	1	2	3	4	1.03482	0.833662	1.441	1.236	1.183	1.014	0.854	0.83	1.083	0.927	0.895	2	55.6	734	80.3	6.33
GL50803_7789	5697892	ADP-ribosylation factor (ARF1)	431.05	0.2565	2	5	6	41	1.03453	0.481918	1.319	0.861	1.164	1.006	0.863	0.938	1.119	1.056	1.067	25	51.2	191	21.8	8.47
GL50803_6304	5702839	Fe-hydrogenase-1	79.11	0.0907	1	1	5	7	1.03428	0.700817	1.092	1.214	1.075	0.918	1.002	0.902	1.014	1.124	1.005	2	17.1	474	52.1	6.93
GL50803_16793	5697643	hypothetical protein	28.47	0.0515	1	1	8	11	1.03242	0.667276	1.06	1.195	1.049	0.952	1.053	0.939	0.984	1.106	0.979	1		1263	136.7	5.73
GL50803_14174	5699079	Glutamate-rich WD-repeat protein	45.62	0.0339	1	2	2	2	1.03206	0.692284	0.952	1.13	0.962	1.048	1.222	1.057	0.924	1.093	0.939	2	15.4	531	58	4.75
GL50803_10303	5702475	hypothetical protein	25.81	0.0902	1	1	6	13	1.03194	0.818316	0.878	0.806	1.023	1.173	1.057	1.364	1.004	0.918	1.176	1		399	44.4	6.18
GL50803_17294	5701094	Degreening related gene dee76 protein	114.46	0.0873	1	2	3	5	1.03136	0.417696	1.059	0.824	0.908	1.226	1.049	1.037	1.207	0.955	1.084	4	3.6	332	37.5	6.46
GL50803_14521	5703042	Peroxiredoxin 1	1852.85	0.403	1	6	11	179	1.03031	0.414115	1.248	0.946	0.956	1.155	0.916	0.884	1.279	1.019	0.951	83	24.9	201	22.5	6.89
GL50803_15411	5699927	Kinase, NEK-frag	1078.44	0.1756	1	13	16	96	1.03001	0.323814	1.083	1.163	1.069	0.996	1.114	1.041	0.888	1.016	0.93	56	34.6	706	78	4.74
GL50803_14407	#N/A	hypothetical protein	27.29	0.0295	1	1	2	3	1.02618	0.878431	0.735	0.803	0.835	1.106	1.186	1.253	1.078	1.173	1.232	1		440	49.2	6.87
GL50803_11950	5702615	Ribosomal protein L18	529.74	0.3799	1	5	9	41	1.02601	0.36377	1.348	1.038	1.163	0.977	0.984	0.934	0.976	0.948	0.932	21	30.7	179	20.1	10.48
GL50803_14254	5698551	Protein 21.1	376.76	0.2015	3	9	21	58	1.02597	0.882321	0.925	1.131	1.028	0.991	0.988	1.056	0.95	1.152	1.035	12	19.4	804	87.5	6.15
GL50803_23556	#N/A	hypothetical protein	33.65	0.048	1	2	9	24	1.02552	0.870721	1.292	1.275	1.22	1.001	0.97	0.943	0.9	0.886	0.855	1		1499	173.8	10.27
GL50803_3147	5701141	Protein 21.1	40.52	0.0304	1	2	2	2	1.02532	0.788911	1.137	1.161	1.092	1.068	1.07	1.023	0.911	0.927	0.88	2	4.9	592	64.5	5.24
GL50803_7375	5700745	Protein 21.1	27.05	0.0592	1	1	6	8	1.02512	0.927397	0.992	1.207	1.277	1.149	1.373	1.476	0.607	0.736	0.786	2	6.4	794	86.8	6.28
GL50803_13832	5699840	D-tyrosyl-tRNA deacylase	35.14	0.1111	1	1	3	7	1.02512	0.935426	1.22	0.809	1.03	0.902	0.588	0.76	1.757	1.163	1.493	1		180	19.9	6.7
GL50803_89622	5701711	Mu Adaptin isoform a	40.05	0.067	1	1	3	5	1.02497	0.955239	1.172	1.364	1.211	0.522	0.597	0.538	1.472	1.708	1.53	1		448	49.7	7.2
GL50803_16311	5696913	Centromere/microtubule binding protein CBF5	53.85	0.1425	1	3	7	13	1.02253	0.765366	0.886	1.092	1.077	0.981	1.177	1.102	0.936	1.029	0.957	3	31.7	421	47.1	9.1
GL50803_111987	5701797	hypothetical protein	61.89	0.1296	9	1	4	20	1.02228	0.929988	1.412	1.38	1.489	0.877	0.841	0.922	0.842	0.821	0.894	1		247	27.5	5.43
GL50803_15591	5696860	Coiled-coil protein	411.77	0.0985	1	11	22	43	1.02224	0.311029	1.026	1.094	1.062	1.052	1.045	1.052	0.917	0.972	0.992	20	24.4	1685	185.9	4.72
GL50803_16313	5696909	Hypothetical protein	65.31	0.0929	1	4	8	11	1.02165	0.938995	1.371	1.202	1.281	0.838	0.722	0.937	1.106	0.87	1.053	4	11.4	581	65.8	6.92
GL50803_137750	5703147	hypothetical protein	77.77	0.0492	1	3	6	8	1.02093	0.917672	0.834	1.02	0.869	1.019	1.241	1.06	0.973	1.224	1.021	4	41.7	976	108.7	6.96
GL50803_2562	5698323	Sec31 (Sec31)	60.9	0.043	1	4	5	9	1.02083	0.870836	1.147	1.139	0.922	1.071	1.044	1.088	1.149	0.798	0.896	5	34.8	1024	109.7	5.72
GL50803_8407	5698052	Aminoacyl-histidine dipeptidase	259.76	0.1324	1	4	9	26	1.02039	0.847353	0.98	1.121	0.964	1.059	1.159	1	0.953	0.997	0.971	13	22.7	506	55.1	6.48
GL50803_91354	5701496	H-SHIPPO 1	319.19	0.1659	1	6	10	18	1.01983	0.785294	0.907	0.986	0.983	0.969	1.067	1.008	1.006	1.201	1.078	10	9.1	615	63.5	9.28
GL50803_9485	5699990	hypothetical protein	16.67	0.031	1	1	5	18	1.01866	0.863717	1.58	1.094	1.307	0.975	0.523	0.764	1.295	0.948	1.093	3	6.6	870	95.8	7.02
GL50803_16811	5700449	ZipA	74.34	0.0925	1	3	9	18	1.01742	0.253843	1.043	1.097	1.081	1.102	0.883	1.087	0.964	0.809	1.145	3	22.9	832	91.8	5.1
GL50803_13223	5701844	Protein 21.1	43.62	0.0769	1	1	2	4	1.01712	0.89564	0.866	1.073	0.861	0.96	1.169	0.953	1.033	1.276	1.033	1		208	22.6	5.88
GL50803_16891	5700019	Protein C21orf2	83.32	0.1916	1	4	9	14	1.01613	0.490221	0.892	1.013	0.941	1.114	1.083	1.086	0.983	1.061	0.994	6	10.2	261	29.1	9.19
GL50803_6430	5699649	14-3-3 protein	1314.31	0.4113	1	10	13	139	1.01608	0.597446	1.186	0.966	1.069	0.969	0.946	0.925	1.072	1.039	0.998	76	30.6	248	28.6	5.17
GL50803_14213	5702429	hypothetical protein	186.54	0.1533	1	5	5	9	1.01538	0.627373	0.845	0.907	0.879	1.04	1.242	1.193	0.876	1.149	1.098	9	25	300	33	6.57
GL50803_9824	5700061	Proteasome subunit beta type 9 precursor	39.44	0.0407	1	1	1	1	1.01532	0.962617	0.604	0.801	0.726	1.134	1.477	1.36	0.964	1.275	1.166	1		221	24.1	7.24
GL50803_16235	5698166	Kinase, CAMK CAMKL	324.26	0.2754	1	9	17	53	1.01507	0.612594	1.19	0.991	1.081	1.099	0.83	0.991	1.077	0.91	1.013	21	25.8	403	46.1	9.1
GL50803_17232	5699177	hypothetical protein	53.22	0.0396	1	2	4	5	1.01467	0.95972	0.621	0.949	0.882	0.903	1.355	1.28	0.863	1.315	1.234	2	12.6	682	76.5	5
GL50803_15364	5701763	Coiled-coil protein	39.24	0.0235	1	1	4	4	1.01396	0.93683	1.181	1.029	1.059	0.926	0.792	0.829	1.227	1.066	1.107	1		1448	158	5.66
GL50803_87519	5702608	hypothetical protein	55.31	0.1676	1	1	3	6	1.01361	0.895988	0.883	0.979	1.04	1.004	1.093	1.18	0.905	1	1.072	2	61.7	185	20	5.17
GL50803_6007	5698837	Protein 21.1	25.15	0.0522	1	1	7	13	1.01312	0.92447	1.165	0.897	0.913	1.25	0.945	0.978	1.19	0.913	0.939	2	4.4	1015	113.1	6.74
GL50803_8026	5699598	Cleavage and polyadenylation specificity factor, 73 kDa subunit	33.62	0.0419	1	1	4	8	1.0126	0.903734	1.021	1.049	1.09	0.902	0.91	0.962	1.033	1.058	1.111	1		620	69.2	8.66
GL50803_17332	5699388	hypothetical protein	262.08	0.0634	1	10	12	26	1.01154	0.92265	1.069	1.067	1.061	1.016	1	1.041	0.965	0.956	0.939	16	20.9	1656	179.3	6.48
GL50803_10661	5700939	Ubiquitin-conjugating enzyme E1	329.42	0.1081	1	7	14	29	1.01146	0.681978	1.098	1.127	1.05	0.937	0.988	1.048	0.901	0.949	1.028	11	51.1	1092	121.3	5.4
GL50803_17216	5702714	Kinase, NEK	55.5	0.0652	1	4	8	16	1.01084	0.857182	1.209	0.9	1.142	0.897	1.06	0.987	1.002	0.905	1.042	3	3.2	844	93.6	6.57
GL50803_103810	5702285	Protein 21.1	48.6	0.0347	1	2	9	17	1.00956	0.937765	1.02	1.014	1.079	0.921	0.899	0.972	1.048	1.038	1.115	2	8.5	1873	206.3	5.31
GL50803_14938	5701541	Ribosomal protein L12	713.96	0.3846	1	6	8	66	1.00884	0.896424	1.231	0.854	0.826	1.009	0.793	0.689	1.593	1.244	1.141	42	30.8	182	19.6	9.04
GL50803_12981	5696892	Ribosomal protein S5	293.9	0.4158	1	7	11	33	1.00772	0.998474	1.259	0.888	0.801	0.97	0.765	0.758	1.629	1.163	1.123	15	40.3	190	21	9.85
GL50803_15334	5702801	hypothetical protein	90.23	0.0653	1	5	13	19	1.00743	0.850762	1.075	0.888	1.12	1.013	0.963	1.105	0.822	0.995	1.134	5	27.5	1747	194.9	7.77
GL50803_8770	5702292	hypothetical protein	42.48	0.124	1	2	4	12	1.00609	0.988709	1.235	1.008	1.091	0.986	0.79	0.87	1.166	0.949	1.037	2	4.2	258	28.6	8.66
GL50803_10335	5702886	tRNA methyltransferase subunit, putative	80.63	0.0465	1	1	1	1	1.00563	0.993253	0.901	0.945	0.965	1.137	1.17	1.215	0.889	0.929	0.959	1		258	29.5	7.2
GL50803_17046	5696896	Protein 21.1	277.51	0.1029	1	4	9	23	1.00549	0.662473	1.071	1.158	1.301	0.769	0.881	0.999	1.007	0.897	1.065	9	32.9	680	74.5	8.62
GL50803_137684	5700283	hypothetical protein	111.42	0.0516	1	4	9	13	1.00533	0.62911	1.273	1.003	0.993	0.968	0.816	0.864	1.145	1.028	1.03	5	19	1336	147.8	4.92
GL50803_115797	5700888	Variant-Specific Surface Protein 54 (VSP-54)	141.26	0.0616	1	3	5	8	1.00461	0.871992	0.591	0.797	0.644	1.056	1.3	1.167	1.157	1.477	1.255	4	5.1	682	70.2	5.52
GL50803_38394	5703064	Protein 21.1	62.37	0.0707	1	2	7	23	1.00374	0.993065	1.119	1.112	1.052	1.101	1.074	1.032	0.884	0.876	0.836	1		651	70.7	7.02
GL50803_14433	5701660	hypothetical protein	61.34	0.0335	1	2	2	2	1.00369	0.981364	1.06	1.082	0.988	0.958	0.961	0.891	1.052	1.071	0.987	2	23.4	657	72.7	6.16
GL50803_29490	5701534	Copine I	118.33	0.2121	2	4	7	13	1.00332	0.992442	1.115	0.906	1.004	0.81	0.932	0.924	1.256	1.018	1.139	5	22.2	264	30	5.34
GL50803_42000	5700493	Coiled-coil protein	125.79	0.0479	1	4	17	27	1.00284	0.573527	0.926	1.08	0.99	0.842	0.963	0.995	0.983	1.141	1.145	4	3.4	2590	285.3	5.4
GL50803_88765	5700879	Cytosolic HSP70	1881.23	0.2907	1	18	22	181	1.00279	0.469601	0.968	1.03	1.012	0.961	1.168	1.043	0.865	1.024	0.98	69	24.1	664	71.6	5.39
GL50803_104186	5698106	hypothetical protein	26.86	0.0148	1	2	3	5	1.0023	0.99016	0.764	0.644	0.586	1.505	1.246	1.152	1.362	1.145	1.051	2	45.6	1347	149.7	7.3
GL50803_17483	5700163	Chaperone protein DnaJ subfamily B	203.61	0.1641	1	4	7	18	1.00214	0.927449	1.152	1.178	1.114	0.835	0.948	0.831	0.963	1.117	0.953	10	27.1	329	37.2	6.57
GL50803_16967	5701668	Kinase, NEK	347.56	0.1395	1	10	24	39	1.00209	0.752211	0.979	1.006	1.006	0.964	0.991	1.01	1.054	0.978	1.034	15	24.2	1419	154.8	6.44
GL50803_102722	5703076	Ribosome biogenesis protein BMS1	47.21	0.0387	1	1	6	9	1.00202	0.983395	1.206	1.179	1.057	1.056	1.013	0.923	0.928	0.904	0.818	1		1293	145.8	7.81
GL50803_13372	5697255	Spindle pole protein, putative	280.7	0.3966	3	8	27	57	1.00086	0.793248	1.105	0.945	0.987	0.991	1.04	1.002	0.955	1.02	0.972	13	19.3	464	55.2	8.27
GL50803_8217	5697037	Uridine kinase	319.99	0.1546	1	7	13	30	1.00069	0.201632	1.108	1.023	1.067	0.987	0.989	0.943	0.989	0.961	0.951	18	36.7	582	66	6.99
GL50803_4852	5697769	hypothetical protein	353.32	0.2239	1	8	10	26	1.0004	0.592423	0.835	0.94	0.96	0.982	1.054	1.05	0.995	1.149	1.072	12	10.7	451	48.8	8.73
GL50803_16406	5698492	Chaperone protein DnaJ subfamily C	29.47	0.0535	1	1	3	4	0.999673	0.972653	1.342	1.021	1.157	1.011	0.755	0.87	1.129	0.856	0.98	1		486	55.8	8.66
GL50803_10429	5698935	Wos2 protein	638.95	0.2541	1	5	6	43	0.999583	0.907958	1.038	1.172	1.204	0.935	1.006	1.102	0.858	0.904	0.846	20	31.7	185	20.8	4.53
GL50803_16954	5702327	hypothetical protein	72.57	0.0289	1	3	4	6	0.998068	0.0793146	0.96	1.03	1.143	1.193	1.057	1.1	0.863	0.818	0.888	5	11.4	1142	127.2	6.54
GL50803_16678	5700785	hypothetical protein	57.47	0.0828	1	2	3	4	0.997512	0.825857	0.923	1.177	0.747	1.098	1.079	0.919	1.098	1.396	0.722	3	101.1	326	34.3	6.34
GL50803_17105	5699657	IFT complex B	130.98	0.0668	1	6	16	23	0.997271	0.743433	1.088	0.952	0.906	0.994	1.119	1.015	0.899	1.066	0.961	7	37.8	1960	215.3	6.01
GL50803_17316	5703115	Inorganic polyphosphate/ATP-NAD kinase, putative	26.6	0.0416	2	1	5	11	0.99658	0.960773	1.419	1.107	1.034	0.941	0.721	0.684	1.311	1.02	0.962	2	42.7	553	61.2	7.25
GL50803_13616	5700438	Glycine-rich protein	38.18	0.0888	1	3	5	7	0.996551	0.337633	1.304	1.48	0.988	0.967	1.079	0.766	0.827	0.938	0.82	3	18.5	484	53.6	6.25
GL50803_7593	5698303	hypothetical protein	36.33	0.0759	1	2	4	4	0.996025	0.958571	1.365	0.766	0.93	1.347	0.743	0.916	1.412	0.791	0.969	2	33.6	303	34.5	5.68
GL50803_8968	5700817	hypothetical protein	59.37	0.2262	1	1	3	4	0.995601	0.948932	0.965	1.014	0.792	1.336	1.377	1.094	0.893	0.935	0.738	2	10	84	9.1	4.37
GL50803_7444	5696973	Hypothetical protein	834.45	0.4496	1	15	20	91	0.995586	0.534637	0.954	1.044	0.943	0.934	1.045	0.962	1.01	1.08	0.999	31	21.8	367	41.1	9.44
GL50803_11299	5698982	Amino acid transporter, putative	39.11	0.0187	1	1	1	1	0.995232	0.950786	1.311	0.861	0.831	1.398	0.901	0.884	1.3	0.851	0.829	1		589	63.9	8.27
GL50803_7373	5700743	Protein 21.1	54.61	0.0275	1	1	4	6	0.994867	0.931411	0.859	0.842	1.086	0.871	0.838	1.099	1.068	1.044	1.359	1		1561	169.2	5.73
GL50803_6184	5699155	Branched-chain amino acid aminotransferase lateral transfer candidate	506.33	0.2282	1	7	9	40	0.993879	0.469608	0.945	0.916	0.927	1.067	0.971	0.959	1.129	1.046	1.005	27	24.6	355	39	6.55
GL50803_6492	5702140	hypothetical protein	62.96	0.0468	1	2	3	3	0.993158	0.949529	1.312	1.124	0.937	0.883	0.742	0.629	1.391	1.188	0.999	2	39.8	619	68.5	6.62
GL50803_7031	5700882	Spindle pole protein, putative	410.6	0.193	1	17	23	48	0.99238	0.0167035	1.161	1.047	1.086	1.018	0.873	0.934	1	0.917	0.929	22	36	995	109.2	5.63
GL50803_12949	5698015	Proteasome subunit beta type 5 precursor	37.97	0.0306	1	1	1	1	0.992297	0.869189	0.836	0.9	0.958	0.928	0.98	1.061	1.027	1.102	1.185	1		294	32.3	6.32
GL50803_6687	5697913	Glyceraldehyde 3-phosphate dehydrogenase	1292.6	0.2738	1	10	13	238	0.991579	0.613671	1.065	0.985	0.996	1.032	0.998	0.967	0.973	0.981	0.933	83	23.7	336	36.3	7.18
GL50803_6026	5702507	hypothetical protein	28.73	0.1591	1	1	4	5	0.990862	0.712393	1.058	1.065	1.005	0.988	0.976	0.937	0.979	0.982	0.936	1		176	20.7	6.71
GL50803_16766	5700284	Lysyl-tRNA synthetase	322.1	0.1667	2	9	13	41	0.990754	0.0833645	0.931	0.991	0.963	1.113	1.045	1.085	0.914	0.962	0.933	17	19.2	576	65.9	6.51
GL50803_7966	#N/A	hypothetical protein	65.28	0.0435	1	2	3	9	0.990652	0.818194	0.905	1.08	0.972	0.97	1.135	1.039	0.87	1.034	0.94	1		575	63.9	5.66
GL50803_100906	5697590	Dynein heavy chain, putative	198.5	0.0578	4	8	41	67	0.99032	0.230217	0.993	1.164	1.013	0.907	0.93	0.923	0.99	1.052	0.965	9	21.6	5550	622.6	5.67
GL50803_10459	5702065	CGI-35 protein, putative	25.52	0.0316	1	1	1	1	0.990023	0.921872	1.415	0.969	0.964	1.154	0.776	0.785	1.28	0.875	0.878	1		190	22.1	9.47
GL50803_16443	5701333	Protein phosphatase 2A B' regulatory subunit Wdb1	215.43	0.0767	1	4	7	16	0.988995	0.657701	0.797	1.215	1.04	0.979	1.121	1.191	0.779	0.911	0.969	6	6.4	821	93.1	6.87
GL50803_91919	5699516	TCP-1 chaperonin subunit alpha	256.15	0.2636	1	12	18	40	0.988059	0.43618	1.053	0.777	0.94	1.089	0.934	0.982	1.086	1.061	1.014	21	24.7	550	59.2	6.32
GL50803_2876	5697451	UBC2, putative	47.54	0.0581	1	1	1	2	0.987973	0.747072	1.065	0.987	1.051	1.058	0.963	1.042	0.941	0.87	0.934	2	25.7	172	19.7	7.21
GL50803_113133	5701990	hypothetical protein	173.4	0.1278	1	8	12	28	0.987257	0.184204	0.945	0.9	0.973	0.879	0.883	1.1	1.143	1.015	1.087	11	29	837	95.3	5.97
GL50803_14679	5699936	Protein 21.1	89.44	0.1822	8	3	8	29	0.986506	0.85	0.825	0.763	0.775	1.132	1.153	1.134	1.132	1.04	1.041	4	27	494	54.1	7.27
GL50803_5188	5702732	Protein 21.1	419.65	0.2447	1	9	16	59	0.986001	0.984428	0.899	1.092	0.921	0.897	1.052	0.927	1.069	0.902	1.155	21	23.8	519	57.1	6.77
GL50803_88245	5697989	Protein 21.1	33.78	0.0971	1	1	14	23	0.984339	0.798452	1.129	1.172	1.049	0.933	0.951	0.865	0.944	0.977	0.883	1		1226	134.4	6.55
GL50803_4018	5700282	hypothetical protein	81.85	0.2108	1	3	18	28	0.983925	0.971595	1.294	1.103	1.197	0.6	0.711	0.834	1.161	1.134	1.08	3	52.5	612	69.3	9.44
GL50803_33866	5696893	hypothetical protein	39.72	0.0334	1	1	3	4	0.98256	0.886095	1.3	1.051	1.164	0.859	0.682	0.768	1.18	0.951	1.063	1		688	76.8	6.62
GL50803_6342	5702778	Protein 21.1	88.64	0.0264	1	2	4	4	0.981707	0.0982475	0.97	1.159	1.062	0.942	1.104	1.028	0.861	0.727	1.06	2	49.3	1287	141.6	6.23
GL50803_8462	5702790	Ribosomal protein L27	751.69	0.4	1	5	5	38	0.981251	0.57513	0.836	0.982	0.974	1.003	0.929	0.822	1.322	1.049	0.993	21	37.2	135	15.3	9.5
GL50803_3419	5699508	hypothetical protein	29.48	0.3757	1	1	10	30	0.980967	0.762697	0.81	0.918	0.906	0.913	1.015	1.018	1.014	1.145	1.14	1		173	20.4	5.03
GL50803_17403	5701551	hypothetical protein	86.67	0.0914	1	4	18	19	0.979372	0.521202	0.914	1.093	1.022	0.851	1.117	1.022	0.865	0.993	0.973	4	11.1	1576	174.2	5.6
GL50803_10969	5701173	Nucleotide-binding protein 1	125.18	0.1475	1	3	6	10	0.978678	0.662533	0.767	0.712	1.302	1.143	0.927	1.357	0.935	0.768	1.122	6	42.3	339	36.7	6.43
GL50803_32312	5701563	Protein phosphatase 2C	68.88	0.0705	1	4	4	5	0.977889	0.946289	0.92	0.989	1.008	0.899	0.949	0.983	0.961	1.073	1.031	4	10.5	511	56.7	6.87
GL50803_13864	5698354	Heat shock protein HSP 90-alpha	1078.07	0.3333	1	10	17	109	0.977221	0.388342	1.077	1.012	1.057	0.947	0.803	1	0.954	0.869	1.119	40	30.3	324	37	5.14
GL50803_17056	5698685	Ribosomal protein L9	1520.37	0.4919	1	5	13	80	0.977105	0.958961	1.157	1.01	1.123	1.035	0.85	0.908	0.965	0.843	0.952	40	16.6	185	20.8	9.39
GL50803_137761	#N/A	Variant-Specific Surface Protein 259 (VSP-259)	77.57	0.189	3	1	3	5	0.977038	0.778145	0.771	0.864	0.934	1.016	1.118	1.228	0.882	0.986	1.075	2	15.5	164	16.9	6.06
GL50803_96670	5697532	Potassium-transporting ATPase alpha chain 1	282.59	0.1551	1	13	29	55	0.976124	0.244465	0.93	1.029	0.895	1.007	1.131	1.002	0.905	1.005	0.905	21	14	1335	147.9	7.61
GL50803_10167	5703204	Coiled-coil protein	854.35	0.2916	1	26	42	87	0.975488	0.164923	0.944	0.931	1.032	0.912	1.031	1.061	0.864	1.018	1.005	44	28.7	1190	132.9	4.93
GL50803_114674	5696805	Hypothetical protein	232.17	0.0833	2	4	7	13	0.97488	0.0262756	0.762	0.83	0.804	0.905	1.097	1.099	1.108	1.146	1.129	6	29.9	720	73	5.16
GL50803_14567	5702633	hypothetical protein	156.48	0.1741	1	4	4	7	0.974878	0.462476	0.924	0.871	0.874	1.086	1.063	0.982	1.027	0.989	0.982	6	11.5	201	23.1	5.82
GL50803_16267	5698057	hypothetical protein	122.19	0.1285	1	4	9	10	0.974452	0.944679	0.565	0.883	0.685	0.965	1.526	1.204	0.909	1.297	1.109	3	15.1	537	63.1	5.73
GL50803_8140	5698868	GTP-binding protein ARD-1, putative	45.37	0.0802	1	1	4	7	0.97419	0.680856	1.013	1.132	1.005	0.859	0.942	0.85	0.964	1.074	0.963	1		399	44.4	6.76
GL50803_7035	5700885	hypothetical protein	108.52	0.1277	1	3	5	6	0.972544	0.148683	0.899	0.82	0.942	0.932	0.853	0.947	1.165	1.139	1.122	4	17.2	329	35.8	5
GL50803_16568	5699474	Transcription factor, putative	30.44	0.0243	1	2	4	5	0.971507	0.75382	1.048	1.012	1.039	1.136	1.076	1.124	0.809	0.779	0.808	2	14.7	945	105.1	6.42
GL50803_137746	5702947	hypothetical protein	51.69	0.0901	1	2	7	12	0.970742	0.438424	0.901	1.011	0.93	0.977	1.077	1.006	0.902	1.01	0.937	2	2.6	555	61.9	6.47
GL50803_9336	#N/A	hypothetical protein	69.73	0.0756	1	1	2	3	0.97044	0.429198	0.875	0.964	0.9	0.995	1.077	1.022	0.931	1.023	0.964	2	23.4	291	31.8	4.82
GL50803_10527	5701440	hypothetical protein	133.77	0.2159	1	6	8	12	0.968761	0.834374	1.009	0.998	0.976	0.821	1.002	0.77	1.008	1.156	1.036	9	17	315	35.4	9.61
GL50803_8727	5697630	hypothetical protein	82.8	0.041	1	2	7	9	0.96819	0.704062	0.802	0.961	1.026	0.875	1.029	0.981	0.92	1.009	1.153	3	30.5	1123	124.4	7.87
GL50803_8794	5700113	Nucleolar GAR1-like protein, putative	61.24	0.2077	1	2	5	6	0.967601	0.688484	0.894	1.061	0.93	0.807	0.941	0.838	1.022	1.21	1.071	2	2.8	183	20.4	10.56
GL50803_112076	5698611	Kinase, CDC7	250.68	0.1202	1	14	25	31	0.966663	0.394965	1.026	1.129	1.148	0.921	0.977	0.947	0.807	0.919	0.877	18	28.4	1697	189.9	9.14
GL50803_87149	5699285	Spindle pole protein, putative	33.74	0.0886	1	1	7	8	0.966338	0.772075	0.684	0.799	0.884	0.983	1.127	1.267	0.895	1.041	1.163	1		598	67.2	9.54
GL50803_23492	5701793	Protein 21.1	222.79	0.1009	1	5	9	12	0.965598	0.348663	0.935	1.008	0.907	0.988	0.998	0.951	0.932	1.056	0.925	6	15.5	743	79.6	7.52
GL50803_16818	5700412	Glycine-, glutamate-, thienylcyclohexylpiperidine-binding protein	37.54	0.0198	1	1	2	2	0.965538	0.834853	1.286	1.381	1.095	1.054	1.111	0.895	0.731	0.782	0.626	1		1110	121.8	7.55
GL50803_17121	5702441	Bip (BiP)	808.1	0.2275	1	16	21	87	0.964827	0.226688	0.982	0.983	0.99	0.967	0.982	0.959	0.973	0.929	0.921	43	17.9	677	74.3	5.16
GL50803_90872	5699901	Phosphoglycerate kinase	852.69	0.2103	1	8	11	75	0.962992	0.789224	1.175	1.159	0.997	0.889	0.891	0.824	0.957	0.93	0.903	43	22.9	409	43.6	7.31
GL50803_17265	5699320	Dynein heavy chain	290.66	0.1293	1	19	44	75	0.9626	0.0362451	0.931	0.998	0.986	0.912	0.979	0.957	0.916	1.015	0.975	20	17.1	2675	301.9	5.78
GL50803_17587	5702592	CTP synthase	35.77	0.021	3	1	2	17	0.962333	0.589223	1.064	1.107	1.107	0.903	0.922	0.937	0.862	0.894	0.903	1		620	68	6.73
GL50803_14345	5696890	Chromosome segregation protein	354.26	0.1271	1	11	23	41	0.961856	0.911688	0.82	0.868	0.885	0.988	1.17	1.015	0.869	1.055	1.04	15	26.4	1448	160.1	5.66
GL50803_6367	5697837	hypothetical protein	78.3	0.1818	1	3	7	10	0.961799	0.261236	0.804	0.89	0.837	1.006	1.093	0.981	0.97	1.088	1.033	3	7.3	275	31.5	9.88
GL50803_4371	5703118	Kinesin-8	55.83	0.045	1	2	4	9	0.961553	0.691114	0.806	0.842	1.024	1.015	1.041	1.287	0.823	0.858	1.053	1		777	86.2	8.9
GL50803_16893	5700013	Tip elongation aberrant protein 1	76.27	0.0505	1	3	7	8	0.961356	0.475692	0.87	1.019	0.859	0.95	1.092	0.936	0.935	1.092	0.929	2	35.4	930	102.1	5.55
GL50803_11640	5697177	hypothetical protein	70.37	0.0319	1	2	4	4	0.961325	0.632504	0.768	0.88	0.81	1.022	1.149	1.075	0.943	1.076	1	2	8.2	909	99.9	7.46
GL50803_16681	5697224	hypothetical protein	33.87	0.0498	1	2	5	8	0.961309	0.873323	1.769	1.356	1.153	1.256	0.945	0.817	0.805	0.615	0.528	2	222.4	662	74.7	6.81
GL50803_8044	5696910	Seven transmembrane protein 1	76.44	0.0849	1	3	5	13	0.960911	0.961434	0.782	0.448	0.665	1.887	1.051	1.144	1.495	0.854	1.035	5	39.1	318	35.1	7.93
GL50803_16415	5703201	hypothetical protein	81.63	0.05	1	1	4	5	0.960768	0.832739	0.563	0.911	0.722	0.931	1.477	1.19	0.821	1.324	1.059	1		700	76.4	9.61
GL50803_5883	5699253	hypothetical protein	1034.24	0.4609	1	26	37	138	0.959913	0.23916	0.873	0.924	0.941	0.922	0.941	0.915	1.027	1.07	1.045	48	26.7	562	62.5	9.69
GL50803_91056	5702755	Aspartate aminotransferase, cytoplasmic	246.52	0.171	1	7	10	31	0.959653	0.415277	1.013	0.953	0.881	1.048	0.898	0.89	1.038	0.991	0.942	20	21.1	427	47.6	8.4
GL50803_8174	5698330	Protein 21.1	371.75	0.2686	4	15	31	51	0.958483	0.122582	0.901	1.158	0.971	0.942	1.037	0.952	0.853	0.945	0.899	20	24.9	834	93.9	5.47
GL50803_4597	5697663	hypothetical protein	54.74	0.1247	1	2	6	10	0.958183	0.00906382	0.95	0.905	0.998	0.919	1.047	1.045	0.923	0.876	0.976	3	51.9	377	43.2	7.2
GL50803_14311	5699050	Serine/threonine protein phosphatase PP-X isozyme 2	159.22	0.233	1	4	10	21	0.958158	0.521692	1.046	0.996	0.978	0.978	0.895	0.911	0.915	0.941	0.973	7	37.8	339	38.3	6.54
GL50803_8854	5700794	hypothetical protein	80.55	0.0831	1	3	7	12	0.957621	0.642825	0.78	0.919	1.005	1.015	1.095	1.047	0.892	0.977	0.927	2	4.3	638	70.1	5.11
GL50803_13945	5699747	hypothetical protein	28.73	0.0233	1	1	1	1	0.957437	0.732982	0.697	0.906	0.743	1.033	1.319	1.1	0.884	1.146	0.949	1		343	37.6	6.19
GL50803_13651	5699225	hypothetical protein	236.83	0.1799	1	6	17	24	0.957317	0.290303	0.817	0.955	0.926	0.897	0.968	1.019	0.942	1.052	1.066	10	17.3	695	78.4	8.9
GL50803_10825	5702012	Coiled-coil protein	35.39	0.0568	1	1	5	5	0.956708	0.843987	0.588	0.723	0.651	1.33	1.605	1.47	0.827	1.014	0.922	1		740	84.2	5.25
GL50803_16500	5701201	Sperm-associated WD-repeat protein	56.69	0.0894	1	2	8	15	0.956238	0.312942	0.87	0.921	0.844	0.981	1.02	0.95	1.003	1.059	0.979	2	0.1	716	78.9	6.46
GL50803_2732	5696958	Hypothetical protein	29.36	0.1121	1	1	2	2	0.956201	0.559409	1.148	0.909	0.927	1.063	0.827	0.857	1.126	0.889	0.916	1		107	12	9.63
GL50803_102178	5697845	Variant-Specific Surface Protein 156 (VSP-156)	33.24	0.0469	1	1	1	2	0.955596	0.509557	1.107	1.022	0.952	1.073	0.973	0.921	0.93	0.857	0.805	1		128	12.8	7.66
GL50803_33689	5703215	Dipeptidyl-peptidase III	664.43	0.2211	1	3	17	45	0.955039	0.0691543	0.858	0.848	1.057	0.818	1.21	1.014	0.788	1.05	1.035	6	27.4	701	78.6	6.21
GL50803_12046	5697223	SPEF1-like protein	41.4	0.0697	3	1	3	20	0.955018	0.729351	0.826	1.156	1.158	0.676	0.929	0.945	0.8	1.116	1.128	2	41.9	244	27.1	9.31
GL50803_9605	5701051	hypothetical protein	154.39	0.1334	1	5	11	23	0.954186	0.383102	1.097	0.977	0.991	0.986	0.806	0.866	1	0.897	1	6	18	637	72.4	7.75
GL50803_16226	5702494	hypothetical protein	122.74	0.0471	1	4	6	8	0.953816	0.559117	0.832	1.071	0.943	0.802	1.014	0.908	0.896	1.15	1.022	2	34.7	977	108.4	7.96
GL50803_137716	5702128	Axoneme-associated protein GASP-180	10818.5	0.5489	2	89	112	791	0.953435	0.253678	1	0.992	1.006	0.935	0.936	0.924	0.917	0.945	0.931	404	24.2	1585	174.7	4.5
GL50803_7414	5697210	Protein 21.1	82.63	0.1541	1	4	7	11	0.953339	0.0597217	0.948	0.9	0.838	1.012	1.059	0.889	1.009	0.992	0.954	7	10	370	40.6	5.63
GL50803_10893	5701826	Kinase, NEK	76.57	0.1433	1	4	5	5	0.953235	0.444915	1.087	1.087	1.026	0.863	0.808	0.81	1.001	0.998	0.95	4	6.6	321	35.8	5.82
GL50803_7639	5697450	hypothetical protein	20.26	0.0209	1	1	1	1	0.953152	0.755898	1.06	0.689	1.056	1.02	0.65	1.014	1.245	0.806	1.248	1		287	32	8.51
GL50803_17043	5696885	Glyceraldehyde 3-phosphate dehydrogenase	59.29	0.086	1	2	4	5	0.952681	0.446924	1.342	1.225	1.119	1.021	1.115	0.787	0.752	0.757	0.689	3	35.8	407	44.6	7.53
GL50803_17505	5702001	Cyclin B-like protein	48.52	0.0539	1	1	3	4	0.952406	0.462039	0.863	0.943	0.978	0.992	1.064	1.121	0.82	0.893	0.935	1		557	61.9	8.76
GL50803_16507	5701206	hypothetical protein	175.19	0.0709	1	4	7	18	0.952206	0.999719	0.973	1.059	0.82	1.013	1.082	0.852	0.908	0.986	0.911	3	25.2	875	98.6	5.5
GL50803_86761	5699601	LEK1	70.27	0.1034	1	5	9	11	0.952173	0.871066	0.832	0.903	0.951	0.798	1.14	0.931	0.824	1.243	1.038	5	17.7	716	79	5.08
GL50803_9349	5697853	hypothetical protein, similar to AMMECR1	32.11	0.1218	1	1	3	4	0.951531	0.761362	1.358	1.016	1.093	1.244	0.914	0.999	0.852	0.635	0.69	1		197	21.8	6.4
GL50803_14392	5700982	Metallo-beta-lactamase superfamily protein	39.46	0.0639	1	1	3	6	0.950779	0.489565	0.818	0.907	0.781	0.98	1.066	0.932	1.02	1.127	0.979	1		313	34.7	6.19
GL50803_87058	5701137	Vacuolar ATP synthase subunit C	109.68	0.0951	1	5	6	11	0.950466	0.410275	0.725	0.857	0.801	1.072	1.254	1.153	0.874	0.967	0.971	7	24	494	55.6	6.42
GL50803_7474	5700917	DNA-directed RNA polymerase RPB3	81.89	0.0798	1	3	3	4	0.950184	0.195219	0.997	0.981	0.891	1.032	0.997	0.921	0.953	0.935	0.858	2	10.5	326	36.1	5.1
GL50803_115239	5697591	Translation initiation factor IF-2, putative	180.56	0.1393	1	7	19	30	0.950128	0.512636	0.872	0.935	0.804	1.002	1.143	0.971	0.92	0.965	0.975	7	31.9	926	103.5	6.74
GL50803_8726	5697631	Actin related protein	732.03	0.219	1	18	24	59	0.950043	0.375894	0.887	1	1.01	0.912	0.996	1.016	0.885	0.908	0.949	32	29.5	968	106.4	6.21
GL50803_22850	5698012	Kinase, CMGC MAPK	261.87	0.2306	1	9	12	37	0.948798	0.979767	0.943	1.067	1.036	0.936	0.938	0.863	0.901	0.958	0.914	21	25.6	360	41.1	6.4
GL50803_21063	5700461	hypothetical protein	40.6	0.0162	1	1	1	1	0.947818	0.541146	0.983	0.849	1.007	1.123	0.953	1.148	0.876	0.755	0.904	1		679	75.4	8.57
GL50803_17608	5702820	Protein 21.1	84.91	0.0784	7	2	6	18	0.94779	0.899963	0.752	0.485	0.708	1.369	0.993	1.166	1.336	0.984	1.147	2	17.4	574	61.9	8.12
GL50803_16547	5699616	IFT complex A	72.32	0.0369	2	6	10	22	0.946265	0.695897	0.956	1.045	1.059	0.775	0.919	0.835	0.935	1.066	0.97	7	31.5	1709	187.9	6.62
GL50803_9270	5701321	Dual specificity protein phosphatase CDC14A	183.76	0.1705	1	7	13	20	0.946256	0.615523	0.935	1.046	0.94	0.985	0.986	0.802	0.935	0.98	0.927	10	23.3	610	66.2	9.63
GL50803_3582	5697731	hypothetical protein	88.31	0.1163	1	2	5	6	0.945869	0.553543	1.137	0.897	1.512	1.017	0.466	0.916	0.977	0.831	1.115	3	34.6	361	40.3	8.18
GL50803_114921	5702619	hypothetical protein	56.66	0.0185	1	1	4	5	0.945766	0.697559	0.903	0.985	1.099	1.057	1.132	1.284	0.671	0.73	0.823	1		1999	224.2	6.07
GL50803_9134	5699951	hypothetical protein	47.82	0.0309	1	2	10	42	0.945682	0.41653	0.894	1.026	0.941	0.977	1.102	1.027	0.805	0.922	0.854	2	40	2462	270.7	6.2
GL50803_8916	5700973	Signal recognition particle 68kDa	35.11	0.0527	1	1	5	16	0.944745	0.204944	0.869	0.955	0.949	0.943	1.018	1.028	0.862	0.944	0.948	1		607	67.6	7.9
GL50803_114180	5703218	High cysteine membrane protein TMK-like	22.9	0.0197	1	1	6	9	0.944652	0.565914	0.826	0.815	0.999	1.043	1.011	1.259	0.824	0.811	1.004	1		2539	263.5	5.99
GL50803_6927	#N/A	hypothetical protein	49.91	0.0255	1	1	4	10	0.944489	0.799074	0.975	0.82	0.939	0.711	0.587	0.683	1.51	1.266	1.462	1		1294	145.6	8.25
GL50803_10623	5702775	Phosphoenolpyruvate carboxykinase	113.46	0.1606	1	5	14	32	0.943753	0.811054	0.968	1.044	0.936	0.984	0.953	0.939	0.902	0.949	0.833	6	5.2	654	73.8	6.07
GL50803_16521	5698100	Alpha-snap	55.56	0.0685	1	1	3	5	0.943145	0.205855	0.969	0.937	0.846	0.984	0.934	0.858	1.048	1.01	0.921	2	1	292	32.4	5.05
GL50803_9376	5701539	Sec23 (Sec23)	105.03	0.0813	1	4	10	31	0.942943	0.373834	0.936	0.968	0.906	0.94	1.003	0.908	0.901	1.047	0.889	4	27.8	861	95.1	5.55
GL50803_14614	5696923	Eukaryotic translation initiation factor 5A	403.51	0.4899	1	4	10	38	0.941873	0.679925	0.813	0.751	0.959	0.962	0.942	1.009	0.995	1.037	1.056	22	23.2	149	16.6	5.35
GL50803_16717	5700511	hypothetical protein	124.92	0.1069	2	3	3	3	0.941222	0.228547	1.218	0.766	0.919	1	0.756	0.862	1.208	0.818	1.05	3	9.3	262	28.6	7.02
GL50803_16332	5697153	Coiled-coil protein	103.87	0.0599	2	5	14	28	0.941208	0.29773	0.817	0.851	0.842	1.029	1.083	1.075	0.895	0.967	0.955	5	9.5	1737	196.3	5.12
GL50803_16969	5701654	RAN binding protein 1	72.47	0.2048	1	4	5	7	0.940253	0.309006	0.854	0.988	0.855	0.921	0.994	0.948	0.905	1.044	0.971	5	39.7	166	18.7	5.54
GL50803_14252	5698547	hypothetical protein	57.4	0.0769	1	3	4	4	0.939831	0.28345	0.782	0.863	0.817	1.105	1.198	1.074	0.858	0.944	0.901	3	25.9	390	42.7	5.31
GL50803_89887	5702278	Nucleolar GTP-binding protein 2	34.77	0.0855	1	2	8	12	0.939427	0.14622	0.969	0.963	1.004	0.895	0.874	0.926	0.933	0.925	0.973	2	22.1	737	83.6	9.23
GL50803_24068	5697511	UBC3	32.17	0.0885	1	1	2	2	0.939185	0.0193309	0.923	0.927	0.911	0.991	0.978	0.976	0.919	0.92	0.912	1		192	22.1	8.15
GL50803_5359	5700927	Nucleolar protein NOP5	445.37	0.2529	1	12	17	35	0.938947	0.455745	0.987	1	0.94	0.92	0.792	0.823	1.092	0.945	0.988	22	40.3	613	69	9.19
GL50803_3417	5699510	Preimplantation protein 3	108.28	0.1659	1	5	5	11	0.938729	0.310325	0.834	0.818	0.903	1.089	1.106	1.039	0.921	0.907	0.879	7	20.9	229	26.8	7.11
GL50803_10568	5699334	hypothetical protein	40.26	0.1903	1	2	9	17	0.938278	0.0751368	0.897	0.877	0.937	0.944	0.907	0.985	0.96	0.936	1.009	2	27.2	352	40.1	7.09
GL50803_114535	5697944	Kinase, NEK	37.65	0.0319	1	1	4	5	0.938155	0.430256	0.972	1.093	0.954	0.97	1.071	0.95	0.798	0.895	0.788	2	14.5	1036	115.9	6.77
GL50803_11992	5696941	TCP-1 chaperonin subunit epsilon	519.02	0.2333	1	12	16	48	0.937583	0.877549	0.968	1.031	1.032	0.963	0.957	0.947	0.785	0.928	0.855	27	41.6	553	61.2	5.83
GL50803_17527	5697907	hypothetical protein	76.81	0.0268	1	1	7	8	0.936791	0.662778	0.708	1.038	0.941	0.912	1.313	1.209	0.657	0.961	0.879	1		1906	213.9	7.71
GL50803_16013	5697718	Spindle pole protein, putative	133.84	0.236	3	7	16	39	0.936359	0.915258	0.837	0.962	0.946	0.883	1.024	0.985	0.819	1.072	0.929	8	22.8	500	59.9	7.46
GL50803_17551	5698552	Protein 21.1	1647.57	0.3277	1	29	45	150	0.936053	0.158349	0.879	0.967	0.958	0.882	0.948	0.925	0.887	1.015	0.973	73	30.2	1074	118.6	6
GL50803_102841	5701097	hypothetical protein	35.89	0.1063	4	2	2	4	0.935642	0.356382	1.093	1.048	0.988	0.909	0.856	0.82	0.956	0.915	0.87	2	9.7	160	17.5	4.94
GL50803_42196	5703235	Coiled-coil protein	77.62	0.0565	1	4	8	10	0.93496	0.39491	0.867	0.905	1.015	0.903	0.993	1.057	0.837	0.889	0.972	4	31.1	1008	112.9	5.38
GL50803_10137	5700662	Kinesin-9	50.41	0.0489	1	2	5	5	0.933906	0.607354	0.732	0.876	0.871	1.065	1.252	1.264	0.738	0.881	0.883	2	3.5	756	84.1	6.15
GL50803_113662	#N/A	hypothetical protein	32.51	0.0245	1	1	4	5	0.932989	0.658474	0.607	0.841	0.747	0.934	1.27	1.146	0.845	1.168	1.047	1		1021	113.8	8.82
GL50803_15101	5697960	Alpha-17 giardin	35.41	0.0903	1	1	3	4	0.932256	0.356649	0.935	0.817	0.781	1.162	0.997	0.969	1.027	0.895	0.864	1		310	34.6	7.47
GL50803_16124	5700930	TCP-1 chaperonin subunit eta	316.36	0.1765	2	8	13	30	0.932221	0.112371	1.001	0.963	0.94	0.904	0.881	0.904	0.973	0.893	0.938	10	44.1	595	64.7	7.55
GL50803_114246	5700919	GTP-binding protein, putative	91.83	0.1995	1	4	9	12	0.930922	0.123599	0.978	0.964	0.939	0.979	0.937	0.948	0.896	0.88	0.865	4	30.8	406	45.4	7.43
GL50803_17149	5697987	GTP-binding protein	28.45	0.0789	1	1	5	6	0.930392	0.308724	0.984	1.022	0.911	0.852	0.869	0.788	1.004	1.04	0.936	1		507	57.3	7.94
GL50803_15495	5701596	hypothetical protein	120.07	0.0746	1	4	9	16	0.929284	0.0955399	0.857	0.938	0.941	0.912	1.042	1.009	0.837	0.948	0.898	6	5.9	871	98.4	5.45
GL50803_16596	5703044	hypothetical protein	24.75	0.0551	1	1	5	11	0.929025	0.783972	1.272	0.786	1.381	0.724	0.439	0.784	1.306	0.804	1.427	1		599	66.9	6.62
GL50803_16129	5700891	Translation initiation factor	51.45	0.035	1	2	3	5	0.928458	0.196152	0.92	1.027	0.891	0.948	1.039	0.916	0.854	0.95	0.832	2	15.6	685	78.2	7.12
GL50803_33218	5699128	Dynein intermediate chain	262.02	0.1295	1	5	12	23	0.92684	0.134882	0.812	0.945	0.856	0.944	1.161	0.982	0.848	0.994	0.847	7	17.3	757	83.8	6.29
GL50803_14628	5702215	Phosphatidylinositol-4-phosphate 5-kinase, putative	198.41	0.2077	1	8	14	22	0.926674	0.105002	0.929	0.942	0.821	0.915	0.976	0.934	0.948	0.962	0.922	10	23	568	61.7	6.49
GL50803_13194	5701410	Variant-Specific Surface Protein 38 (VSP-38)	106.2	0.0683	4	1	4	4	0.926258		1.256	1.02	1.209				0.804	0.651	0.779	1		615	63	5.21
GL50803_102023	5701406	Protein 21.1	168.33	0.1493	8	9	16	37	0.925449	0.452834	0.911	0.878	0.89	0.82	1.033	0.93	0.912	1.048	0.929	9	6.2	837	91.9	5.02
GL50803_9087	5701695	hypothetical protein	39.05	0.0952	1	2	2	2	0.92499	0.191865	0.86	0.881	0.802	0.939	0.945	0.874	1.031	1.054	0.968	2	2.4	168	19.3	5.67
GL50803_16945	5702883	Kinesin-13	435.38	0.2451	1	9	20	45	0.924802	0.083389	0.82	0.835	0.844	0.993	1.005	1.074	0.842	1.004	0.945	15	32.2	714	79.6	6.81
GL50803_112210	5699449	hypothetical protein	27.1	0.1909	1	1	3	11	0.923503	0.129502	0.889	0.837	0.854	0.949	0.878	0.91	1.038	0.974	1.003	1		110	13.1	9.7
GL50803_104685	5698367	Caltractin	308.43	0.3636	1	7	9	29	0.923108	0.736432	0.828	0.959	0.903	0.86	0.905	0.941	0.914	1.011	1.003	17	15	176	20.2	4.83
GL50803_7778	5697879	hypothetical protein	114.56	0.2097	2	4	7	11	0.922216	0.736903	0.999	0.754	0.853	0.919	0.674	0.768	1.296	1.021	1.193	6	11.6	267	31.5	9.96
GL50803_6524	5700472	Ubiquitin-conjugating enzyme E2-28.4 kDa	28.13	0.1412	1	2	3	3	0.921623	0.613896	1.234	1.083	1.221	0.751	0.647	0.742	0.978	0.856	0.974	2	15.6	177	20.3	8.43
GL50803_11397	5699931	TCP-1 chaperonin subunit beta	371.22	0.3048	1	10	20	51	0.921319	0.354765	0.91	0.862	0.872	0.976	1.003	0.993	0.851	0.905	0.934	22	28	525	56.6	6.8
GL50803_86681	5700346	Glutaminyl-tRNA synthetase	272.02	0.1866	1	13	16	32	0.920649	0.424003	0.92	0.946	1.024	0.843	0.969	0.904	0.88	0.887	0.925	17	23.7	702	80.1	7.2
GL50803_17617	#N/A	hypothetical protein	163.84	0.0898	1	1	3	13	0.920446	0.662366	0.668	0.655	0.697	1.308	1.259	1.361	0.878	0.858	0.921	2	14.2	256	28.9	8.7
GL50803_33674	#N/A	hypothetical protein	47.55	0.0097	1	1	1	1	0.920197	0.131537	0.906	0.924	0.992	0.845	0.847	0.924	0.916	0.932	1.009	1		723	79.6	5.27
GL50803_15251	5698742	hypothetical protein	170.53	0.2653	1	5	9	15	0.920067	0.200173	1.227	0.699	1.112	0.914	0.69	0.967	1.036	0.881	0.89	5	22.2	294	32.5	5.03
GL50803_88178	5696897	hypothetical protein	33.46	0.0676	1	1	1	2	0.919362	0.569644	0.659	0.974	0.88	0.872	1.266	1.162	0.689	1.015	0.926	1		74	8.4	4.65
GL50803_18892	5697235	hypothetical protein	28.12	0.05	1	1	1	6	0.915963	0.580035	0.732	0.652	0.666	1.041	0.911	0.946	1.25	1.111	1.146	1		120	13.9	10.4
GL50803_16525	5698113	Ribosomal protein L3	820.79	0.4327	1	15	20	101	0.914394	0.144248	1.004	1.028	0.964	0.854	0.843	0.748	0.983	0.947	0.896	49	21	379	42.6	10.07
GL50803_87446	5700763	ABC transporter family protein	181.86	0.116	1	8	15	21	0.91366	0.0118232	0.956	1.014	1.016	1	0.899	0.894	0.815	0.848	0.811	11	23	957	104.6	8.57
GL50803_33166	5698913	26S proteasome non-ATPase regulatory subunit 2	79.69	0.0649	1	8	11	13	0.913591	0.657638	0.678	0.862	0.809	0.988	1.138	1.071	0.849	0.997	0.92	9	10.4	1232	135.8	6.76
GL50803_11497	5699897	hypothetical protein	36.58	0.0426	1	2	6	17	0.913245	0.0509911	0.93	0.965	0.967	0.89	0.907	0.924	0.857	0.887	0.898	2	5.5	939	102.5	5.05
GL50803_30476	5701433	Long chain fatty acid CoA ligase 4	47.41	0.0622	1	2	7	9	0.913042	0.860467	0.769	0.718	0.887	1.048	1.07	1.206	0.818	0.823	0.989	3	23.6	804	90.1	7.71
GL50803_16733	5702282	Kinase, NEK-frag	31.89	0.0782	1	1	6	14	0.912362	0.249744	0.757	0.823	0.84	0.876	0.934	0.97	0.955	1.035	1.067	1		601	66.9	6.27
GL50803_3983	5701217	5' nucleotidase family protein	36.27	0.025	1	1	2	3	0.912163	0.231944	1.039	0.849	0.959	0.952	0.763	0.876	1.024	0.834	0.951	1		599	67	5.24
GL50803_103454	5700181	High cysteine membrane protein Group 1	43	0.0611	1	3	6	6	0.911562	0.911296	0.837	0.764	1.06	0.76	0.962	1.052	0.714	1.128	1.035	3	33	736	79.4	6.87
GL50803_17585	5702588	Protein 21.1	570.7	0.2256	1	12	17	61	0.911498	0.0300047	0.833	0.894	0.897	0.828	0.829	0.934	0.97	1.026	1.019	20	33.5	718	77.1	6.21
GL50803_21505	5697937	Protein 21.1	447.23	0.2801	14	16	26	89	0.911019	0.13167	0.868	0.964	0.895	0.922	0.937	0.912	0.92	0.927	0.859	21	27.5	871	95.2	6.71
GL50803_115245	5697585	Coiled-coil protein	33.07	0.0815	1	1	13	25	0.910466	0.294616	0.987	1.132	0.949	0.845	0.952	0.811	0.825	0.944	0.798	1		1080	124	7.62
GL50803_17538	5701783	Phosphoprotein phosphatase 2A regulatory subunit	53.19	0.0524	1	1	5	11	0.910288	0.513379	1.075	1.093	1.028	1.032	1.03	0.985	0.703	0.713	0.677	1		764	85.5	5.45
GL50803_13756	5698515	Proteasome subunit beta type 3	174.83	0.1932	1	3	4	8	0.909796	0.639471	1.245	1.061	1.101	0.85	0.696	0.635	1.05	0.829	0.898	5	68	207	23	6.2
GL50803_33279	5699078	Variant-Specific Surface Protein 100 (VSP-100)	509.81	0.0882	3	6	8	30	0.909125	0.378416	1.05	0.79	1.117	0.694	0.702	0.84	1.083	1.003	1.03	17	32.3	748	75.9	4.88
GL50803_11380	5699914	hypothetical protein	215.77	0.1623	1	4	10	22	0.90887	0.798026	1.032	0.759	0.865	0.966	0.997	0.791	1.001	0.904	0.906	11	13.4	493	52.1	8.03
GL50803_11164	5701846	Protein 21.1	457.03	0.1802	1	7	15	36	0.908443	0.127799	0.886	0.881	0.92	0.799	0.962	0.913	0.94	0.894	0.995	16	44.5	716	78.6	7.68
GL50803_9558	5697287	Rab1a (Rab1A)	42.25	0.1557	1	1	4	4	0.908303	0.591693	0.904	0.563	0.843	1.261	0.771	1.174	1.138	0.707	1.068	1		212	23.1	7.85
GL50803_137685	5700318	hypothetical protein	31.8	0.0334	4	2	3	5	0.908155	0.0739585	0.801	0.871	0.853	0.898	0.959	0.954	0.905	0.98	0.969	1		719	80.7	9.06
GL50803_14864	5701701	hypothetical protein	49.46	0.0356	1	2	4	10	0.908015	0.327415	0.818	0.719	0.911	0.932	0.804	1.036	1.009	0.884	1.131	2	8.2	787	87.3	5.74
GL50803_3256	5699752	EH domain binding protein epsin 2 (EpsinR)	103.04	0.1136	1	4	6	16	0.907743	0.393711	1.035	0.801	0.712	0.986	1.119	0.923	0.913	1.029	0.741	6	43.2	405	45.2	8.1
GL50803_16050	5702227	hypothetical protein	112.9	0.1032	1	4	14	24	0.905364	0.270691	0.898	0.926	0.805	0.88	1.051	1.057	0.829	0.875	0.861	5	9.9	988	110	9.16
GL50803_11720	5699115	hypothetical protein	366.83	0.2262	1	8	13	34	0.904777	0.0308554	0.922	0.961	0.927	0.856	0.966	0.881	0.856	0.915	0.867	15	21	442	48.4	6.62
GL50803_9079	5702163	transmembrane emp24 domain-containing protein	21.26	0.0703	1	1	2	2	0.904269	0.555075	0.836	0.615	0.729	1.017	0.734	0.885	1.364	1	1.197	1		185	20.4	9.89
GL50803_3408	5700833	U2 small nuclear ribonucleoprotein A, putative	40.5	0.026	1	1	1	1	0.903976	0.234527	0.888	0.96	0.999	0.921	0.977	1.034	0.747	0.805	0.846	1		385	44.3	5.48
GL50803_11554	5702859	Kinase, NEK	66.27	0.0879	1	1	4	9	0.90317	0.43489	0.797	0.809	0.842	1.013	0.978	1.104	0.858	0.897	0.875	3	3.9	273	31.6	6.47
GL50803_101534	5701636	Kinase, NEK	130.4	0.1895	7	2	6	10	0.902785	0.62792	0.898	0.573	0.579	1.273	0.826	0.844	1.444	1.011	1.032	4	22.2	285	31.4	8.65
GL50803_16158	5697229	VSP, putative	27.38	0.0158	1	2	2	2	0.901756	0.449323	0.658	0.689	0.753	1.01	1.039	1.153	0.926	0.967	1.066	2	35.1	1136	123	5
GL50803_15148	5697604	Chaperone protein DnaJ subfamily C	189.76	0.2003	1	10	15	19	0.901496	0.286117	0.866	0.728	1.01	0.928	1.028	1.156	0.753	0.849	0.876	13	30.8	614	67.3	8.13
GL50803_6170	5698192	Coatomer delta subunit	42.09	0.053	1	1	2	3	0.901141	0.0372311	0.815	0.897	0.853	0.901	0.975	0.941	0.869	0.955	0.916	1		302	32.9	6.46
GL50803_12999	5700094	hypothetical protein	96.4	0.0893	1	2	2	4	0.901042	0.626205	1.079	0.614	0.726	1.196	0.713	0.806	1.431	0.854	0.969	4	10.2	224	24.2	5.41
GL50803_16760	5696935	Phenylalanyl-tRNA synthetase beta chain	38.61	0.0968	1	3	7	9	0.900812	0.070111	0.929	1.046	0.893	0.887	0.938	0.917	0.82	0.826	0.871	4	15.3	589	65.5	6.32
GL50803_15196	5701887	NifU-like protein	35.6	0.1085	1	1	3	4	0.900232	0.214003	0.993	0.812	0.775	1.062	0.853	0.827	1.09	0.889	0.856	2	15.6	212	23.1	5.66
GL50803_10609	5698747	Kinase, STE STE20	57.28	0.1513	1	2	7	11	0.899561	0.288706	1.009	0.933	1.114	0.819	0.743	0.902	0.868	0.8	0.965	2	46.1	423	47	7.28
GL50803_10232	5697603	hypothetical protein	255.32	0.148	1	7	13	21	0.899343	0.544025	0.859	0.863	0.805	0.933	0.992	0.908	0.918	0.932	0.897	10	22.8	669	73.1	9.32
GL50803_111933	5697542	Variant-Specific Surface Protein 162.2 (VSP-162.2)	168.36	0.0837	2	2	7	11	0.899153	0.705873	1.441	0.931	1.566	0.66	0.534	0.736	1.066	0.592	1.117	4	29.9	741	75.4	5.62
GL50803_101501	5702995	Seryl-tRNA synthetase	344.56	0.291	1	14	18	48	0.896256	0.349887	0.798	0.831	0.848	0.915	0.991	0.967	0.915	0.92	0.899	23	23.9	457	51.7	6.35
GL50803_86680	5700347	hypothetical protein	24.44	0.0152	1	1	2	2	0.896238	0.439115	1.077	1.024	1.173	0.913	0.853	0.992	0.711	0.674	0.779	1		988	108.7	4.77
GL50803_91220	5698499	Kinase, NEK	105.19	0.0603	3	2	8	20	0.895637	0.0162739	1.298	1.121	1.075	0.844	0.786	0.796	0.686	0.809	0.809	3	50.2	1144	124.2	7.59
GL50803_93358	5703167	Alcohol dehydrogenase	2689.55	0.3187	1	26	38	305	0.895488	0.176144	0.915	0.955	1.034	0.834	0.871	0.857	0.833	0.895	0.883	141	30.5	888	97.1	6.77
GL50803_6022	5702510	Ribosomal protein S20	87.78	0.1825	1	3	3	16	0.895	0.481828	1.087	1.039	1.159	0.827	0.712	0.935	0.788	0.751	0.864	7	28.4	126	14	8.91
GL50803_94542	5698717	hypothetical protein	47.12	0.034	1	2	8	48	0.894168	0.328165	0.852	0.704	0.836	0.915	0.741	0.895	1.139	0.938	1.124	2	7.8	1471	162	5.43
GL50803_7260	5699881	Aldose reductase	169.63	0.2812	1	4	12	32	0.893592	0.181666	0.894	0.826	0.958	0.889	0.793	0.831	1.019	0.924	0.931	13	12.4	313	35.4	6.79
GL50803_16317	5700324	hypothetical protein	50.67	0.0338	1	2	12	15	0.893394	0.11917	0.795	0.931	0.941	0.801	0.921	0.946	0.812	0.949	0.968	2	7.2	3044	346.9	6.37
GL50803_16658	5698448	hypothetical protein	78.33	0.0332	1	1	2	3	0.893284	0.659113	0.765	1	0.781	1.26	1.617	1.284	0.557	0.726	0.573	1		542	62.4	5
GL50803_3993	5699402	Polyadenylate-binding protein, putative	56.75	0.0664	1	2	5	8	0.89323	0.0149129	0.873	0.887	0.854	0.96	0.958	0.937	0.86	0.872	0.847	1		663	73.3	8.32
GL50803_92760	5702226	hypothetical protein	201.75	0.2033	1	7	13	24	0.893147	0.644871	0.812	0.865	0.759	0.806	1.017	0.888	0.899	1.071	0.968	8	19.1	487	54.7	9.42
GL50803_23357	5697822	NYD-SP28 protein	49.17	0.1448	1	2	11	30	0.8927	0.232639	0.706	0.869	0.784	0.872	1.054	0.967	0.85	1.043	0.95	2	11.5	449	52.1	7.53
GL50803_9121	5701780	hypothetical protein	61.45	0.0554	1	2	3	3	0.892504	0.514471	0.617	0.742	0.627	1.088	1.285	1.103	0.871	1.046	0.891	1		379	43.5	5.85
GL50803_40369	5701873	hypothetical protein	39.07	0.0339	1	2	6	10	0.891189	0.331159	0.663	0.82	0.814	0.905	1.1	1.109	0.781	0.963	0.965	1		1416	157	7.03
GL50803_14620	5701923	Ribosomal protein S6	713.66	0.3508	1	8	11	70	0.89059	0.0696792	1.042	0.967	0.848	0.881	0.836	0.823	0.929	0.841	0.871	42	23.3	248	28	10.1
GL50803_10013	5703005	Qc-SNARE 3	86.69	0.1864	1	4	5	7	0.890059	0.247176	0.901	0.692	0.796	0.921	0.813	0.892	1.138	0.912	1.019	5	4.3	220	24.4	5.06
GL50803_16996	5700915	hypothetical protein	48.99	0.046	1	1	2	2	0.890018	0.445423	0.992	0.755	0.818	0.875	0.654	0.72	1.301	0.988	1.08	1		413	46	8.31
GL50803_103855	5701657	Vacuolar protein sorting 29 (VPS29)	81.16	0.0907	1	4	5	11	0.889944	0.297563	0.722	0.92	0.758	0.914	1.135	1.003	0.793	1.007	0.837	4	5.8	452	48.3	6.43
GL50803_14346	#N/A	hypothetical protein	111.13	0.0885	1	3	15	28	0.889574	0.364453	0.625	0.812	0.947	0.818	1.064	1.262	0.685	0.905	1.066	3	17.2	1187	131	5.06
GL50803_9184	5700331	Transducin	28.04	0.0438	1	1	4	5	0.88899	0.635665	0.734	0.782	0.827	1.34	1.403	1.507	0.598	0.636	0.678	1		776	86.2	7.09
GL50803_15054	5698368	Kelch repeat-containing protein	214.15	0.0951	1	6	16	22	0.888907	0.294681	0.976	0.97	0.983	0.891	0.992	0.938	0.716	0.798	0.786	9	50.7	1514	166.1	5.69
GL50803_17484	5700166	hypothetical protein	26.3	0.0083	1	1	1	1	0.888697	0.193821	0.864	0.907	0.885	1.003	1.033	1.025	0.758	0.793	0.781	1		720	78.8	9.29
GL50803_15599	5698563	DUF788 family protein	43.6	0.1098	1	1	2	3	0.888198	0.637338	0.564	0.498	0.575	1.18	1.023	1.2	1.176	1.036	1.207	1		164	18.5	9.67
GL50803_21942	5700156	NADP-specific glutamate dehydrogenase	2713.77	0.4566	1	20	25	246	0.887481	0.10113	1.104	0.985	0.918	0.936	0.822	0.79	0.934	0.794	0.759	151	28.1	449	49.7	7.87
GL50803_15427	5702846	Giardia trophozoite antigen GTA-2	346.43	0.1356	1	3	4	28	0.885906	0.390861	1.075	0.809	0.733	0.93	0.652	0.641	1.336	1.034	0.982	18	25.7	236	26.6	7.36
GL50803_15166	#N/A	hypothetical protein	20.32	0.1121	1	1	4	4	0.885859	0.0102098	0.909	0.874	0.843	0.902	0.85	0.834	0.958	0.917	0.893	1		232	24.9	6.9
GL50803_40016	5698996	Protein 21.1	99.9	0.085	4	4	8	20	0.885213	0.0804018	0.84	0.762	0.926	0.905	0.996	0.9	0.834	0.932	0.893	4	8.6	659	70.6	5.12
GL50803_29796	5698574	hypothetical protein	39.93	0.0797	1	2	4	5	0.88452	0.327555	0.653	0.836	0.714	0.877	1.103	0.957	0.868	1.108	0.955	2	24.7	364	41.2	8.63
GL50803_121046	5699688	Histone H2B	646.07	0.5538	1	6	11	59	0.883177	0.339811	1.031	0.812	0.972	0.779	0.805	0.77	0.935	0.98	0.908	34	31	130	14.6	9.73
GL50803_29487	5698976	PDI1 - Protein disulfide isomerase	539.81	0.265	1	6	8	55	0.88274	0.08149	1.055	0.86	0.809	0.971	0.827	0.757	0.987	0.884	0.836	35	19.2	234	25.8	8.54
GL50803_4181	5700678	hypothetical protein	35.5	0.0192	1	1	1	1	0.882268	0.35588	0.815	0.996	0.835	0.998	1.198	1.021	0.678	0.826	0.699	1		520	56.7	7.03
GL50803_14971	5698792	hypothetical protein	77.31	0.1207	1	3	10	17	0.882	0.0325352	0.838	0.813	0.808	0.946	0.904	0.967	0.908	0.887	0.881	4	3.2	696	76.2	5.55
GL50803_113871	5702370	hypothetical protein	36.01	0.0431	1	1	4	7	0.881163	0.108725	0.765	0.752	0.827	0.941	0.909	1.016	0.899	0.881	0.978	1		813	90.9	6.16
GL50803_22003	5702514	Ser/Thr protein kinase	33.45	0.038	1	1	5	8	0.879646	0.638188	0.518	0.679	0.628	1.236	1.591	1.497	0.672	0.879	0.821	1		869	93.9	6.76
GL50803_8444	5697129	MDR-type permease	115.01	0.0751	1	4	6	11	0.879608	0.95015	0.833	0.613	0.844	1.132	0.766	1.089	1.058	0.744	0.984	6	33.7	666	73.7	8.28
GL50803_9492	5702681	Hypothetical protein	36.79	0.0674	1	2	8	18	0.877115	0.0343243	0.792	0.867	0.887	0.82	0.881	0.916	0.853	0.93	0.961	2	33.8	964	107.4	4.72
GL50803_94927	5702485	Kinase, NEK	44.17	0.0836	9	1	10	29	0.876946	0.127238	0.929	0.902	0.786	1.042	0.994	0.879	0.853	0.826	0.726	1		1065	115	7.44
GL50803_22385	5702793	Protein 21.1	26.96	0.0175	1	1	3	7	0.876479	0.637011	0.426	0.618	0.574	0.901	1.284	1.211	0.902	1.306	1.224	1		973	105.3	7.28
GL50803_8058	5701928	hypothetical protein	133.1	0.0967	1	4	5	6	0.87612	0.326383	0.572	0.875	0.65	1.039	1.325	1.229	0.668	0.999	0.828	5	32.7	579	64.5	6.8
GL50803_9779	5700241	UPL-1	1891.59	0.4032	1	13	14	115	0.875899	0.290885	1.107	0.806	0.878	0.827	0.743	0.714	1.02	0.877	0.987	91	46.1	310	34.3	6.89
GL50803_112304	5697409	Elongation factor 1-alpha	4636.45	0.3597	1	17	22	383	0.875797	0.0399777	1.036	0.96	0.943	0.812	0.795	0.765	0.906	0.86	0.84	211	30.7	442	49.1	8.4
GL50803_41927	5700598	hypothetical protein	34.84	0.073	1	1	1	1	0.874931	0.69027	1.43	1.074	1.373	1.23	0.907	1.178	0.531	0.398	0.513	1		178	19.2	7.43
GL50803_112519	5701494	hypothetical protein	105.63	0.1902	4	3	5	9	0.87399	0.765238	0.565	0.515	0.492	1.073	1.016	0.952	1.369	1.215	1.204	4	16.2	184	20.2	7.05
GL50803_10361	5700576	P60 katanin	24.91	0.037	1	1	3	6	0.873801	0.543149	0.578	0.717	0.58	1.185	1.445	1.187	0.786	0.974	0.794	1		648	72.5	6.24
GL50803_91451	5700029	Kinase, NEK	28.52	0.0573	1	1	6	12	0.873786	0.235428	0.689	0.783	0.806	0.951	1.061	1.11	0.77	0.873	0.907	1		750	84.3	8.81
GL50803_5610	5697405	hypothetical protein	25.13	0.0556	1	1	2	2	0.873426	0.338243	0.722	0.661	0.853	0.828	0.744	0.975	1.037	0.947	1.232	1		270	30.1	6.27
GL50803_32697	5698484	hypothetical protein	51.84	0.0714	1	2	7	13	0.873144	0.0107122	0.84	0.957	0.832	0.891	0.882	0.821	0.863	0.921	0.86	3	8.8	686	76.8	6.6
GL50803_103082	5697268	hypothetical protein	55.05	0.0292	1	3	3	6	0.871821	0.150857	0.712	0.706	0.934	0.84	0.906	1.086	0.839	0.852	1.049	4	39.9	993	107.2	9.35
GL50803_17249	5701297	Coiled-coil protein	2124.21	0.3206	5	38	68	193	0.871059	0.0290315	0.825	0.908	0.931	0.835	0.92	0.93	0.764	0.887	0.855	76	30.2	1675	190.4	5.02
GL50803_114546	5696951	hypothetical protein	118.62	0.0381	1	1	1	2	0.869711	0.235137	0.704	0.766	0.697	1.026	1.097	1.015	0.849	0.922	0.847	1		341	37.2	5.96
GL50803_95192	5703231	Protein 21.1	236.97	0.1309	1	6	18	28	0.868952	0.17454	0.716	0.847	0.82	0.843	1.062	0.943	0.814	0.935	0.884	7	9.1	1146	124.3	6.25
GL50803_102455	5702533	Kinesin-6	26.97	0.0469	1	2	8	8	0.868863	0.0114726	0.801	0.817	0.795	0.894	0.895	0.886	0.91	0.925	0.909	2	7.6	1194	130.3	6.98
GL50803_8152	5702242	Kinase, NEK	38.67	0.0757	1	2	7	10	0.86861	0.0253999	0.842	0.814	0.892	0.923	0.877	0.976	0.827	0.798	0.883	2	7.8	581	64.6	7.5
GL50803_7204	5700984	hypothetical protein	489.01	0.5723	1	8	12	41	0.867849	0.25661	0.876	0.754	0.922	0.884	0.778	0.928	0.942	0.821	0.929	25	36.7	159	18.6	9.91
GL50803_13269	5701516	hypothetical protein	98.42	0.1371	1	4	6	11	0.867038	0.415285	0.785	0.863	0.919	0.931	0.979	0.906	0.758	0.851	0.835	7	14.7	350	39.5	6.71
GL50803_23017	5700104	hypothetical protein	124.84	0.1503	2	6	9	15	0.866337	0.186403	0.908	0.769	0.821	0.989	0.59	0.768	1.121	1.008	0.947	6	19.1	439	49.1	5.3
GL50803_92031	5697657	RNA binding protein, putative	78.61	0.0868	1	3	13	26	0.865178	0.642615	0.954	0.828	1.418	0.666	0.766	1.041	0.657	0.707	0.983	4	34.6	1025	116.3	8.84
GL50803_7287	5701339	Small glutamine-rich tetratricopeptide repeat-containing protein	199.8	0.2457	1	5	9	25	0.863867	0.235824	0.982	0.819	0.879	0.826	0.689	0.758	0.991	0.883	1.004	9	12.1	293	31.6	5.43
GL50803_480	5699919	Translation initiation inhibitor	146.4	0.2583	1	2	3	9	0.863785	0.124	0.826	0.744	0.76	1.039	0.755	0.928	1.001	0.873	0.901	5	4.4	120	12.9	4.88
GL50803_2538	5701242	Kinase, NAK	25.3	0.0341	1	1	2	2	0.863229	0.213308	0.773	0.804	1.022	0.847	0.864	1.117	0.719	0.745	0.957	1		675	74.3	6.35
GL50803_112557	5701872	hypothetical protein	74.67	0.0761	1	3	8	16	0.863053	0.340291	0.865	1.026	0.921	0.783	0.962	0.836	0.73	0.903	0.783	6	28.6	815	88.9	4.27
GL50803_17163	5700735	Peptidyl-prolyl cis-trans isomerase B precursor	587.75	0.4464	1	7	10	89	0.862783	0.327001	0.926	0.736	0.746	0.844	0.709	0.684	1.151	1.078	1.026	41	28.8	168	18	8.27
GL50803_17448	5701498	DNA-directed RNA polymerase RPB2	34.77	0.0456	2	1	7	15	0.862565	0.167071	0.732	0.934	0.785	0.881	1.104	0.943	0.731	0.931	0.789	1		1293	144.9	8.03
GL50803_5823	5699768	hypothetical protein	43.27	0.0496	1	1	2	2	0.862304	0.0238142	0.76	0.828	0.795	0.864	0.925	0.901	0.861	0.937	0.907	1		262	29.1	9.01
GL50803_17097	5698634	Protein 21.1	434.73	0.1585	1	13	33	68	0.861535	0.00327769	0.808	0.915	0.925	0.866	0.871	0.904	0.753	0.855	0.871	17	16.3	1457	162.9	6.1
GL50803_102022	5701407	hypothetical protein	29.59	0.0229	1	2	2	2	0.860126	0.378624	1.092	0.792	0.631	1.141	0.812	0.658	1.226	0.886	0.713	2	44.9	959	107.1	5.82
GL50803_15084	5701196	hypothetical protein	34.77	0.0326	1	2	4	6	0.859873	0.168622	0.736	0.992	0.911	0.741	0.98	0.914	0.704	0.945	0.875	2	4.4	1228	136.3	6.23
GL50803_13288	5699458	hypothetical protein	93.48	0.1088	3	4	10	12	0.859211	0.0213564	0.765	0.855	0.914	0.783	0.892	0.964	0.79	0.881	0.911	4	15.1	708	79.4	5.29
GL50803_9704	5697492	Transketolase	732.34	0.2197	1	13	19	68	0.857724	0.0470938	0.855	0.922	0.846	0.876	0.914	0.873	0.797	0.837	0.808	41	19.4	719	77.5	6.81
GL50803_10367	5702730	Ribosomal protein S24	407.07	0.3636	1	5	7	49	0.857486	0.018851	0.917	1.011	0.819	0.782	0.729	0.719	0.954	0.899	0.939	29	27.9	132	14.8	10.11
GL50803_15455	5700702	E04F6.2 like protein	118.77	0.1055	1	2	3	6	0.856123	0.619471	0.859	0.943	1.09	0.599	0.759	0.856	0.875	0.856	0.96	3	31.3	237	27	8.4
GL50803_5375	5699540	Kinase, NEK	349.34	0.2272	1	4	12	32	0.855705	0.0641471	0.733	0.857	0.726	0.863	0.993	0.879	0.863	0.975	0.851	10	10.4	405	44.9	9.11
GL50803_11595	5700725	hypothetical protein	48.24	0.1047	1	4	8	14	0.855521	0.413013	0.764	1.059	0.915	0.765	0.923	0.865	0.74	0.907	0.809	5	19.1	468	54.9	7.87
GL50803_16504	5701210	hypothetical protein	446.8	0.1659	1	10	19	49	0.855499	0.000813298	0.904	0.909	0.926	0.872	0.785	0.855	0.824	0.786	0.851	22	29.4	886	97.3	6.9
GL50803_9058	5698767	hypothetical protein	73.2	0.1767	1	3	11	13	0.854851	0.594804	0.616	0.608	0.617	1.162	1.239	1.13	0.83	0.929	0.841	3	6.8	447	50.5	5.22
GL50803_2964	#N/A	hypothetical protein	33.43	0.0526	1	1	1	4	0.85459	0.324096	0.756	0.718	1.056	0.899	0.838	1.252	0.697	0.659	0.979	1		190	21.6	9.67
GL50803_13323	5702325	hypothetical protein	77.84	0.0918	1	4	10	16	0.852442	0.102598	0.931	0.979	0.987	0.746	0.77	0.789	0.805	0.844	0.858	4	12.7	839	92.2	5.73
GL50803_101906	5697950	SKD1 protein (VPS4a)	218.43	0.2445	1	11	15	22	0.850516	0.0586441	0.723	0.743	0.774	0.893	0.965	0.903	0.875	0.912	0.902	14	17.3	454	49.7	9.06
GL50803_23185	5701624	hypothetical protein, similar to SMC2	89.23	0.0368	2	3	8	18	0.849275	0.0512236	0.913	0.886	0.998	0.848	0.808	0.925	0.75	0.726	0.825	3	4.5	1576	173.4	6.57
GL50803_10577	5699337	Nucleolar protein NOP5	435.74	0.2972	1	14	19	40	0.848727	0.0422637	0.869	0.906	0.873	0.811	0.883	0.886	0.815	0.786	0.818	21	20.3	498	55.4	9.25
GL50803_24662	5701171	L-serine dehydratase	195.6	0.1371	1	5	10	18	0.848463	0.0440862	0.808	0.863	0.704	0.887	0.951	0.786	0.905	0.908	0.852	8	26.1	525	57	5.77
GL50803_15124	5700659	Dynein light chain	68.69	0.3	1	2	3	3	0.8484	0.262835	0.911	0.751	0.776	0.808	0.654	0.687	1.188	0.976	1.019	2	16.9	100	11.3	5.5
GL50803_10297	5702470	U3 small nucleolar RNA interacting protein, putative	45.06	0.0668	1	1	3	3	0.848343	0.156405	0.668	0.825	0.798	0.867	1.051	1.033	0.719	0.885	0.864	1		449	50	8.32
GL50803_10450	5702061	FKBP-type peptidyl-prolyl cis-trans isomerase	34.31	0.2202	1	2	3	6	0.847758	0.218579	0.683	0.652	0.657	0.964	0.904	0.926	1.013	0.964	0.981	2	20.5	109	11.8	9.23
GL50803_15324	5701177	Nucleotide-binding protein 1	85.01	0.0941	1	2	4	4	0.847154	0.323197	0.939	0.919	0.9	1.076	1.034	1.029	0.645	0.63	0.622	1		372	40	5.55
GL50803_8921	5700967	Set-2, putative	20.3	0.0506	1	1	5	5	0.846923	0.216349	0.726	0.96	1.029	0.685	0.89	0.969	0.655	0.864	0.935	1		692	78.4	8.56
GL50803_27717	5700050	High cysteine membrane protein Group 3	204.59	0.0957	1	3	11	24	0.845969	0.0179544	0.783	0.84	0.846	0.772	0.889	0.869	0.835	0.908	0.882	4	10.1	836	86.4	5.4
GL50803_14507	5701211	hypothetical protein	24.34	0.1031	1	1	4	4	0.845342	0.366358	1.122	1.007	1.207	0.667	0.588	0.717	0.84	0.752	0.91	1		388	43.4	6.95
GL50803_114787	5701378	Alpha-7.3 giardin	1530.04	0.4915	1	14	19	134	0.844793	0.00970484	0.861	0.867	0.799	0.845	0.768	0.858	0.882	0.859	0.871	71	25.7	295	33	7.27
GL50803_4357	5698628	Phosphatase, putative	192.7	0.1301	1	7	10	15	0.844755	0.0631324	0.765	0.855	0.909	0.812	0.907	0.98	0.724	0.804	0.877	8	16.2	661	72.3	9.73
GL50803_101824	5698748	hypothetical protein	37.57	0.0185	1	2	2	2	0.842437	0.207943	0.878	0.871	0.741	0.758	0.738	0.638	1.08	1.067	0.917	2	36.1	863	95.4	6.43
GL50803_6226	5698855	Glycogen phosphorylase	339.03	0.2045	1	13	24	58	0.841054	0.00485104	0.844	0.897	0.911	0.844	0.797	0.913	0.728	0.795	0.859	23	10.3	924	104.8	6.87
GL50803_17328	5699368	High cysteine membrane protein Group 2	55.29	0.0139	1	1	2	5	0.840707	0.440806	0.494	0.611	0.656	0.77	0.934	1.019	0.958	1.18	1.279	1		1299	139.7	5.22
GL50803_5328	5698708	AP2 sigma adaptin	33.11	0.1702	1	1	4	4	0.840633	0.556002	0.924	0.63	0.678	0.746	0.5	0.546	1.731	1.178	1.279	1		141	16.8	6.87
GL50803_17482	5700160	TCP-1 chaperonin subunit alpha	181.46	0.2263	1	5	17	25	0.839997	0.0127749	0.805	0.82	0.837	0.894	1.034	0.973	0.694	0.78	0.774	6	22.7	517	56.3	6.61
GL50803_8118	5698862	Ribosomal protein S2	1592.08	0.5909	1	15	17	106	0.839341	0.00868776	1.028	0.848	0.923	0.797	0.703	0.703	0.918	0.839	0.847	80	37	242	26.7	9.7
GL50803_24537	5699010	Spindle pole protein, putative	544.34	0.3262	1	15	24	44	0.838804	0.367028	0.677	0.797	0.711	0.81	0.957	0.891	0.886	0.974	0.899	19	32.5	515	58.9	6.13
GL50803_11740	5701615	Ser/Thr phosphatase 2C, putative	109.18	0.175	1	4	9	23	0.838758	0.197096	0.695	0.819	0.972	0.705	0.773	0.995	0.822	0.754	1.105	5	28.6	360	39.1	7.68
GL50803_12102	5700220	Elongation factor 1-gamma	1046.88	0.4552	1	13	22	139	0.838029	0.0132417	1.031	0.853	0.983	0.795	0.75	0.803	0.752	0.791	0.828	51	35.9	402	45.2	6.47
GL50803_14859	5702166	Protein 21.1	1481.02	0.3114	1	25	36	132	0.837817	0.0164245	0.833	0.84	0.891	0.792	0.823	0.827	0.793	0.848	0.9	76	24.4	925	102.6	5.36
GL50803_4692	5698251	hypothetical protein	57.04	0.1799	1	3	6	7	0.837169	0.0858957	0.719	0.766	0.738	0.944	0.987	0.926	0.801	0.842	0.854	3	19.8	239	26.8	7.28
GL50803_16707	5699900	Clusterin associated protein 1, putative	31.5	0.0441	2	2	3	59	0.834358	0.109149	0.96	0.925	0.97	0.867	0.82	0.875	0.721	0.692	0.733	1		431	48.6	5.03
GL50803_16039	5702997	hypothetical protein	104.14	0.0873	1	3	10	16	0.834012	0.0889812	0.58	0.705	0.672	0.853	1.025	0.904	0.861	1.043	1.001	4	14	848	96.4	5.57
GL50803_14869	5701767	Ribosomal protein L24	44.15	0.1905	1	2	4	6	0.833739	0.17638	0.983	0.859	0.788	1.088	0.933	0.87	0.778	0.678	0.628	1		189	22.7	10.45
GL50803_3349	5700672	hypothetical protein	32.63	0.153	1	2	4	5	0.833705	0.156436	1.031	0.826	0.971	0.798	0.628	0.75	0.939	0.75	0.889	2	42.8	183	21.6	9.48
GL50803_16380	5697305	Cathepsin L precursor	89.29	0.0829	1	2	8	16	0.833045	0.0095587	0.877	0.853	0.848	0.837	0.903	0.814	0.786	0.842	0.748	4	6.3	543	61.8	5.16
GL50803_112018	5698949	hypothetical protein	0	0.0298	2	1	4	37	0.832586	0.0287442	0.858	0.824	0.894	0.892	0.841	0.928	0.757	0.726	0.795	1		772	82.1	8.41
GL50803_9045	5697091	hypothetical protein	43.69	0.0926	1	1	4	4	0.832249	0.0763868	0.811	0.892	0.991	0.759	0.819	0.925	0.701	0.769	0.862	1		324	37.6	5.34
GL50803_17060	5701845	Protein 21.1	1228.38	0.2889	1	16	19	84	0.832145	0.0353372	0.776	0.804	0.794	0.833	0.932	0.793	0.85	0.918	0.804	41	34.1	623	66.2	6.77
GL50803_16660	5698466	Intraflagellar transport particle protein IFT88	86.06	0.1007	2	4	12	20	0.831542	0.0106353	0.829	0.844	0.895	0.853	0.774	0.878	0.809	0.778	0.832	5	14.4	854	95.9	6.55
GL50803_91127	5701404	hypothetical protein	32.63	0.0291	2	1	1	1	0.831109	0.00559975	0.868	0.774	0.84	0.88	0.77	0.85	0.876	0.779	0.853	1		275	31.3	6.71
GL50803_113137	5701994	hypothetical protein	54.87	0.0329	1	2	5	7	0.829474	0.103869	0.615	0.975	0.976	0.746	0.961	0.901	0.647	0.892	0.852	3	17.4	1154	130.1	5.87
GL50803_13268	5701518	hypothetical protein	45.32	0.2386	1	2	3	10	0.829107	0.411378	0.987	0.593	0.769	1.002	0.629	0.677	1.182	0.823	0.991	3	1	88	10.1	10.11
GL50803_113365	5698494	5'-3' exoribonuclease 2	66.8	0.0363	1	3	8	8	0.829009	0.0763333	0.803	0.833	0.866	0.858	0.853	0.963	0.719	0.774	0.814	3	11.5	1956	220.9	7.46
GL50803_114912	#N/A	hypothetical protein	30.83	0.0359	1	1	6	7	0.828524	0.132399	0.667	0.738	0.845	0.868	0.942	1.097	0.705	0.778	0.899	1		1252	138.4	8.29
GL50803_13360	5702701	Protein 21.1	36.93	0.1399	1	1	9	10	0.828017	0.204853	0.697	0.624	0.781	1.036	0.91	1.157	0.789	0.704	0.889	1		486	52.6	6.14
GL50803_16993	5700929	FtsJ cell division protein, putative	68.68	0.1042	1	3	15	25	0.827843	0.0860592	0.587	0.801	0.772	0.785	0.917	0.927	0.876	0.88	0.978	4	13.9	1084	122.9	8.82
GL50803_101832	5698394	High cysteine protein	117.63	0.056	1	2	3	5	0.827459	0.286754	0.883	0.632	1.048	0.683	0.472	0.826	1.115	0.815	1.285	4	32.4	536	57	6.46
GL50803_86593	#N/A	hypothetical protein	37.47	0.0327	1	1	12	28	0.827276	0.199928	0.612	0.703	0.622	0.934	1.054	0.948	0.853	0.977	0.872	1		3147	352.3	6.65
GL50803_8496	5698656	Rac/Rho-like protein	492.02	0.2294	1	5	6	30	0.827211	0.190955	0.892	0.79	0.832	0.976	0.739	0.884	0.831	0.719	0.812	14	36.4	218	23.9	7.96
GL50803_9899	#N/A	hypothetical protein	72.17	0.125	1	4	10	19	0.827052	0.335088	0.715	0.55	0.713	1.075	0.937	1.019	0.991	0.703	0.903	4	8.2	528	59	7.94
GL50803_24412	5700906	Protein 21.1	87.94	0.0789	8	1	6	28	0.826958	0.0590652	0.815	0.952	0.869	0.816	0.935	0.868	0.687	0.8	0.737	1		507	55.5	6.76
GL50803_16668	5702528	hypothetical protein	0	0.0259	1	1	3	4	0.826516	0.0139713	0.739	0.785	0.838	0.822	0.857	0.93	0.776	0.822	0.886	1		694	77.2	9.45
GL50803_3409	5700834	Coiled-coil protein	116.02	0.1378	1	6	19	33	0.82491	0.0325813	0.713	0.856	0.737	0.816	0.946	0.879	0.757	0.919	0.833	6	10.1	900	103.8	7.31
GL50803_33862	5697638	Ribosomal protein S12	142.79	0.216	1	1	3	14	0.82338	0.0202827	0.814	0.925	0.932	0.71	0.754	0.733	0.834	0.89	0.851	5	15.9	125	14.3	8.18
GL50803_17254	5701281	Phosphomannomutase-2	387.03	0.1985	1	11	17	51	0.823285	0.0285691	0.815	0.873	0.856	0.791	0.881	0.833	0.725	0.868	0.781	21	31.4	655	73.9	5.53
GL50803_16343	5700294	Median body protein	2105.19	0.4656	2	42	59	254	0.822969	0.0217168	0.686	0.849	0.828	0.771	0.931	0.887	0.747	0.882	0.856	94	29	857	100.5	5.4
GL50803_115159	5700317	hypothetical protein	285.06	0.0776	1	4	7	21	0.822836	0.145853	0.843	0.621	0.896	0.957	0.932	0.905	0.769	0.795	0.747	8	18.9	644	72.2	6.07
GL50803_6081	5698322	Protein 21.1	82.11	0.0756	1	4	14	25	0.821431	0.0984836	0.612	0.78	0.723	0.939	1.069	1.124	0.668	0.836	0.783	5	17.5	1191	132.4	5.78
GL50803_16659	5698460	hypothetical protein	24.84	0.0483	1	1	2	2	0.820743	0.343695	0.591	0.497	0.65	1.003	0.827	1.099	1.016	0.851	1.123	1		414	46.1	6.16
GL50803_32741	5699793	TAR RNA loop binding protein, putative	32.6	0.0098	1	1	1	1	0.819764	0.528941	0.845	1.198	1.217	0.384	0.534	0.551	0.837	1.183	1.213	1		1127	126.2	6.55
GL50803_33281	5699048	hypothetical protein	31.17	0.0331	1	1	2	2	0.819605	0.0715859	0.686	0.731	0.659	0.868	0.908	0.832	0.909	0.965	0.878	1		574	63.4	5.22
GL50803_15499	5701591	hypothetical protein	506.56	0.4362	3	17	27	75	0.819277	0.0198961	0.848	0.752	0.818	0.769	0.817	0.813	0.845	0.848	0.871	24	22.2	431	48.8	7.53
GL50803_25035	5701652	Protein tyrosine phosphatase	90.13	0.0724	1	3	5	8	0.819073	0.269015	0.64	0.772	0.84	0.735	0.909	0.929	0.74	0.89	0.978	4	32.1	608	68.8	8.1
GL50803_17453	5701486	hypothetical protein	28.09	0.0222	1	1	2	2	0.819048	0.128282	0.829	0.655	0.856	0.821	0.637	0.846	0.995	0.784	1.034	1		675	75.1	6.67
GL50803_15953	5700120	Kinase, NEK	247.39	0.1683	1	11	23	32	0.818398	0.0372958	0.652	0.79	0.795	0.735	0.832	0.888	0.808	1.014	0.904	11	36.8	1117	124.7	7.69
GL50803_8423	5702315	hypothetical protein	108.63	0.2253	1	4	8	13	0.816311	0.0183586	0.692	0.769	0.733	0.858	0.93	0.897	0.802	0.882	0.815	3	4.2	293	33.7	9.38
GL50803_8524	5701165	Transitional endoplasmic reticulum ATPase	44.64	0.0629	1	2	3	3	0.816088	0.101159	0.69	0.907	0.761	0.819	1.056	0.9	0.668	0.875	0.741	2	8.4	429	47.1	6.13
GL50803_3822	5697713	Dipeptidyl-peptidase III	524.43	0.2017	1	1	15	43	0.815551	0.224122	0.774	0.927	0.873	0.912	1.073	1.027	0.572	0.683	0.649	1		694	77.8	6.04
GL50803_10676	5701686	hypothetical protein	84.54	0.0854	1	3	7	11	0.814831	0.00500974	0.849	0.887	0.845	0.778	0.769	0.838	0.822	0.751	0.804	4	16.3	714	80.2	5.95
GL50803_16371	5699018	Nucleolar GTP-binding protein 1, putative	87.58	0.1302	1	6	11	15	0.812207	0.0300093	0.786	1.04	0.908	0.724	0.8	0.79	0.691	0.772	0.849	6	24.6	676	77.6	9.13
GL50803_16435	5699286	Protein 21.1	84.77	0.0849	1	2	9	17	0.811812	0.310052	1.253	1.003	1.015	0.934	0.734	0.755	0.709	0.566	0.578	2	82.1	695	77	5.6
GL50803_15871	5701513	Serine peptidase, putative	177.21	0.1343	2	6	8	19	0.810897	0.0369051	0.8	0.856	0.77	0.885	0.839	0.842	0.781	0.8	0.736	11	21.2	469	53.3	5.52
GL50803_17224	5701360	Alpha-SNAP, putative	134.7	0.2315	1	4	9	13	0.810504	0.129412	0.688	0.713	0.673	0.885	0.917	0.906	0.828	0.926	0.811	6	10.9	298	33.2	5.3
GL50803_4156	5699000	HIT family protein	117.2	0.2632	1	2	4	9	0.810088	0.0904172	0.601	0.67	0.651	0.869	1.032	0.915	0.855	0.951	0.859	5	1.3	133	14.2	6.39
GL50803_6377	5702371	hypothetical protein	49.28	0.0231	2	2	3	3	0.809491	0.0322634	0.878	0.935	0.906	0.75	0.784	0.772	0.738	0.783	0.765	1		822	92.9	6.3
GL50803_16368	5699026	Ribosomal protein L31B	349.69	0.6132	1	5	9	39	0.809073	0.24646	0.902	0.693	0.832	0.684	0.615	0.606	1.096	1.054	0.97	24	49.5	106	12.2	9.79
GL50803_15305	5702096	Hydroxyacylglutathione hydrolase	49.16	0.0714	1	2	2	3	0.808652	0.000288766	0.781	0.786	0.771	0.858	0.809	0.812	0.786	0.86	0.82	3	7.4	224	24.8	6.27
GL50803_16975	5701815	DNA topoisomerase II	68.53	0.0778	1	2	15	36	0.80725	0.124643	0.866	0.67	0.881	0.782	0.735	0.793	0.929	0.878	0.766	3	6.6	1491	168.3	8.25
GL50803_95787	5697014	hypothetical protein	29.32	0.0594	1	2	11	14	0.807243	0.204552	0.557	0.647	0.614	0.88	1.004	0.968	0.842	0.977	0.935	1		1262	146.6	4.81
GL50803_112584	5697882	High cysteine membrane protein VSP-like	37.72	0.0296	4	1	3	5	0.807236	0.0976924	0.609	0.708	0.711	0.841	0.96	0.98	0.761	0.882	0.894	1		812	86	6.57
GL50803_86600	5698623	Methionine aminopeptidase	78.97	0.1167	1	3	6	7	0.806841	0.25175	0.87	0.662	0.969	0.812	0.723	0.848	0.785	0.755	0.88	4	26.3	420	47.1	6.52
GL50803_9090	#N/A	hypothetical protein	23.3	0.0369	1	1	3	3	0.806143	0.0750288	0.802	0.845	0.931	0.83	0.859	0.961	0.647	0.68	0.756	1		461	50.7	9.09
GL50803_8949	5701116	Protein 21.1	31.4	0.0188	1	2	3	4	0.805152	0.0472179	0.664	0.75	0.704	0.768	0.852	0.812	0.86	0.968	0.917	2	42.1	1327	145.9	7.11
GL50803_89828	5702237	hypothetical protein	26.46	0.0682	1	2	8	19	0.802545	0.00429365	0.881	0.826	0.793	0.825	0.759	0.741	0.848	0.792	0.768	2	33.9	748	83.9	8.78
GL50803_16532	5702204	Protein 21.1	719.32	0.3014	2	18	31	85	0.79891	0.0322028	0.716	0.765	0.757	0.77	0.858	0.841	0.765	0.902	0.834	37	24.6	836	92.6	7.9
GL50803_102056	5699672	hypothetical protein	44.66	0.0376	1	2	11	19	0.797547	0.225931	0.502	0.688	0.845	0.804	1.092	1.159	0.575	0.785	0.974	3	24.8	2077	235.1	8.15
GL50803_9909	5698444	Pyruvate, phosphate dikinase	3633.28	0.379	1	32	46	349	0.797487	0.00883321	0.865	0.86	0.908	0.76	0.785	0.779	0.713	0.759	0.768	164	26.7	884	97.6	6.73
GL50803_9848	5699317	Dynein light chain	113.23	0.3258	1	2	5	29	0.797147	0.4547	0.906	0.515	0.691	0.722	0.432	0.572	1.707	1.019	1.299	12	13.5	89	10.4	7.5
GL50803_135002	5696854	Histone H4	434.53	0.404	1	3	4	19	0.796369	0.230685	0.958	0.831	1.047	0.632	0.63	0.551	0.971	0.808	0.898	6	14.6	99	11.1	10.74
GL50803_15531	5702602	Periodic tryptophan protein 1, putative	66.41	0.0675	1	2	4	8	0.794265	0.11536	0.757	0.889	0.862	0.661	0.661	0.686	0.902	0.922	0.87	3	5.2	504	54.9	4.65
GL50803_14850	5698760	hypothetical protein	167.15	0.0556	1	2	2	8	0.794027	0.40651	1.017	0.654	0.977	0.633	0.4	0.607	1.265	0.812	1.223	1		270	29.9	5.11
GL50803_9305	5698600	hypothetical protein	124.91	0.2353	1	4	9	12	0.79357	0.00239089	0.805	0.819	0.846	0.686	0.903	0.824	0.665	0.821	0.803	4	16.6	255	29.6	4.67
GL50803_9573	5697300	hypothetical protein	183.94	0.0923	1	6	9	12	0.792897	0.71502	0.863	0.729	1.048	0.616	0.691	0.799	0.715	0.871	0.887	7	28.8	769	87.3	5.71
GL50803_15340	5702269	Protein 21.1	35.04	0.0636	1	1	9	13	0.792568	0.154591	0.545	0.674	0.66	0.754	0.916	0.912	0.813	1.003	0.991	1		927	102.3	8.75
GL50803_102180	5697340	High cysteine protein	30.96	0.0357	1	1	1	1	0.792312	0.0531971	0.826	0.783	0.666	0.999	0.93	0.804	0.793	0.75	0.643	1		224	23.4	4.86
GL50803_3994	5699401	Ubiquitin fusion degradation protein 1	76.83	0.0767	1	2	3	5	0.791764	0.214269	0.747	0.716	0.776	0.888	0.939	0.976	0.663	0.748	0.73	4	12	313	35.2	8.21
GL50803_3171	5701514	UBCE14	57.07	0.0549	1	1	1	1	0.791617	0.0859967	0.64	0.709	0.679	0.926	1.008	0.981	0.716	0.79	0.765	1		164	18.5	6.38
GL50803_16194	5699588	hypothetical protein	69.79	0.1136	1	2	13	31	0.790759	0.683706	0.373	0.352	1.034	0.386	0.358	1.07	1.318	1.241	3.682	1		863	99.1	8.57
GL50803_33769	5700883	NADH oxidase lateral transfer candidate	1258.29	0.2087	1	10	12	84	0.79017	0.025508	0.876	0.88	0.862	0.8	0.773	0.793	0.73	0.708	0.713	47	41.4	484	53.3	6.61
GL50803_5871	5698958	Developmentally regulated GTP-binding protein 1	54.79	0.087	1	1	5	11	0.790047	0.00722781	0.689	0.779	0.738	0.767	0.851	0.82	0.775	0.873	0.836	1		368	40.6	8.59
GL50803_17062	5701862	hypothetical protein	30.86	0.1703	1	1	6	7	0.789978	0.155201	0.628	0.648	0.541	0.98	0.994	0.842	0.906	0.933	0.785	1		276	31.4	10.48
GL50803_14497	5702741	20S proteasome alpha subunit 3	106.62	0.1434	1	3	4	6	0.789975	0.0381515	0.898	0.528	0.899	0.949	0.625	0.835	0.981	0.64	0.904	4	31.8	244	26.7	5.91
GL50803_11043	5702976	Fructose-bisphosphate aldolase	2164.58	0.4149	2	13	19	257	0.789478	0.0787947	0.74	0.615	0.692	0.871	0.736	0.754	1.013	0.876	0.882	122	39.7	323	35.2	6.67
GL50803_114751	#N/A	hypothetical protein	33.96	0.026	1	1	7	20	0.789155	0.179981	0.558	0.752	0.712	0.84	1.112	1.07	0.613	0.824	0.787	1		1847	202.1	6.47
GL50803_15604	5698580	hypothetical protein	41.35	0.0309	1	1	1	1	0.788971	0.125292	0.592	0.594	0.67	0.835	0.821	0.941	0.882	0.881	1.003	1		259	28.3	4.44
GL50803_3570	5702504	Ribosomal protein S28	290.65	0.75	1	4	6	24	0.78866	0.299689	0.768	0.66	0.68	0.817	0.578	0.575	1.348	0.989	0.946	10	49.8	64	7.3	10.71
GL50803_114242	#N/A	hypothetical protein	93.73	0.0428	1	3	10	14	0.786015	0.117295	0.807	0.995	0.969	0.723	0.876	0.867	0.56	0.707	0.677	3	3.6	2032	227.2	6.76
GL50803_31945	5698620	hypothetical protein	41.46	0.1071	1	1	2	9	0.783674	0.0145597	0.779	0.75	0.742	0.91	0.856	0.873	0.73	0.739	0.701	7	21.1	140	16.3	9.91
GL50803_17402	5701531	Protein 21.1	57.7	0.0681	2	2	9	31	0.783279	0.124668	0.559	0.723	0.717	0.797	1.013	1.021	0.653	0.843	0.844	2	3	998	109.3	6.8
GL50803_17547	5701717	Ribosomal protein L4	941.51	0.3924	1	13	16	113	0.781125	0.00326354	0.754	0.818	0.757	0.756	0.829	0.728	0.762	0.84	0.794	55	13.9	316	35	10.52
GL50803_16477	5703016	Tenascin-37	54.31	0.0189	1	1	1	1	0.779101	0.0642259	0.653	0.669	0.613	0.812	0.817	0.76	0.933	0.953	0.881	1		582	61.9	4.86
GL50803_10016	5703008	hypothetical protein	83.23	0.1356	1	1	6	11	0.778876	0.179586	0.684	0.665	0.992	0.814	0.776	1.177	0.606	0.587	0.884	2	11.2	317	35.3	6.8
GL50803_16350	5700024	hypothetical protein	129.62	0.0612	1	3	4	12	0.77884	0.62611	0.451	0.461	0.549	0.971	0.938	1.198	0.822	0.891	1.156	4	33	474	51.2	5.88
GL50803_94463	5701255	hypothetical protein	323.43	0.1667	1	6	10	36	0.777564	0.0573273	0.788	0.654	0.661	0.814	0.691	0.723	1.007	0.823	0.905	20	21.1	480	53.4	6.74
GL50803_14212	5702396	Histone H3	307.37	0.3069	2	8	11	45	0.777075	0.0208627	0.799	0.737	0.722	0.707	0.694	0.754	0.835	0.876	0.898	21	18.6	189	21.3	10.45
GL50803_14481	5700298	hypothetical protein	48.31	0.1343	1	1	2	2	0.776593	0.187213	0.59	0.571	0.524	0.91	0.864	0.807	1.021	0.984	0.913	1		134	15.6	5.12
GL50803_19436	5698078	Ribosomal protein L7	895.22	0.4809	2	12	15	97	0.776501	0.043345	0.79	0.728	0.726	0.771	0.624	0.697	0.994	0.838	0.88	52	26.9	235	27	9.73
GL50803_34093	5702404	hypothetical protein	364.14	0.3506	1	3	3	19	0.774759	0.0626698	0.921	0.718	0.933	0.766	0.662	0.749	0.762	0.677	0.832	7	37.3	77	8.6	9.55
GL50803_15962	5698917	Kinesin-7	77.72	0.0715	1	1	9	15	0.7747	0.477406	1.689	1.061	1.334	0.921	0.568	0.726	0.606	0.379	0.482	1		923	102.3	5.4
GL50803_4410	5701209	SALP-1	1000.85	0.5176	1	12	18	92	0.773311	0.000675839	0.764	0.801	0.812	0.721	0.744	0.709	0.801	0.854	0.765	48	26.2	255	29.8	5.55
GL50803_3563	5698339	hypothetical protein	32.71	0.0598	1	1	4	7	0.772855	0.333442	0.469	0.533	0.539	1.09	1.217	1.25	0.695	0.788	0.804	1		418	44.5	6.81
GL50803_4606	5701256	Methionyl-tRNA synthetase	45.87	0.0979	1	1	2	3	0.772683	0.0951432	0.614	0.625	0.567	0.922	0.921	0.849	0.872	0.885	0.811	2	3.4	235	24.7	5.34
GL50803_14660	5699149	hypothetical protein	162.35	0.4831	1	5	8	17	0.772658	0.110995	0.582	0.641	0.531	0.928	0.976	0.848	0.836	0.988	0.781	9	34.6	118	13.6	7.42
GL50803_9196	5701790	Kinase, NEK	112.66	0.1044	1	4	4	10	0.772302	0.107429	0.888	0.558	0.895	0.816	0.888	0.885	0.639	0.704	0.764	7	21.6	297	33.9	6.44
GL50803_93938	5699725	Triosephosphate isomerase, cytosolic	175.99	0.0778	1	2	2	7	0.772052	0.015831	0.708	0.699	0.739	0.816	0.792	0.923	0.725	0.714	0.863	4	23.1	257	27.9	7.46
GL50803_5947	5699437	Ribosomal protein L35a	410.01	0.6016	1	6	9	35	0.771386	0.092918	1.076	0.656	0.751	0.785	0.51	0.518	1.083	0.855	0.95	14	42	123	13.9	10.04
GL50803_9861	5699325	hypothetical protein	1767.49	0.4649	1	16	25	190	0.771369	0.0115242	0.746	0.705	0.736	0.767	0.723	0.754	0.823	0.859	0.845	83	27	385	42.7	9.66
GL50803_104866	5701609	GTL3 aka MD0260	31.25	0.0722	1	1	2	3	0.770954	0.20936	0.602	0.495	0.565	0.915	0.738	0.856	1.085	0.889	1.025	1		194	22.7	9.5
GL50803_14460	5700931	Ubiquitin carboxyl-terminal hydrolase 4	196.91	0.0965	1	6	10	22	0.768319	0.000185054	0.795	0.802	0.758	0.76	0.827	0.737	0.756	0.824	0.669	10	15.1	819	93	5.97
GL50803_4590	5698181	hypothetical protein	141.83	0.3068	1	7	9	18	0.767954	0.0145019	0.614	0.768	0.724	0.782	0.812	0.873	0.755	0.823	0.79	10	20.4	264	30.8	7.27
GL50803_14748	5698421	hypothetical protein	93.19	0.4563	1	5	8	11	0.767245	0.00103446	0.765	0.701	0.771	0.838	0.779	0.783	0.766	0.742	0.767	4	24.1	160	17.3	9.8
GL50803_5810	5698473	hypothetical protein	127.13	0.2061	1	3	3	16	0.766724	0.196371	0.786	0.633	0.55	0.788	0.593	0.635	1.23	0.988	0.928	11	14.7	131	14.5	6.11
GL50803_6135	5698134	Ribosomal protein S17	273.89	0.4599	1	5	10	42	0.765303	0.0462901	0.848	0.796	0.597	0.751	0.743	0.613	1.084	0.861	0.7	13	32	137	15.7	10.3
GL50803_16125	5700933	Glycerol-3-phosphate dehydrogenase	1012.81	0.2655	1	22	38	123	0.763567	0.00086426	0.821	0.806	0.824	0.728	0.753	0.752	0.714	0.734	0.749	60	36.4	1111	118.8	7.75
GL50803_41834	5697437	hypothetical protein	61.68	0.0168	1	1	5	13	0.76325	0.180734	0.53	0.76	0.681	0.821	1.157	1.054	0.557	0.797	0.721	1		2143	234.9	5.96
GL50803_16882	5701108	Bystin	35.53	0.0522	1	1	3	6	0.762596	0.0424041	0.604	0.779	0.687	0.76	0.962	0.862	0.663	0.852	0.758	1		479	53.1	8.31
GL50803_17069	5701885	Kinase, NEK	97.97	0.1453	1	5	11	14	0.762494	0.0109555	0.766	0.706	0.821	0.749	0.769	0.833	0.713	0.772	0.743	5	16.7	523	58.7	7.14
GL50803_113740	5703111	hypothetical protein	24.36	0.0244	1	2	8	17	0.762186	0.00729041	0.806	0.85	0.779	0.73	0.831	0.708	0.715	0.761	0.696	3	11.6	2291	260.5	6.35
GL50803_13133	5699423	hypothetical protein	46.56	0.1407	1	3	10	15	0.762174	0.0681513	0.555	0.653	0.617	0.868	0.947	0.969	0.731	0.81	0.823	3	15.4	526	59.8	9.07
GL50803_16264	5698021	WD-40 repeat protein	30.21	0.0327	1	1	4	6	0.761014	0.104245	0.618	0.717	0.593	0.949	1.08	0.908	0.679	0.786	0.656	1		1041	115.2	7.11
GL50803_112692	5701356	ABC-type multidrug transport system, ATPase component	23.3	0.0247	3	1	6	16	0.760111	0.0320617	0.624	0.729	0.765	0.767	0.881	0.938	0.644	0.751	0.794	1		1823	199.7	7.01
GL50803_5346	5700455	Kinase, NEK	100.93	0.1521	1	3	9	14	0.759189	0.0338997	0.594	0.701	0.655	0.86	0.928	0.877	0.695	0.818	0.772	3	26.6	493	55.1	6.43
GL50803_16731	5702281	hypothetical protein	278.31	0.059	1	8	25	55	0.758391	0.00508862	0.646	0.646	0.751	0.702	0.808	0.769	0.772	0.923	0.852	9	8.9	3049	333.9	5.88
GL50803_17385	5699062	hypothetical protein	43.32	0.0358	1	1	3	3	0.75792	0.229352	0.466	0.564	0.638	0.88	1.047	1.202	0.644	0.778	0.887	1		754	83.1	8.31
GL50803_86821	5702629	Protein 21.1	62.94	0.0276	1	1	1	1	0.757604	0.00741441	0.75	0.795	0.758	0.813	0.846	0.82	0.669	0.708	0.681	1		362	39.9	8.94
GL50803_10521	5701435	Arginyl-tRNA synthetase	422.31	0.2222	1	12	16	44	0.757361	0.0383986	0.779	0.653	0.802	0.79	0.796	0.877	0.686	0.698	0.761	15	33.9	621	70.2	6.93
GL50803_10821	#N/A	hypothetical protein	48.12	0.033	1	1	2	3	0.757216	0.0046063	0.696	0.687	0.718	0.746	0.723	0.768	0.826	0.813	0.857	1		515	58.6	7.88
GL50803_96363	5702409	Kinase, CAMKK	53.61	0.0397	1	2	13	16	0.756689	0.0346968	0.654	0.886	0.709	0.68	0.904	0.735	0.668	0.901	0.728	2	9.7	2721	300	5.48
GL50803_9289	5700950	Kinase, NEK	56.27	0.0542	2	4	5	9	0.75632	0.00182315	0.867	0.734	0.834	0.691	0.663	0.673	0.795	0.741	0.84	4	16	627	69.6	6.25
GL50803_35670	5700861	Zinc finger domain protein	71.91	0.1396	1	3	8	17	0.756291	0.00859317	0.734	0.773	0.731	0.687	0.71	0.682	0.81	0.892	0.812	4	27.6	394	45.6	7.99
GL50803_2970	5700608	Translation initiation factor 2 gamma subunit	31.37	0.0879	1	2	7	17	0.756048	0.0572247	0.595	0.638	0.59	0.874	0.921	0.866	0.785	0.84	0.784	2	7.4	478	52.3	8.6
GL50803_114192	5696794	Kinase, NEK	99.07	0.0956	14	2	15	50	0.755332	0.00112422	0.757	0.816	0.735	0.757	0.802	0.734	0.722	0.776	0.706	1		1067	117	7.12
GL50803_14983	5697308	Cathepsin L precursor	36.22	0.0537	1	2	4	7	0.753928	0.00443388	0.757	0.661	0.729	0.801	0.686	0.769	0.846	0.736	0.82	2	5.9	577	65.1	5.5
GL50803_8405	5698054	hypothetical protein	184.44	0.3191	2	10	19	24	0.753591	0.0562883	0.598	0.612	0.615	0.79	0.842	0.857	0.788	0.885	0.876	11	22.8	445	47.6	9.57
GL50803_17065	5701868	Sec24-like 3	28.41	0.0194	1	1	2	6	0.753399	0.0337675	0.585	0.659	0.678	0.736	0.814	0.851	0.765	0.86	0.892	2	7	980	109.6	8.03
GL50803_15574	5700209	Alanyl dipeptidyl peptidase	101.27	0.0686	1	4	7	13	0.753032	0.0317026	0.802	0.873	0.691	0.769	0.795	0.637	0.771	0.8	0.67	8	26.7	729	82.7	5.44
GL50803_96616	5697956	Kinase, CMGC CDKL	26.31	0.0602	1	1	3	6	0.752279	0.00223956	0.769	0.751	0.77	0.811	0.777	0.81	0.702	0.684	0.708	1		332	36.3	9.63
GL50803_27059	5702759	Proteasome subunit beta type 7 precursor	83.42	0.2344	1	4	7	14	0.752017	0.0396843	0.615	0.567	0.644	0.827	0.749	0.714	0.967	0.927	0.864	5	2.7	273	29.3	8.41
GL50803_16543	5699843	hypothetical protein	58.95	0.149	1	2	11	16	0.751718	0.137869	0.624	0.583	0.729	0.648	0.594	0.755	0.968	0.902	1.139	2	28.3	577	64.4	5.68
GL50803_8227	5701940	ATP-binding cassette protein 5	44.75	0.0535	1	2	7	9	0.750049	0.0415639	0.784	0.816	0.835	0.814	0.832	0.864	0.6	0.623	0.643	2	54.8	1065	118.8	8.6
GL50803_92741	5701002	Kinase, CMGC CLK	34.18	0.0495	1	1	3	4	0.749782	0.126311	0.711	0.761	0.829	0.891	0.937	1.037	0.536	0.572	0.629	1		444	50.8	8.53
GL50803_4946	5700533	Peptide methionine sulfoxide reductase msrA	58.18	0.0821	1	1	2	2	0.747479	0.141765	0.526	0.576	0.51	0.888	0.955	0.859	0.847	0.925	0.826	1		207	22.7	5.4
GL50803_17153	5697969	Alpha-11 giardin	1528.11	0.3583	1	7	15	113	0.747277	0.00332361	0.824	0.737	0.737	0.725	0.681	0.658	0.811	0.786	0.784	45	23.7	307	35	6.1
GL50803_7309	5701266	Qa-SNARE 1	84.1	0.1877	1	3	7	14	0.746919	0.0022802	0.745	0.713	0.702	0.817	0.664	0.737	0.801	0.765	0.792	4	11.7	293	32.5	5.33
GL50803_15520	5702946	Ribosomal protein L21	610.36	0.4591	1	8	9	54	0.743404	0.00387978	0.839	0.773	0.732	0.706	0.657	0.654	0.847	0.752	0.756	30	13.5	159	18.2	10.87
GL50803_8929	5701133	Metal-dependent phosphoesterases, putative	153.45	0.0344	2	1	2	31	0.743004	0.130137	0.555	0.529	0.787	0.681	0.563	0.888	0.791	0.978	1.134	20	38.4	320	36.2	6.73
GL50803_90950	5698337	ATP-dependent RNA helicase	62.66	0.0867	1	3	12	15	0.742072	0.110666	0.669	0.654	0.964	0.867	0.833	0.827	0.533	0.525	0.968	4	14.3	900	100.1	9.35
GL50803_31691	#N/A	hypothetical protein	0	0.2468	1	1	2	3	0.739593	0.395817	0.673	0.856	0.804	0.37	0.462	0.441	1.076	1.363	1.293	1		77	8.2	11.3
GL50803_11683	5701751	Alpha-3 giardin	756.83	0.3277	1	10	13	63	0.739452	0.00365668	0.769	0.684	0.727	0.78	0.74	0.699	0.821	0.736	0.709	39	24.5	296	33.3	8.37
GL50803_16431	5699945	Ribosomal protein L19	273.58	0.4541	1	8	14	47	0.738652	0.0012349	0.669	0.7	0.74	0.732	0.692	0.766	0.787	0.782	0.791	21	26	196	23.1	11
GL50803_7195	5698201	Glutamate synthase	400.84	0.1385	1	11	17	39	0.737603	0.00346089	0.647	0.704	0.677	0.719	0.844	0.755	0.74	0.822	0.752	21	20.4	910	98.3	6.84
GL50803_9359	5702672	hypothetical protein	49.23	0.0669	1	2	2	2	0.736623	0.0401534	0.871	0.622	0.781	0.892	0.626	0.798	0.808	0.575	0.729	2	57	314	35	4.84
GL50803_17198	5699731	Leucine-rich repeat protein	61.3	0.0396	1	2	3	3	0.734163	0.00584416	0.662	0.691	0.626	0.751	0.771	0.709	0.81	0.844	0.771	2	46.6	783	85.9	4.88
GL50803_38519	5700710	hypothetical protein	43.12	0.0537	1	1	5	14	0.732622	0.434494	0.403	0.559	0.339	1.316	1.79	1.103	0.64	0.885	0.541	1		614	69.8	9.6
GL50803_4043	5698932	Serologically defined colon cancer antigen 1	132.28	0.0724	1	3	10	11	0.731033	0.357344	0.818	0.799	0.924	0.763	0.812	0.756	0.572	0.498	0.74	4	38	1063	118.8	6.96
GL50803_6148	5700838	Alanyl dipeptidyl peptidase	58.24	0.0657	1	4	6	7	0.730519	0.009449	0.785	0.83	0.794	0.685	0.691	0.662	0.72	0.74	0.686	4	17.2	761	87.6	5.06
GL50803_23004	5700118	hypothetical protein	90.57	0.2761	1	5	6	21	0.730084	0.0145635	0.752	0.68	0.735	0.72	0.683	0.718	0.792	0.732	0.766	9	6.7	163	17.9	5.17
GL50803_11050	5702802	hypothetical protein	26.66	0.0492	1	1	1	1	0.729901	0.0424511	0.777	0.652	0.626	0.749	0.618	0.603	0.993	0.831	0.805	1		122	13.9	9.83
GL50803_11354	5700151	hypothetical protein	289.19	0.121	1	3	5	14	0.728725	0.000307105	0.766	0.737	0.799	0.746	0.701	0.76	0.715	0.635	0.712	8	35.4	281	30.1	5.48
GL50803_15368	5699720	Katanin	62.32	0.11	1	2	7	7	0.728332	0.188082	0.442	0.544	0.485	0.85	1.027	0.931	0.766	0.939	0.846	1		509	55.9	8.28
GL50803_14622	5701942	Ribosomal protein L13	938.94	0.4274	1	10	14	93	0.727935	0.00163857	0.723	0.693	0.697	0.682	0.646	0.68	0.83	0.822	0.804	44	23.7	234	26.6	11.44
GL50803_6835	5700634	Brix domain containing protein	32.91	0.0602	1	1	3	6	0.72774	0.00812188	0.731	0.622	0.727	0.755	0.63	0.749	0.831	0.704	0.831	2	5.3	332	37.7	8.65
GL50803_16602	5701677	hypothetical protein	63.41	0.0997	1	4	11	19	0.72771	0.00264413	0.653	0.82	0.659	0.715	0.83	0.785	0.656	0.73	0.727	5	12.6	782	86	9.11
GL50803_114891	5697096	High cysteine membrane protein Group 3	112.99	0.0769	5	3	9	17	0.726536	0.00221305	0.671	0.647	0.713	0.824	0.836	0.874	0.649	0.671	0.695	3	17.1	832	85.6	5.27
GL50803_16936	5702909	High cysteine membrane protein EGF-like	30.73	0.0105	1	1	2	2	0.726218	0.446901	1.131	0.673	1.094	0.447	0.262	0.432	1.321	0.785	1.286	1		1521	162.5	5.82
GL50803_4547	5699229	Ribosomal protein S9	283.24	0.4392	1	5	12	43	0.72484	0.0342855	0.811	0.716	0.743	0.674	0.576	0.633	0.839	0.78	0.796	16	23.5	189	21.6	10.65
GL50803_16574	#N/A	hypothetical protein	0	0.018	1	1	3	3	0.724027	0.0100615	0.746	0.675	0.699	0.877	0.779	0.82	0.688	0.621	0.649	1		1113	125.5	6.25
GL50803_112408	5702398	hypothetical protein	60.27	0.0453	1	3	12	15	0.723373	0.434418	0.604	0.69	0.801	0.756	0.798	0.883	0.592	0.663	0.777	3	16	1853	203.4	7.64
GL50803_7685	#N/A	hypothetical protein	30.19	0.0359	1	1	1	1	0.721814	0.22599	1.033	0.653	1.185	0.664	0.412	0.76	0.761	0.479	0.878	1		223	24.4	6.13
GL50803_13412	5698885	Acidic ribosomal protein P0	81.25	0.1952	1	3	8	18	0.721119	0.00600547	0.622	0.595	0.608	0.825	0.844	0.856	0.702	0.762	0.735	3	2.1	251	28.5	8.29
GL50803_14916	5701324	Kinase, NEK	88.93	0.0786	1	3	7	7	0.719223	0.0257607	0.804	0.925	0.786	0.659	0.744	0.643	0.628	0.72	0.618	2	23.1	776	86.6	5.17
GL50803_2527	5700450	hypothetical protein	38.82	0.0427	1	1	2	11	0.719163	0.0172774	0.641	0.649	0.816	0.659	0.655	0.837	0.687	0.694	0.88	1		328	36.8	8.63
GL50803_14648	5702243	Kinase, NEK-frag	24.95	0.0132	1	1	2	3	0.717841	0.0116436	0.627	0.758	0.672	0.742	0.881	0.794	0.617	0.743	0.666	1		454	50.3	7.61
GL50803_16709	5699886	WD-repeat membrane protein	64.82	0.0355	8	1	9	26	0.717121	0.216048	0.39	0.627	0.521	0.75	1.186	1	0.59	0.946	0.793	1		1945	213.3	5.91
GL50803_3386	5702501	hypothetical 59.1 kDa protein in RPOA3 5 prime region	22.33	0.0227	1	1	2	5	0.716298	0.21121	0.57	0.434	0.808	0.662	0.537	0.839	0.796	0.912	1.147	4	26.5	528	59	5.85
GL50803_14225	5702457	CXC-rich protein	143.07	0.0399	1	6	9	14	0.716293	0.00328804	0.689	0.85	0.736	0.619	0.709	0.701	0.693	0.707	0.764	8	23.8	1805	188.6	6.2
GL50803_6886	5699074	hypothetical protein	34.99	0.0518	1	1	6	25	0.715022	0.0446945	0.543	0.651	0.632	0.79	0.931	0.919	0.613	0.734	0.719	1		908	102.8	7.12
GL50803_22677	5700840	Nitroreductase Fd-NR2	110.42	0.1288	1	3	4	9	0.713513	0.00750587	0.584	0.697	0.66	0.747	0.79	0.757	0.664	0.815	0.738	5	12.5	264	28.5	7.56
GL50803_4063	5699443	Nuclear LIM interactor-interacting factor 1	51.34	0.0301	1	1	2	6	0.711904	0.224233	0.377	0.534	0.48	0.791	1.1	1.004	0.675	0.954	0.864	1		432	47.3	5.85
GL50803_7999	5701640	Ribosomal protein S3	362.2	0.4562	1	10	14	54	0.71038	0.0265494	0.831	0.757	0.752	0.635	0.56	0.618	0.817	0.732	0.741	23	19.9	217	24.7	9.25
GL50803_7110	5699612	Ubiquitin	426.97	0.4756	1	5	5	61	0.71026	0.0541153	0.65	0.594	0.658	0.694	0.632	0.699	0.836	0.838	0.843	44	26.3	82	9.3	8.47
GL50803_25590	5697196	hypothetical protein	24.8	0.119	1	1	1	80	0.709905	0.250728	0.453	0.394	0.631	0.677	0.577	0.941	0.969	0.84	1.359	2	15.8	42	4.8	7.34
GL50803_12217	5698566	hypothetical protein	47.86	0.043	1	1	12	19	0.707934	0.13371	0.435	0.689	0.645	0.668	1.04	0.99	0.522	0.825	0.78	1		2165	237.8	6.2
GL50803_8741	5702642	Dipeptidyl-peptidase I precursor	31.39	0.0677	1	2	6	10	0.706748	0.0337897	0.595	0.567	0.528	0.868	0.812	0.769	0.813	0.772	0.726	2	29.1	561	62.5	5.5
GL50803_17375	5698252	hypothetical protein	23.68	0.0635	1	1	3	4	0.706727	0.129845	0.505	0.751	0.859	0.458	0.669	0.777	0.607	0.9	1.038	1		362	40.6	8.24
GL50803_8850	5698832	Protein 21.1	27.02	0.0586	1	1	5	8	0.706493	0.295199	1.03	0.397	0.799	0.96	0.364	0.743	1.198	0.461	0.936	1		751	83.3	5.43
GL50803_14329	5697870	Ribosomal protein S7	668.1	0.6105	1	11	16	90	0.704709	0.0750804	0.707	0.559	0.614	0.72	0.555	0.625	0.998	0.809	0.876	45	20.5	190	21.7	9.61
GL50803_26199	5701430	Kinase, NEK	37.74	0.1508	1	1	9	16	0.704444	0.0797357	0.683	0.76	0.814	0.794	0.867	0.944	0.489	0.542	0.587	1		484	53	6.43
GL50803_16478	5703030	hypothetical protein	110.6	0.0701	1	5	5	7	0.703572	0.036053	0.903	0.736	1.122	0.593	0.532	0.69	0.624	0.569	0.733	4	11.9	628	64.7	9.26
GL50803_8426	5702313	hypothetical protein	67.62	0.0762	1	5	10	23	0.702965	0.186971	0.414	0.483	0.454	0.83	0.968	0.925	0.796	0.927	0.842	4	19.4	840	97.6	4.56
GL50803_21365	#N/A	hypothetical protein	53.01	0.0272	1	1	3	8	0.702893	0.238674	0.37	0.487	0.436	0.857	1.108	1.009	0.709	0.932	0.842	1		1030	116	6.8
GL50803_7843	5702632	hypothetical protein	135.16	0.2222	1	4	6	12	0.698882	0.0343951	0.623	0.524	0.659	0.714	0.891	0.808	0.621	0.787	0.736	7	22.8	198	21.9	5.03
GL50803_17362	5698305	hypothetical protein	87.46	0.0435	1	2	9	9	0.698779	0.00402374	0.595	0.688	0.639	0.713	0.81	0.765	0.651	0.75	0.704	2	8.1	1702	189.8	7.12
GL50803_11956	5702618	hypothetical protein	23.36	0.1165	1	1	2	2	0.698643	0.0114242	0.698	0.687	0.697	0.82	0.792	0.817	0.61	0.598	0.613	1		103	12.3	6.8
GL50803_16716	5700513	High cysteine membrane protein Group 5	68.29	0.0386	2	2	3	4	0.698297	0.005568	0.641	0.67	0.786	0.669	0.672	0.802	0.632	0.658	0.78	3	51.7	674	72.5	5.16
GL50803_17285	5702168	Protein 21.1	32.71	0.0311	1	1	4	16	0.697503	0.341545	0.531	0.84	0.866	0.839	1.304	1.366	0.297	0.468	0.487	1		1095	120.4	5.4
GL50803_3934	5701810	hypothetical protein	80.23	0.0812	1	2	2	4	0.697288	0.0846753	0.518	0.603	0.625	0.65	0.748	0.781	0.71	0.852	0.869	3	0.9	197	22.4	8.31
GL50803_17063	5701866	Pyruvate-flavodoxin oxidoreductase	2634.66	0.251	1	30	37	255	0.696913	0.00126286	0.829	0.737	0.784	0.658	0.594	0.616	0.732	0.647	0.71	122	41.2	1199	131.7	6.86
GL50803_15605	5698582	hypothetical protein	42.2	0.0707	1	2	3	4	0.695287	0.054997	0.482	0.65	0.618	0.701	0.928	0.896	0.579	0.779	0.746	2	1.5	382	42.8	8.32
GL50803_11359	5700147	Ribosomal protein S4	579.43	0.4813	1	13	16	86	0.693122	0.00133293	0.669	0.689	0.68	0.636	0.71	0.657	0.698	0.775	0.734	42	24.7	268	30.4	9.99
GL50803_11186	5701760	RNA binding protein, putative	52.09	0.1685	1	3	6	13	0.692968	0.0442668	0.917	0.776	1.037	0.673	0.559	0.759	0.547	0.514	0.622	3	2.2	273	31.5	6.1
GL50803_16263	5698013	Sjogren's syndrome nuclear autoantigen 1-like protein	62.29	0.2358	1	3	4	24	0.692878	0.121125	0.566	0.483	0.564	0.731	0.557	0.605	1.153	0.862	0.975	4	6.6	106	12	7.4
GL50803_98056	5700508	Ribosomal protein L17	246.21	0.311	1	5	8	43	0.692023	0.00401074	0.74	0.69	0.714	0.678	0.652	0.605	0.692	0.739	0.73	16	24.4	164	18.7	10.18
GL50803_15046	5700234	Ribosomal protein L26	317.29	0.3852	1	4	8	43	0.69195	2.68591e-05	0.627	0.761	0.719	0.598	0.697	0.696	0.699	0.721	0.725	17	17.6	135	15.6	10.76
GL50803_14627	5702218	hypothetical protein	41.78	0.0469	1	1	1	1	0.691279	0.0992228	0.439	0.506	0.569	0.679	0.768	0.877	0.747	0.858	0.973	1		192	21	5.05
GL50803_14045	5698950	hypothetical protein	69.73	0.1215	1	2	4	5	0.69059	0.0944532	0.938	0.511	0.984	0.668	0.957	0.931	0.396	0.577	0.557	3	5.2	321	35.9	5.29
GL50803_14566	5702630	Dipeptidyl-peptidase I precursor	38.95	0.0129	1	1	1	1	0.690074	0.113379	0.414	0.566	0.526	0.72	0.967	0.913	0.638	0.87	0.816	1		541	59.9	6.09
GL50803_15918	5697939	hypothetical protein	113.1	0.2061	1	4	6	12	0.6892	0.0171196	0.6	0.669	0.584	0.788	0.779	0.733	0.651	0.732	0.698	7	25.4	228	24.8	7.27
GL50803_13352	5697755	T-complex protein-10	39.74	0.0415	1	2	5	7	0.681217	0.120493	0.409	0.538	0.525	0.774	1	0.99	0.595	0.781	0.768	2	14.4	819	92.1	5.74
GL50803_9827	5700065	Thioredoxin reductase	167.97	0.1592	1	4	7	19	0.680046	0.0085112	0.534	0.599	0.535	0.714	0.775	0.811	0.695	0.752	0.775	7	12.8	314	33.8	6.61
GL50803_3977	5701675	G2/mitotic-specific cyclin B	21.12	0.0147	1	1	1	2	0.678152	0.0719463	0.455	0.566	0.521	0.783	0.957	0.894	0.618	0.767	0.712	1		341	39.5	5.53
GL50803_39483	5701716	Ribosomal protein S29A	44.24	0.1095	1	2	2	10	0.677574	0.294153	0.792	0.607	0.699	0.59	0.444	0.487	1.034	0.743	0.914	3	13	137	15.5	9.09
GL50803_5593	5699695	Ribosomal protein L11	189.29	0.2254	3	3	7	31	0.676893	0.000765849	0.652	0.56	0.682	0.688	0.616	0.65	0.945	0.65	0.708	13	21.4	173	19.7	9.67
GL50803_16387	5697846	Ribosomal protein L18a	444.81	0.5491	1	8	13	55	0.676605	0.000989461	0.645	0.631	0.641	0.65	0.726	0.696	0.695	0.696	0.717	25	28.2	173	20.6	9.85
GL50803_41619	5701653	hypothetical protein	117.41	0.033	1	2	10	16	0.676121	0.0213845	0.514	0.642	0.629	0.692	0.849	0.846	0.571	0.712	0.704	2	10.2	2421	269.1	6.51
GL50803_6702	5697137	Pseudouridylates U2 snRNA at position 35	29.33	0.059	1	1	6	21	0.672286	0.0390998	0.922	0.707	0.772	0.654	0.492	0.546	0.79	0.604	0.665	2	10.2	678	75.3	7.68
GL50803_14049	5698964	Ribosomal protein L32	129.72	0.375	1	7	8	38	0.672088	0.0172366	0.658	0.591	0.705	0.638	0.639	0.677	0.687	0.699	0.77	17	34.3	136	15.9	11.05
GL50803_4652	5699391	Ribosomal protein S16	740.15	0.6076	1	9	12	73	0.671433	0.00308213	0.572	0.632	0.573	0.68	0.716	0.653	0.715	0.775	0.76	36	27.9	158	17.6	10.51
GL50803_22806	5701971	hypothetical protein	19.39	0.0509	1	1	3	8	0.670405	0.110358	0.408	0.501	0.491	0.793	0.955	0.951	0.635	0.776	0.768	1		334	38.9	7.71
GL50803_29252	5698743	hypothetical protein	73.84	0.0927	1	1	3	9	0.668363	0.069445	0.525	0.485	0.455	0.829	0.743	0.699	0.85	0.774	0.811	3	15.8	205	23.7	9.74
GL50803_9148	5701504	H-SHIPPO 1	158.25	0.3585	1	3	8	12	0.668221	0.00234217	0.66	0.615	0.613	0.668	0.612	0.62	0.785	0.73	0.735	2	8.8	212	22.2	9.61
GL50803_17395	5699121	Ribosomal protein L5	448.29	0.4444	3	12	20	111	0.667054	0.0113234	0.705	0.625	0.689	0.602	0.59	0.618	0.707	0.742	0.748	27	16.3	297	33.9	9.91
GL50803_24452	5699911	hypothetical protein	34.94	0.0596	1	1	2	2	0.664694	0.00366358	0.557	0.633	0.674	0.634	0.707	0.766	0.608	0.689	0.741	1		235	26.6	4.86
GL50803_22291	5701239	hypothetical protein	189.28	0.0593	1	3	4	10	0.66217	0.00907613	0.566	0.619	0.627	0.712	0.803	0.791	0.586	0.637	0.66	5	1	472	52.3	6.54
GL50803_16450	5698068	Radial-spoke protein	56.14	0.2255	1	3	9	15	0.661203	0.0236721	0.452	0.644	0.554	0.672	0.819	0.823	0.576	0.779	0.737	4	18.3	306	34.1	5.43
GL50803_15513	5702957	WD-repeat protein BING4	47.34	0.0374	1	2	3	3	0.660765	0.0848602	0.42	0.488	0.476	0.781	0.89	0.883	0.672	0.778	0.767	2	6.7	562	62.7	9.11
GL50803_5665	5697191	Ubiquitin/ribosomal protein CEP52	67.99	0.1339	1	1	2	6	0.660296	0.126508	0.668	0.51	0.675	0.622	0.417	0.587	1.002	0.765	0.889	3	28.1	127	14.3	9.99
GL50803_9294	#N/A	hypothetical protein	24.4	0.0572	1	1	3	3	0.656219	0.285062	1.297	0.886	1.485	0.542	0.364	0.619	0.517	0.352	0.595	1		332	37.4	8.03
GL50803_3565	5698358	Dihydrouridine synthase, putative	23.58	0.027	1	1	2	4	0.655658	0.212586	0.759	0.706	1.205	0.69	0.63	1.094	0.366	0.34	0.586	1		555	62	7.75
GL50803_14469	5699274	R-SNARE 3	37.59	0.0837	1	2	3	3	0.654785	0.278947	0.669	0.295	0.44	0.915	0.397	0.6	1.589	0.7	1.051	1		239	26.3	9.33
GL50803_36069	5698975	Ribosomal protein L34	211.47	0.4	1	3	7	33	0.654054	0.00641893	0.75	0.515	0.825	0.559	0.479	0.62	0.764	0.68	0.797	18	28.8	120	13.5	11
GL50803_16044	5697329	hypothetical protein	72.38	0.1696	1	1	4	8	0.653922	0.0469514	0.629	0.639	0.788	0.475	0.469	0.601	0.74	0.746	0.934	4	4.8	171	19.9	7.42
GL50803_87261	5699381	hypothetical protein	121.65	0.0478	1	1	1	5	0.653411	0.150259	0.891	0.636	0.993	0.518	0.358	0.577	0.796	0.538	0.842	4	22.1	230	23.1	4.55
GL50803_94654	5700174	hypothetical protein	21.99	0.0147	1	1	1	1	0.651045	0.022382	0.529	0.501	0.552	0.816	0.76	0.851	0.649	0.614	0.683	1		408	45.1	7.3
GL50803_4239	5697457	hypothetical protein	105.65	0.2347	1	2	3	15	0.650938	0.026031	0.684	0.54	0.74	0.556	0.459	0.624	0.788	0.713	0.858	5	10.7	98	11.5	4.7
GL50803_111973	5701770	hypothetical protein	25.12	0.0239	1	1	2	2	0.647238	0.102491	0.78	0.638	0.509	0.605	0.486	0.394	1.082	0.883	0.711	1		503	55.3	5.63
GL50803_13771	5701463	hypothetical protein	50.34	0.0436	1	2	7	7	0.637579	0.032203	0.444	0.603	0.507	0.666	0.89	0.76	0.567	0.769	0.653	2	32.5	1330	147	7.4
GL50803_11493	5699899	Protein 21.1	27.6	0.0166	2	1	4	15	0.637262	0.367559	1.42	0.9	1.883	0.397	0.247	0.526	0.549	0.347	0.733	1		1322	146.9	7.36
GL50803_15567	5700196	Rab2a (Rab2a)	143.46	0.2757	1	7	9	20	0.636272	0.0120433	0.781	0.51	0.715	0.595	0.541	0.547	0.762	0.598	0.748	8	32.6	214	23.7	5.73
GL50803_16699	5699699	hypothetical protein	58.85	0.029	1	1	5	6	0.635554	0.026517	0.448	0.537	0.612	0.639	0.752	0.87	0.551	0.659	0.757	1		1692	188.5	7.58
GL50803_42357	5703032	hypothetical protein	51.46	0.0185	1	2	3	5	0.635066	0.0887666	0.376	0.444	0.481	0.727	0.842	0.927	0.624	0.735	0.804	2	28.9	1025	115.2	4.79
GL50803_17404	5701556	hypothetical protein	42.59	0.0234	1	1	2	3	0.633599	0.101496	0.353	0.454	0.465	0.654	0.825	0.859	0.655	0.839	0.867	1		598	64.5	9.55
GL50803_11984	5696929	hypothetical protein	66.81	0.0739	1	1	2	3	0.632268	0.00803599	0.534	0.504	0.615	0.701	0.65	0.806	0.624	0.588	0.724	2	0.6	176	20.1	9.6
GL50803_17255	5701276	hypothetical protein	149.27	0.0392	1	3	3	14	0.632114	0.092152	0.413	0.445	0.355	0.712	0.632	0.742	0.854	0.957	0.905	3	32	664	73.7	6.07
GL50803_112952	5701825	hypothetical protein	32.66	0.1017	1	1	1	1	0.629559	0.0149208	0.468	0.536	0.521	0.691	0.777	0.767	0.609	0.695	0.682	1		59	6.7	9.47
GL50803_13272	5698153	hypothetical protein	325.11	0.2044	1	6	11	50	0.62869	0.0154593	0.738	0.684	0.681	0.71	0.609	0.666	0.554	0.537	0.521	22	31.4	367	40.4	6.33
GL50803_16934	5702920	Tetratricopeptide repeat protein	44.52	0.04	1	2	8	17	0.62851	0.0275215	0.405	0.406	0.418	0.795	0.807	0.789	0.744	0.78	0.758	3	19.1	1375	155.1	6.84
GL50803_16266	5698053	hypothetical protein	77.88	0.1485	1	3	7	9	0.62835	0.598898	0.333	0.36	0.423	0.698	1	0.864	0.65	0.946	0.812	3	38.3	404	46	8.66
GL50803_113143	5702003	Lipopolysaccharide-responsive and beige-like anchor protein	33.06	0.014	1	1	10	20	0.624939	0.104848	0.344	0.465	0.443	0.71	0.94	0.91	0.579	0.779	0.749	1		4207	467.2	6.55
GL50803_16734	5702284	hypothetical protein	28.42	0.0158	1	1	6	28	0.623506	0.0114808	0.482	0.521	0.558	0.696	0.74	0.804	0.58	0.626	0.676	1		2653	295.6	7.71
GL50803_13825	5697582	Kinesin-1	97.81	0.0613	1	1	9	18	0.622386	0.0784432	0.728	0.879	0.947	0.545	0.645	0.707	0.389	0.469	0.51	2	42.6	979	107.9	6.33
GL50803_12108	5700223	Threonine dehydratase lateral transfer candidate	449.41	0.2316	1	18	27	69	0.619179	0.000198976	0.551	0.62	0.637	0.609	0.65	0.674	0.58	0.592	0.671	31	34.2	937	104	6.54
GL50803_95549	5703078	Kinase, NEK	31.09	0.0233	1	1	3	3	0.617207	0.123404	0.523	0.625	1.115	0.453	0.531	0.963	0.392	0.467	0.841	1		771	84.7	6.32
GL50803_6451	#N/A	hypothetical protein	42.75	0.0354	1	1	1	1	0.616888	0.111638	0.354	0.462	0.37	0.776	0.994	0.807	0.631	0.821	0.663	1		254	28.1	7.06
GL50803_10813	5701091	hypothetical protein	50.02	0.0286	1	1	9	34	0.616522	0.120909	0.329	0.41	0.446	0.739	0.906	1	0.573	0.713	0.782	1		2345	258	7.2
GL50803_8782	5702301	Protein required for cell viability	55.24	0.0316	1	2	2	4	0.613623	0.0337759	0.43	0.437	0.472	0.701	0.699	0.768	0.691	0.7	0.764	2	13.5	569	64.2	5.06
GL50803_16612	5698778	Tyrosyl-tRNA synthetase	56.41	0.168	1	4	9	13	0.612642	0.0206104	0.783	0.747	0.788	0.604	0.566	0.607	0.509	0.484	0.516	2	23.8	387	43.5	6.52
GL50803_16534	5702207	Protein 21.1	33.78	0.0496	1	1	7	31	0.611071	0.252496	1.282	0.766	0.85	0.436	0.256	0.288	1.037	0.617	0.692	1		1028	112.7	6.65
GL50803_3594	5698647	hypothetical protein	33.64	0.0409	1	2	3	10	0.610356	0.0975155	0.368	0.439	0.405	0.83	0.973	0.911	0.57	0.679	0.631	2	31.1	635	71.9	8.37
GL50803_5069	5697106	hypothetical protein	45	0.0163	1	1	1	1	0.609878	0.0466902	0.388	0.59	0.484	0.62	0.926	0.771	0.5	0.758	0.628	1		614	66.9	6.96
GL50803_14539	5700514	Protein 21.1	28.55	0.038	1	1	6	11	0.607327	0.232205	0.566	1.495	0.777	0.401	1.04	0.549	0.274	0.721	0.378	1		1209	133.8	5.87
GL50803_14328	5697867	hypothetical protein	28.1	0.0473	1	1	1	1	0.604772	0.00876127	0.492	0.469	0.515	0.641	0.6	0.669	0.707	0.672	0.745	1		169	18.3	5.8
GL50803_16364	5698719	Gamma Adaptin	46.65	0.0325	1	1	4	5	0.599908	0.0184041	0.41	0.508	0.524	0.595	0.724	0.758	0.562	0.695	0.723	1		892	98.9	7.94
GL50803_10522	5701436	hypothetical protein	53.61	0.0704	1	2	2	4	0.5996	0.0107032	0.433	0.544	0.549	0.545	0.673	0.69	0.576	0.722	0.736	2	27.1	284	29.7	10.59
GL50803_2101	5702107	Cytidine deaminase	29.23	0.1418	1	1	2	3	0.598477	0.0658504	0.534	0.335	0.453	0.872	0.537	0.739	0.869	0.544	0.743	1		134	14.4	5.94
GL50803_4687	#N/A	hypothetical protein	66.41	0.1351	1	2	3	6	0.598141	0.0614139	0.363	0.466	0.442	0.541	0.681	0.657	0.702	0.898	0.859	2	11.5	222	24.3	9.95
GL50803_114609	5701619	Pyruvate-flavodoxin oxidoreductase	3973.2	0.2937	1	33	46	429	0.595333	9.277e-06	0.654	0.627	0.628	0.56	0.586	0.574	0.563	0.589	0.584	203	37.9	1253	138.8	6.93
GL50803_15972	5699839	Protein 21.1	58.28	0.0231	1	1	5	31	0.593866	0.0580513	0.694	0.59	0.982	0.455	0.34	0.651	0.537	0.493	0.857	3	28.6	1340	147.1	5.67
GL50803_17612	#N/A	hypothetical protein	29.47	0.0227	1	1	1	1	0.593664	0.0249927	0.398	0.529	0.447	0.611	0.797	0.685	0.58	0.768	0.655	1		397	42.7	7.77
GL50803_15190	5702718	DNA topoisomerase III	28.41	0.0154	1	1	2	2	0.592735	0.0557313	0.347	0.48	0.449	0.633	0.86	0.816	0.533	0.736	0.693	1		973	107	8.32
GL50803_17245	#N/A	hypothetical protein	93.84	0.4722	1	4	6	20	0.590382	0.0140083	0.514	0.458	0.668	0.526	0.484	0.676	0.639	0.637	0.791	8	25.5	72	7.9	8.15
GL50803_119706	5697472	Variant-Specific Surface Protein 168.2 (VSP-168.2)	216.35	0.0921	3	6	6	12	0.587736	0.0272832	0.461	0.575	0.622	0.496	0.66	0.758	0.492	0.615	0.676	10	31.7	673	69.8	5.21
GL50803_4812	5698276	Beta-giardin	3448	0.6544	1	21	25	326	0.58761	0.000232559	0.629	0.577	0.636	0.535	0.531	0.559	0.578	0.641	0.615	168	44.1	272	30.9	5.35
GL50803_8064	5701945	PDI5 - Protein disulfide isomerase	190.51	0.3284	1	2	6	17	0.587582	0.0915591	0.487	0.503	0.545	0.45	0.453	0.492	0.82	0.843	0.902	6	29.6	134	14.6	8.43
GL50803_17622	5697377	Kinase, NEK	51.86	0.0241	1	2	5	46	0.582255	0.00140552	0.459	0.629	0.598	0.546	0.697	0.713	0.463	0.598	0.593	5	10.7	1537	168.4	6.77
GL50803_17561	5697702	ARF GAP	23.57	0.0764	1	1	3	4	0.581168	0.0538576	0.463	0.408	0.546	0.496	0.429	0.583	0.828	0.727	0.982	1		314	35.4	8.65
GL50803_15260	5700937	Ribosomal protein S15	141.84	0.4138	1	5	10	44	0.58113	0.0073082	0.516	0.471	0.476	0.616	0.502	0.483	0.895	0.677	0.722	13	24.3	145	16.7	11.69
GL50803_14827	5697427	Ribosomal protein S11	372.72	0.2987	1	3	7	38	0.580601	0.00826572	0.637	0.506	0.693	0.525	0.464	0.578	0.578	0.623	0.662	14	41.5	154	18.1	10.46
GL50803_7679	5701213	Protein 21.1	38.79	0.0664	8	1	7	30	0.578812	0.0520252	0.377	0.415	0.479	0.506	0.547	0.642	0.731	0.802	0.934	1		723	78.4	5.29
GL50803_16086	5697104	Ribosomal protein L2	596.67	0.3865	1	8	15	74	0.57583	0.00105617	0.539	0.577	0.588	0.514	0.51	0.52	0.623	0.665	0.674	22	28.5	251	27	11.15
GL50803_3910	5702152	hypothetical protein	88.92	0.252	1	2	3	5	0.571474	0.0193699	0.595	0.453	0.73	0.63	0.471	0.771	0.536	0.407	0.662	2	1.3	123	13.7	5.1
GL50803_5845	5702823	Ribosomal protein S8	103.45	0.3391	1	4	9	26	0.567033	0.0204531	0.827	0.653	1.285	0.425	0.396	0.516	0.437	0.408	0.564	6	76.2	174	19.4	10.32
GL50803_11107	5702268	Protein 21.1	54.39	0.0391	1	2	4	4	0.555863	0.0453996	0.678	0.562	0.74	0.402	0.327	0.438	0.7	0.579	0.77	2	15.4	819	89.2	5.47
GL50803_15042	5700246	Cleavage stimulation factor 50K chain	32.34	0.0647	1	1	3	6	0.554834	0.21298	0.22	0.329	0.232	0.658	0.967	0.692	0.752	1.123	0.798	1		433	46.8	8.22
GL50803_115830	5703254	Variant-Specific Surface Protein 1.1 (VSP-1.1)	48.82	0.0284	1	1	2	2	0.554572	0.0121414	0.469	0.38	0.503	0.613	0.488	0.657	0.686	0.554	0.741	1		633	64.5	5.17
GL50803_114590	5701577	hypothetical protein	45.09	0.0725	1	1	2	3	0.545181	0.0213182	0.437	0.382	0.35	0.766	0.657	0.612	0.543	0.708	0.615	1		207	22.8	7.97
GL50803_16772	#N/A	hypothetical protein	26.3	0.0102	1	1	8	38	0.5392	0.0168619	0.371	0.41	0.409	0.549	0.595	0.604	0.636	0.7	0.705	1		5280	593.9	6.79
GL50803_24423	5700914	hypothetical protein	35.25	0.0273	1	1	4	6	0.529884	0.00534881	0.452	0.453	0.575	0.453	0.445	0.574	0.574	0.573	0.735	1		880	98.7	6.43
GL50803_3957	5701871	Kinase, NEK	84.83	0.0445	1	1	4	6	0.529119	1.89601e-05	0.516	0.486	0.515	0.553	0.511	0.55	0.556	0.522	0.558	1		741	82	9.01
GL50803_8974	5700814	hypothetical protein	62.14	0.0629	1	1	1	2	0.512425	0.0318241	0.309	0.402	0.418	0.42	0.536	0.567	0.593	0.769	0.806	2	79.1	175	20.7	8.53
GL50803_20191	5702675	hypothetical protein	25.4	0.0459	1	1	1	7	0.509871	0.011374	0.334	0.429	0.407	0.489	0.615	0.593	0.523	0.669	0.64	1		109	12	9.33
GL50803_16355	5702338	Protein 21.1	62.94	0.0515	1	2	7	13	0.506892	0.0066554	0.396	0.423	0.372	0.525	0.55	0.492	0.628	0.669	0.594	1		1009	111	8.09
GL50803_14457	5696965	Ripening regulated protein DDTFR19	28.04	0.3548	1	2	4	6	0.504656	0.0191281	0.407	0.45	0.413	0.407	0.441	0.412	0.696	0.767	0.711	2	1.7	62	7.3	11.37
GL50803_16833	5702109	Tenascin-like	47.69	0.0612	1	2	4	5	0.495099	0.0247172	0.484	0.317	0.323	0.575	0.416	0.383	0.897	0.7	0.627	3	5.9	605	64.6	4.75
GL50803_4204	5696942	MutT/nudix family protein	99.5	0.2591	1	2	7	8	0.492679	0.00203493	0.412	0.382	0.464	0.549	0.499	0.497	0.613	0.513	0.547	2	27	247	26.8	5.52
GL50803_17401	5701529	hypothetical protein	47.2	0.0522	1	1	14	19	0.492609	0.0189477	0.323	0.396	0.331	0.609	0.734	0.623	0.486	0.595	0.501	1		1897	209.3	7.15
GL50803_17405	#N/A	hypothetical protein	42.99	0.0292	1	1	2	3	0.484768	0.00108478	0.485	0.555	0.582	0.407	0.457	0.487	0.423	0.482	0.511	2	24.8	753	83	7.58
GL50803_102051	5699660	Amino acid transporter family	56.92	0.043	1	2	5	8	0.477477	0.0481922	0.392	0.518	0.801	0.411	0.533	0.837	0.252	0.332	0.517	2	117.2	651	72.7	8.78
GL50803_8944	5701120	hypothetical protein	28.43	0.0469	1	1	1	2	0.451022	0.124587	0.407	0.5	1.32	0.243	0.293	0.787	0.234	0.287	0.764	1		192	21.3	5.59
GL50803_16287	5699142	hypothetical protein	25	0.0289	1	1	4	7	0.450985	0.00411857	0.431	0.483	0.488	0.515	0.566	0.582	0.328	0.366	0.373	1		864	97.1	8.46
GL50803_16228	5702491	DNA-damage inducible protein DDI1-like	23.73	0.0272	1	1	1	2	0.44293	0.00573982	0.311	0.369	0.379	0.514	0.599	0.625	0.378	0.447	0.464	2	76.2	257	28.5	6.05
GL50803_10330	5702888	Tenascin precursor	44.33	0.0311	1	1	1	2	0.425477	0.00275251	0.344	0.319	0.349	0.441	0.401	0.446	0.543	0.502	0.555	2	16.4	257	28.1	4.87
GL50803_35341	5701039	hypothetical protein	37.23	0.012	1	1	13	28	0.424068	0.0169109	0.527	0.375	0.708	0.377	0.263	0.505	0.404	0.287	0.546	1		6939	776.4	7.09
GL50803_8687	5697315	Tenascin precursor	33.46	0.0179	1	1	1	2	0.418073	0.0227209	0.302	0.266	0.295	0.406	0.352	0.396	0.695	0.612	0.684	1		504	53.9	4.61
GL50803_17468	5701439	hypothetical protein	76.88	0.1337	1	4	6	11	0.408947	0.00330088	0.385	0.433	0.358	0.303	0.39	0.353	0.489	0.575	0.457	3	22.6	329	35.8	9.82
GL50803_137614	5697266	Variant-Specific Surface Protein 180 (VSP-180)	29.54	0.0585	2	2	3	4	0.408221	0.0902084	0.662	0.372	1.013	0.464	0.256	0.709	0.259	0.145	0.399	1		547	55.5	5.68
GL50803_10524	5701438	hypothetical protein	203.77	0.452	1	9	14	36	0.405511	0.000237839	0.38	0.356	0.364	0.398	0.453	0.41	0.417	0.437	0.447	13	21.5	250	27.3	9.26
GL50803_16322	5699775	Neurogenic locus Notch protein precursor	84.32	0.0574	1	3	4	8	0.398125	0.00430483	0.333	0.29	0.252	0.414	0.462	0.345	0.625	0.526	0.476	4	22.3	592	63	4.44
GL50803_15317	5698074	High cysteine membrane protein Group 1	285.29	0.0644	1	7	12	27	0.389412	9.86907e-05	0.342	0.351	0.354	0.382	0.41	0.356	0.402	0.488	0.443	11	32.8	1615	169.5	4.84
GL50803_12109	5700225	hypothetical protein	27.25	0.0622	1	1	3	5	0.364112	0.00548794	0.228	0.282	0.256	0.421	0.509	0.47	0.366	0.45	0.412	1		402	45.5	8.59
GL50803_137613	5696857	Variant-Specific Surface Protein 188 (VSP-188)	200.37	0.099	6	2	4	15	0.36046	0.0104517	0.214	0.303	0.344	0.39	0.542	0.626	0.248	0.35	0.401	2	10.8	394	40.5	5.16
GL50803_3475	5700934	Protein 21.1	43.15	0.0586	8	2	9	37	0.356055	0.00850739	0.307	0.247	0.294	0.359	0.244	0.329	0.572	0.43	0.582	3	3.3	1178	127.8	7.17
GL50803_101496	5702231	Variant-Specific Surface Protein 23 (VSP-23)	70.81	0.0251	1	1	1	4	0.342619	0.0582851	0.489	0.3	0.59	0.323	0.158	0.344	0.4	0.223	0.48	3	1.9	479	49.8	6.92
GL50803_16114	5697060	Ribosomal protein L36-1	28.75	0.2667	1	1	4	14	0.336079	0.015663	0.191	0.208	0.219	0.338	0.363	0.363	0.496	0.539	0.528	3	4.2	90	10.6	10.61
GL50803_113024	5698540	Variant-Specific Surface Protein 118 (VSP-118)	208.67	0.0725	6	1	3	10	0.32883	0.0179316	0.505	0.296	0.627	0.347	0.2	0.43	0.28	0.164	0.35	2	106.4	400	41.5	5.73
GL50803_37093	5702380	Variant-Specific Surface Protein 25 (VSP-25)	305.97	0.0815	2	1	6	16	0.177628	5.86168e-05	0.15	0.152	0.164	0.177	0.225	0.213	0.179	0.159	0.195	6	61.1	638	65	5.87
GL50803_134710	5697529	Variant-Specific Surface Protein 167 (VSP-167)	145.3	0.0613	6	2	3	4	0.154416	0.000502526	0.216	0.186	0.141	0.213	0.18	0.139	0.143	0.123	0.094	1		636	63.9	5.4
GL50803_101765	5698665	Variant-Specific Surface Protein 116 (VSP-116)	432.84	0.1788	2	10	14	34	0.147165	3.93666e-05	0.165	0.135	0.179	0.15	0.121	0.169	0.139	0.107	0.178	19	100.1	699	71.9	5.19
GL50803_137707	5701032	Variant-Specific Surface Protein 48.1 (VSP-48.1)	100.12	0.0641	2	2	5	10	0.130789	0.000467955	0.101	0.113	0.121	0.119	0.171	0.117	0.133	0.194	0.132	3	62	593	60.3	5
GL50803_3141	#N/A	hypothetical protein	22.47	0.0941	3	1	4	10														255	28.7	9.98
GL50803_15144	5699264	RNA polymerase II subunit Rpb8	40.93	0.0467	1	1	1	1														150	17.2	4.91
GL50803_28405	5701925	hypothetical protein	28.61	0.0577	1	1	2	4														208	22.7	10.3
GL50803_27326	5697334	DNA polymerase alpha subunit A	50.57	0.0289	1	1	7	16														1730	194.6	7.4
GL50803_3755	5698723	hypothetical protein	24.32	0.0363	1	1	1	2														193	22.1	5.22
GL50803_14790	5700786	hypothetical protein	0	0.0619	1	1	4	6														420	47.2	8.15
GL50803_15219	5702067	hypothetical protein	34.98	0.0895	1	1	4	4														391	44.9	6.77
GL50803_33030	5701235	hypothetical protein	56.81	0.0563	1	1	2	2														480	52	6.58
GL50803_15406	5700145	hypothetical protein	82.74	0.0234	1	1	3	8														1026	114.6	6.27
GL50803_4191	5698410	Kinase, CMGC CDK	25.61	0.0312	1	1	2	2														545	60.9	6.44
GL50803_10079	5698031	hypothetical protein	25.37	0.0121	1	1	2	3														744	83.3	8.85
GL50803_13478	5700963	ARL1 (ARL2a)	30.79	0.0447	1	1	2	2														179	19.9	8.24
GL50803_15134	5703213	Kinesin-6 like	52.33	0.0192	1	1	3	7														1039	115.6	6.2
GL50803_7284	5701338	hypothetical protein	28.1	0.0909	3	1	1	1														66	7.4	10.9
GL50803_14608	5701648	Rho GAP, putative	21.56	0.0275	1	1	2	2														618	69.3	5.24
GL50803_14858	5702165	hypothetical protein	29.42	0.041	1	1	5	35														781	90.5	9.55
GL50803_10315	5702900	Qb-SNARE 5	29.94	0.0856	1	1	3	7														222	25.1	4.98
GL50803_6417	5702532	Gmyb11	24.21	0.0163	8	1	6	21														2085	234	6.2
GL50803_3549	5700165	hypothetical protein	59.44	0.05	1	1	2	2														320	36.3	8.95
GL50803_5632	5702415	Exosome complex exonuclease, putative	21.74	0.0223	1	1	1	2														314	34.3	5.97
GL50803_13524	5702131	Phosphatase	44.48	0.0576	1	1	3	4														399	44.8	8.35
GL50803_13999	5697994	hypothetical protein	34.8	0.068	1	1	7	10														647	71.9	8.82
GL50803_7306	5701264	R-SNARE 2	64.13	0.0814	1	1	4	9														221	24	8.73
GL50803_6254	5700085	hypothetical protein	31.93	0.0769	1	1	3	4														156	18.1	6.93
GL50803_24712	5698419	Phosphatidylinositol-4-phosphate 5-kinase, putative	27.12	0.013	1	1	3	5														1776	195.8	6.02
GL50803_7348	5701667	hypothetical protein	26.65	0.0876	1	1	3	3														251	28.7	8.91
GL50803_16392	5697497	Kinase	25.2	0.0603	2	1	8	20														730	82.6	6.34
GL50803_2012	5702114	hypothetical protein	37.72	0.0857	1	1	2	2														140	15.9	8.25
GL50803_5070	5697108	hypothetical protein	99.22	0.1063	8	1	4	19														320	35.2	9.1
GL50803_9262	5701325	hypothetical protein	70.14	0.0159	1	1	3	5														1258	140.3	5.71
GL50803_16492	5700812	hypothetical protein	21.26	0.022	1	1	8	11														2915	327.9	8.02
GL50803_17606	5702825	hypothetical protein	17.45	0.0428	1	1	6	14														934	103.6	8.47
GL50803_7009	5698762	Adenylate kinase	53.03	0.0356	1	1	1	1														253	28.3	5.77
GL50803_14785	5698821	Socius	20.82	0.0467	1	1	3	3														493	54.8	6.28
GL50803_113873	5702368	hypothetical protein	29.55	0.0053	1	1	3	6														3182	367.6	8.97
GL50803_6332	5699082	hypothetical protein	25.23	0.0242	1	1	3	9														1073	119	7.01
GL50803_17073	5702686	Kinase	34.65	0.025	1	1	3	4														799	88.4	7.8
GL50803_16729	5702118	Spindle pole protein, putative	82.48	0.1133	1	1	7	17														353	40.5	5.64
GL50803_14058	5699234	CAMP-specific 3,5-cyclic phosphodiesterase 4B	62.4	0.0277	1	1	4	5														1371	154.8	7.42
GL50803_6605	5698550	hypothetical protein	59.98	0.0482	1	1	2	2														311	34.4	4.78
GL50803_17109	5699648	Vacuolar protein sorting 11 (VPS11)	40.6	0.0588	1	1	9	27														1088	121.2	6.99
GL50803_12867	5698169	hypothetical protein	33.42	0.0415	1	1	3	4														530	60.7	8.88
GL50803_9618	5701053	Leucine-rich repeat protein	38.69	0.034	1	1	4	7														853	95.7	6.8
GL50803_17106	5699654	26S protease regulatory subunit 8	59.07	0.1322	1	1	6	13														401	45	8.24
GL50803_221691	5698422	Histone methyltransferase HMT2	20.24	0.0547	1	1	4	4														677	76.1	8.41
GL50803_135832	5696787	Variant-Specific Surface Protein 140 (VSP-140)	90.92	0.082	2	1	1	2														183	18.5	5.01
GL50803_101307	5699015	Kinase, NEK	40.34	0.0485	1	1	2	13														309	32.5	6.05
GL50803_5672	5699141	Centrosomal protein	26.69	0.0298	1	1	4	8														805	89.3	7.02
GL50803_35180	5699571	GTOR	32.48	0.0198	3	1	10	21														3227	363	6.37
GL50803_221692	5700567	hypothetical protein	30.61	0.0632	1	1	5	5														538	59.7	7.56
GL50803_19928	5701132	hypothetical protein	34.47	0.0513	1	1	1	6														117	13.2	12.04
GL50803_92096	5701892	hypothetical protein	34.34	0.1125	1	1	1	6														80	8.2	8.41
GL50803_103074	5702803	hypothetical protein	47.88	0.0234	4	1	8	29														2183	245.2	7.18
GL50803_13604	#N/A	hypothetical protein	43.21	0.0299	1	1	4	7														1005	111.5	8.31
GL50803_6407	#N/A	hypothetical protein	21.04	0.021	1	1	2	5														524	59.1	6.43
GL50803_31144	#N/A	hypothetical protein	0	0.0428	1	1	1	1														187	20.3	8.79
GL50803_16981	#N/A	hypothetical protein	26.61	0.019	1	1	1	1														527	60.2	9.83
GL50803_9181	#N/A	hypothetical protein	66.42	0.0599	1	1	2	3														384	42.1	9.36

## Sheet: 106 MtzR vs MtzS
											106-R-2/106S-1	106R-2/106S-2	106R-2/106S-3	106R-1/106S-1	106R-1/106S-2	106R-1/106S-3	106R-3/106S-1	106R-3/106S-2	106R-3/106S-3
Accession	Entrez Gene ID	Description	Score	Coverage	# Proteins	# Unique Peptides	# Peptides	# PSMs	GEOMEAN	P-VALUE	130_C/128_C	130_C/129_C	130_C/129_N	130_N/128_C	130_N/129_C	130_N/129_N	131/128_C	131/129_C	131/129_N	131/129_N Count	131/129_N Variability [%]	# AAs	MW [kDa]	calc. pI
GL50803_101074	5699878	Variant-Specific Surface Protein 88 (VSP-88)	283.15	0.1055	1	3	9	23	6.07262	0.000282782	4.873	9.311	3.763	4.165	6.709	3.007	8.719	10.018	8.962	8	62.8	739	76.7	5.43
GL50803_137618	5702452	Variant-Specific Surface Protein 8 (VSP-8)	213.99	0.1008	2	2	10	17	5.42576	0.00418533	6.036	6.891	5.435	3.197	3.569	2.849	8.268	9.213	7.28	2	3.2	853	88.6	5.95
GL50803_112633	5697474	High cysteine membrane protein EGF-like	143.53	0.0502	3	1	11	15	5.32389	0.000365984	7.254	7.423	5.464	4.938	4.941	3.681	5.612	5.605	4.134	1		1693	179.8	6.28
GL50803_112048	5697524	Variant-Specific Surface Protein 166 (VSP-166)	66.63	0.0437	2	1	1	1	2.74137	0.0135452	4.981	3.126	2.463	4.052	2.487	1.983	3.377	2.069	1.633	1		229	22.9	7.12
GL50803_14604	5703244	Nucleotide-binding protein 1	28.24	0.0728	1	1	3	3	2.73804	0.0880505	2.429	6.8	1.974	1.316	3.603	1.059	2.897	7.918	2.303	1		412	45.2	5.34
GL50803_112867	5702648	Variant-Specific Surface Protein 16 (VSP-16)	47.73	0.0823	1	1	2	2	2.61929	0.172458	1.948	1.322	3.94	1.156	0.767	2.314	5.97	3.954	11.809	1		741	75	5.47
GL50803_137727	5698835	High cysteine membrane protein EGF-like	243.15	0.0726	2	3	14	24	2.36351	0.0083145	2.031	2.345	1.796	2.221	2.206	1.944	3.119	3.258	2.78	5	74	1681	178.3	5.63
GL50803_2527	5700450	hypothetical protein	31.21	0.0671	2	1	3	14	2.23883	0.0141407	2.492	2.33	1.643	2.168	1.982	1.415	3.459	3.157	2.231	1		328	36.8	8.63
GL50803_137613	5696857	Variant-Specific Surface Protein 188 (VSP-188)	143.51	0.0635	5	2	2	5	2.19364	0.00128518	2.034	2.16	1.743	2.321	2.503	2.095	2.419	2.507	2.081	3	15.2	394	40.5	5.16
GL50803_1713	5698432	Protein 21.1	38.12	0.119	13	1	4	19	2.063	0.0645496	2.547	1.27	3.175	2.134	1.04	2.632	2.67	1.299	3.253	1		252	27.4	5.66
GL50803_17065	5701868	Sec24-like 3	30.13	0.0204	1	1	3	7	1.9996	0.0373387	2.253	2.922	1.455	1.902	2.424	1.133	2.319	2.915	1.511	3	3.5	980	109.6	8.03
GL50803_15599	5698563	DUF788 family protein	42.07	0.0915	1	1	2	2	1.98611	0.0674266	1.353	1.445	1.224	1.828	1.908	1.636	3.368	3.51	2.979	1		164	18.5	9.67
GL50803_102178	5697845	Variant-Specific Surface Protein 156 (VSP-156)	60.38	0.1406	1	1	2	2	1.94997	0.354047	1.048	0.939	1.708	0.852	0.747	1.374	5.836	5.108	9.303	1		128	12.8	7.66
GL50803_114210	5698415	Hypothetical protein	317.25	0.0542	1	3	7	22	1.94929	0.00202072	1.698	1.839	2.51	1.732	1.834	1.942	2.305	1.896	1.923	9	102.6	1088	113.9	6.43
GL50803_15485	5699112	hypothetical protein	19.18	0.0203	1	1	20	65	1.94311	0.277148	2.062	2.546	0.659	1.852	2.235	0.585	5.003	6.028	1.563	1		6739	751.5	6.89
GL50803_37093	5702380	Variant-Specific Surface Protein 25 (VSP-25)	84.61	0.0517	2	1	3	5	1.88105	0.0186539	2.381	2.102	1.489	2	1.727	1.237	2.6	2.24	1.59	1		638	65	5.87
GL50803_16350	5700024	hypothetical protein	55.4	0.0359	1	2	2	7	1.86052	0.185676	2.52	2.214	0.907	1.959	1.683	0.715	4.201	3.604	1.479	3	3.4	474	51.2	5.88
GL50803_14297	5700640	Variant-Specific Surface Protein 66 (VSP-66)	61.56	0.0696	12	1	6	8	1.85218	0.0860297	2.31	2.515	1.504	1.38	1.469	0.889	2.888	3.069	1.838	1		589	59.9	5.02
GL50803_94322	5699970	Spastin	29.79	0.025	1	1	5	18	1.84833	0.0184056	2.349	2.605	1.632	1.933	2.096	1.329	1.854	2.006	1.259	1		1118	123.4	9.29
GL50803_9134	5699951	hypothetical protein	60.57	0.0309	1	3	10	21	1.81688	0.0709631	1.507	3.316	1.729	1.258	2.706	1.428	1.287	2.764	1.444	1		2462	270.7	6.2
GL50803_21321	5698219	High cysteine membrane protein Group 5	0	0.04	1	1	3	4	1.80848	0.0216178	2.485	2.109	2.041	1.534	1.272	1.246	2.287	1.894	1.837	1		675	72.7	5.64
GL50803_2970	5700608	Translation initiation factor 2 gamma subunit	25.6	0.0607	3	1	5	13	1.79474	0.0800848	1.509	2.076	1.021	1.742	2.344	1.167	2.425	3.257	1.605	1		478	52.3	8.6
GL50803_112673	5699960	High cysteine membrane protein VSP-like	89.88	0.0382	1	2	4	5	1.75422	0.00197688	1.678	1.638	1.629	1.669	1.593	1.603	2.089	1.99	1.983	2	39.4	1151	121.4	6.19
GL50803_16160	5697227	Cathepsin B precursor	30.22	0.0194	1	1	1	1	1.74425	0.0908396	3.113	2.155	1.935	1.575	1.066	0.969	2.583	1.745	1.57	1		360	39.2	6.01
GL50803_16768	5700290	hypothetical protein	31.35	0.0299	4	2	14	31	1.7329	0.0120759	1.834	2.005	1.386	1.714	1.832	1.281	2.058	2.196	1.521	1		3175	354.4	6.28
GL50803_8929	5701133	Metal-dependent phosphoesterases, putative	127.17	0.0156	2	1	1	27	1.72859	0.368357	1.604	1.869	0.988	1.36	1.21	0.791	3.986	3.332	2.691	15	119.3	320	36.2	6.73
GL50803_113522	5702804	Kinase, AGC MAST	19.82	0.0238	1	1	5	13	1.72078	0.258754	1.135	1.197	1.351	1.01	1.042	1.19	3.635	3.742	4.231	1		1514	169.2	6.49
GL50803_9697	5697498	hypothetical protein	21.74	0.0188	1	1	4	6	1.70548	0.0166634	1.708	2.022	1.364	1.58	1.829	1.248	1.997	2.308	1.559	1		1382	155.8	6.55
GL50803_111903	5696717	VSP	112.65	0.2205	3	1	3	10	1.69439	0.0014556	1.628	2.091	1.556	1.496	1.634	1.491	1.767	2.069	1.631	7	15.4	127	13.3	5.17
GL50803_115159	5700317	hypothetical protein	191.86	0.0776	1	4	7	24	1.69292	0.0141295	1.772	1.953	1.268	1.818	1.562	1.182	2.506	2.176	1.422	8	61.1	644	72.2	6.07
GL50803_7103	5699615	Kinase, NEK	22.93	0.04	1	1	3	3	1.68116	0.00680575	1.686	1.856	1.629	1.404	1.511	1.342	1.938	2.083	1.831	1		500	54.5	5.63
GL50803_137620	5698509	Variant-Specific Surface Protein 123 (VSP-123)	180.47	0.0809	3	4	7	20	1.68047	0.0357477	1.88	1.612	1.241	1.78	1.388	1.118	2.536	2.579	1.573	11	49.9	680	69.2	4.77
GL50803_86600	5698623	Methionine aminopeptidase	56.21	0.0952	1	2	5	10	1.67092	0.0548282	1.652	1.991	1.251	1.424	1.678	1.066	2.233	2.626	1.652	2	56.1	420	47.1	6.52
GL50803_14069	5699431	hypothetical protein	38.6	0.0451	1	1	2	2	1.62523	0.152131	2.735	2.103	1.206	1.839	1.383	0.803	2.583	1.939	1.115	1		399	44.5	9.06
GL50803_4204	5696942	MutT/nudix family protein	60.39	0.085	1	2	3	4	1.62379	0.82316	0.704	0.854	0.709	2.72	3.227	2.713	1.844	2.159	1.942	3	11.6	247	26.8	5.52
GL50803_32686	5697903	hypothetical protein	30.52	0.0136	1	1	1	6	1.62315	0.41288	0.795	0.942	1.22	0.808	0.936	1.227	3.76	4.348	5.642	1		368	40.5	6.7
GL50803_16415	5703201	hypothetical protein	33.13	0.03	1	1	2	2	1.62253	0.0366897	1.794	2.082	1.245	1.823	2.069	1.253	1.664	1.886	1.13	1		700	76.4	9.61
GL50803_3256	5699752	EH domain binding protein epsin 2 (EpsinR)	55.28	0.1136	1	3	6	9	1.61712	0.05879	2.032	2.007	1.273	1.433	1.384	0.985	2.334	2.25	1.42	3	16.4	405	45.2	8.1
GL50803_15515	5702953	hypothetical protein	45.47	0.027	1	1	4	5	1.61706	0.0228832	1.525	1.775	1.319	1.426	1.622	1.22	1.984	2.254	1.678	1		963	107.3	6.7
GL50803_17320	5703150	Coiled-coil protein	43.99	0.0471	3	3	7	15	1.60474	0.0718013	1.586	2.363	1.208	1.505	2.193	1.135	1.566	2.277	1.167	2	51.6	976	109.3	5.5
GL50803_16793	5697643	hypothetical protein	42.22	0.0404	1	3	6	10	1.60474	0.0155754	1.672	2.129	1.493	1.387	1.727	1.226	1.637	2.034	1.358	3	7.5	1263	136.7	5.73
GL50803_16934	5702920	Tetratricopeptide repeat protein	28.23	0.0247	1	1	6	14	1.59452	0.0350678	1.271	1.447	1.128	1.652	1.839	1.45	1.963	2.181	1.703	2	0.5	1375	155.1	6.84
GL50803_102654	5698852	hypothetical protein	41.84	0.0333	3	2	11	65	1.57728	0.041639	1.541	1.532	1.281	1.421	1.382	1.169	2.226	2.16	1.81	2	56.4	2729	299.7	6.38
GL50803_8172	5698361	Dynein heavy chain	39.92	0.0892	1	1	5	5	1.57576	0.0168017	1.348	1.968	1.46	1.305	1.863	1.399	1.444	2.058	1.53	1		381	43.3	5.08
GL50803_10522	5701436	hypothetical protein	107.79	0.1268	1	3	4	6	1.57418	0.0175918	1.524	1.851	1.438	1.299	1.542	1.212	1.766	2.094	1.63	2	9.3	284	29.7	10.59
GL50803_17312	5703098	hypothetical protein	112.31	0.0837	1	4	6	6	1.569	0.0139711	1.726	2.556	1.439	1.391	2.105	1.148	1.421	1.535	1.238	4	5.1	669	73.1	7.31
GL50803_17069	5701885	Kinase, NEK	39.17	0.1109	1	2	7	7	1.56836	0.00726272	1.618	1.865	1.375	1.612	1.817	1.356	1.551	1.744	1.288	1		523	58.7	7.14
GL50803_12223	5698571	Kinase, NAK	30.9	0.0701	1	1	7	20	1.56526	0.402239	1.331	1.122	1.209	0.892	0.735	0.802	4.333	3.564	3.847	1		642	69.6	7.77
GL50803_9827	5700065	Thioredoxin reductase	243.83	0.1783	1	4	9	32	1.54442	0.0351211	1.453	1.79	1.136	1.588	1.654	1.158	1.92	2.049	1.414	15	20.2	314	33.8	6.61
GL50803_16322	5699775	Neurogenic locus Notch protein precursor	92.73	0.1081	1	2	7	12	1.53884	0.0340029	1.385	1.378	1.41	1.493	1.294	1.166	1.956	2.402	1.699	5	17.7	592	63	4.44
GL50803_6081	5698322	Protein 21.1	146.14	0.0974	1	7	15	33	1.53082	0.00990492	1.572	1.838	1.418	1.524	1.743	1.3	1.404	1.758	1.322	7	30.1	1191	132.4	5.78
GL50803_12215	5698564	S-adenosylmethionine-dependent methyltransferase, putative	51.05	0.0492	1	1	1	1	1.52093	0.0484716	1.124	1.108	1.508	1.53	1.475	2.032	1.588	1.528	2.084	1		264	30	5.07
GL50803_96363	5702409	Kinase, CAMKK	73.95	0.0143	1	1	5	5	1.51857	0.140257	1.175	1.311	1.248	1.141	1.244	1.199	2.264	2.466	2.351	1		2721	300	5.48
GL50803_15888	#N/A	hypothetical protein	28.25	0.0305	1	1	2	2	1.51795	0.257439	1.823	2.958	1.205	1.038	1.647	0.679	1.769	2.803	1.144	1		623	68.2	6.81
GL50803_113662	#N/A	hypothetical protein	42.15	0.0147	1	1	2	3	1.51194	0.0320623	1.522	1.7	1.143	1.591	1.738	1.183	1.747	1.904	1.283	1		1021	113.8	8.82
GL50803_16158	5697229	VSP, putative	37.83	0.007	1	1	1	1	1.50978	0.203114	1.58	2.118	0.864	1.625	2.131	0.88	1.876	2.456	1.004	1		1136	123	5
GL50803_7195	5698201	Glutamate synthase	449.78	0.1341	1	8	16	53	1.50758	0.0169772	1.574	1.702	1.556	1.599	1.741	1.605	1.29	1.307	1.281	19	52.2	910	98.3	6.84
GL50803_40016	5698996	Protein 21.1	33.8	0.0577	1	2	6	16	1.50688	0.00682487	1.452	1.603	1.303	1.451	1.567	1.289	1.683	1.813	1.477	2	26.6	659	70.6	5.12
GL50803_25035	5701652	Protein tyrosine phosphatase	33.2	0.102	1	1	7	9	1.4983	0.0941332	1.28	1.803	1.015	1.442	1.986	1.132	1.675	2.303	1.299	1		608	68.8	8.1
GL50803_17538	5701783	Phosphoprotein phosphatase 2A regulatory subunit	49.75	0.0497	1	2	4	11	1.49692	0.00134057	1.301	1.706	1.658	1.473	1.525	1.754	1.457	1.505	1.187	3	3.6	764	85.5	5.45
GL50803_7685	#N/A	hypothetical protein	30.03	0.0359	1	1	1	1	1.49225	0.0199388	1.481	1.692	1.326	1.308	1.462	1.159	1.722	1.92	1.507	1		223	24.4	6.13
GL50803_11170	5701850	hypothetical protein	43.99	0.0405	1	1	3	3	1.49021	0.0091111	1.324	1.38	1.217	1.64	1.671	1.491	1.634	1.663	1.468	1		543	61.8	9.48
GL50803_16882	5701108	Bystin	26.32	0.0522	1	2	3	5	1.48692	0.0360058	1.519	1.913	1.374	1.217	1.499	1.09	1.602	1.97	1.418	2	4.7	479	53.1	8.31
GL50803_137713	5700995	hypothetical protein	49.31	0.0247	1	1	3	5	1.48624	0.00452599	1.652	1.725	1.412	1.51	1.543	1.278	1.513	1.543	1.265	1		1257	135.7	5.64
GL50803_114242	#N/A	hypothetical protein	45.43	0.0182	1	1	5	7	1.48365	0.127945	1.371	1.344	2.441	1.068	1.023	1.881	1.313	1.256	2.285	2	121.3	2032	227.2	6.76
GL50803_93938	5699725	Triosephosphate isomerase, cytosolic	169.9	0.1595	1	2	5	8	1.48277	0.17402	1.121	1.387	0.99	1.212	1.357	1.01	2.355	2.439	2.359	5	124.7	257	27.9	7.46
GL50803_114497	5698908	hypothetical protein	28.28	0.0085	1	1	1	1	1.48064	0.159561	1.57	1.952	1.248	1.063	1.292	0.836	2.021	2.453	1.571	1		1062	115.7	8.34
GL50803_113163	5702041	Variant-Specific Surface Protein 29 (VSP-29)	35.44	0.0301	1	1	2	3	1.47827	0.11476	1.967	1.974	1.759	1.057	1.037	0.935	1.778	1.742	1.555	1		632	64.4	5.35
GL50803_6687	5697913	Glyceraldehyde 3-phosphate dehydrogenase	1709.97	0.3333	1	12	14	281	1.47816	0.000299967	1.562	1.466	1.513	1.439	1.304	1.39	1.62	1.516	1.518	113	32.9	336	36.3	7.18
GL50803_13360	5702701	Protein 21.1	26.95	0.0494	1	1	3	5	1.47799	0.0807326	1.406	1.554	1.162	1.271	1.374	1.04	2.03	2.191	1.641	1		486	52.6	6.14
GL50803_16568	5699474	Transcription factor, putative	58.29	0.037	1	3	5	7	1.4751	0.000925438	1.296	1.44	1.383	1.338	1.453	1.377	1.739	1.763	1.561	4	23.5	945	105.1	6.42
GL50803_5784	5702913	hypothetical protein	39.59	0.0099	1	1	1	1	1.47496	0.0250755	1.661	1.588	1.191	1.638	1.531	1.163	1.766	1.648	1.239	1		1107	120.5	6.76
GL50803_9196	5701790	Kinase, NEK	153.2	0.1717	1	4	6	11	1.46842	0.0409803	1.329	1.463	1.234	1.427	1.537	1.12	2.03	1.845	1.438	7	26.2	297	33.9	6.44
GL50803_6170	5698192	Coatomer delta subunit	31.94	0.0265	1	1	1	1	1.47432	0.06568	1.62	1.568	1.111	1.51	1.43	1.025	2.026	1.915	1.358	1		302	32.9	6.46
GL50803_4383	5698555	Protein 21.1	99.24	0.0739	1	3	6	7	1.46647	0.00933612	1.422	1.687	1.726	1.308	1.249	1.309	1.525	1.419	1.637	3	32.3	785	83.9	5.83
GL50803_112978	5698238	Chromodomain helicase-DNA-binding protein, putative	69.46	0.0197	1	2	7	13	1.46544	0.0161364	1.54	1.786	1.297	1.421	1.611	1.184	1.512	1.711	1.246	2	10.5	2645	300.3	5.66
GL50803_38719	5700947	hypothetical protein	30.91	0.1556	1	1	1	2	1.45828	0.0248481	1.748	1.828	1.36	1.452	1.485	1.118	1.542	1.574	1.173	1		45	5	11.56
GL50803_15823	5697727	1,4-alpha-glucan branching enzyme	38.52	0.0741	1	2	8	8	1.46373	0.0718695	1.425	2.132	1.545	1.02	1.492	1.095	1.365	1.995	1.448	2	24.8	783	91.4	6.23
GL50803_10330	5702888	Tenascin precursor	43.28	0.0623	1	1	2	2	1.45988	0.390693	0.963	0.962	1.263	0.879	0.857	1.14	2.884	2.81	3.699	1		257	28.1	4.87
GL50803_16226	5702494	hypothetical protein	50.63	0.0368	1	2	4	5	1.45653	0.0108402	1.577	1.659	1.707	1.194	1.228	1.279	1.48	1.52	1.566	1		977	108.4	7.96
GL50803_13133	5699423	hypothetical protein	62.39	0.1274	1	3	8	13	1.45799	0.521833	1.796	1.233	1.244	1.498	1.102	1.086	2.33	1.6	1.617	3	4.7	526	59.8	9.07
GL50803_16867	5697540	AAA family ATPase	1693.44	0.3023	1	23	30	148	1.4545	0.00189719	1.432	1.668	1.449	1.326	1.479	1.352	1.406	1.552	1.455	82	37.1	870	96.3	5.6
GL50803_11563	#N/A	hypothetical protein	28.52	0.0704	1	1	6	23	1.45171	0.0317355	1.477	1.752	1.268	1.288	1.494	1.094	1.622	1.878	1.361	1		554	61.2	7.5
GL50803_3957	5701871	Kinase, NEK	137.16	0.0877	1	4	8	11	1.42979	0.000961577	1.382	1.638	1.387	1.247	1.503	1.338	1.455	1.583	1.377	5	25.3	741	82	9.01
GL50803_114815	5698044	Tenascin precursor	29.42	0.027	1	1	2	3	1.44975	0.191	1.33	1.403	1.116	1.127	1.162	0.936	2.359	2.428	1.935	1		592	63	4.5
GL50803_5845	5702823	Ribosomal protein S8	33.46	0.2011	3	4	6	15	1.44208	0.118991	2.166	2.163	0.918	1.683	1.643	0.706	1.783	1.993	0.904	5	7.4	174	19.4	10.32
GL50803_17192	5699753	Sec7 family protein	35.18	0.0338	1	1	10	18	1.43977	0.212262	1.435	0.981	2.293	1.34	0.895	2.118	1.46	0.974	2.28	1		2367	265.1	6.21
GL50803_15606	5698588	Dynein light chain	28.84	0.1158	2	1	2	3	1.43971	0.149446	1.532	1.712	1.044	1.284	1.404	0.867	2.043	2.23	1.363	1		95	11	7.75
GL50803_3822	5697713	Dipeptidyl-peptidase III	544.2	0.1715	1	1	14	46	1.43378	0.0529878	1.508	1.702	1.149	1.359	1.499	1.024	1.721	1.891	1.279	3	32.2	694	77.8	6.04
GL50803_10299	5702472	hypothetical protein	94.95	0.1843	1	2	5	7	1.43133	0.110806	1.963	1.67	1.226	1.571	1.489	0.949	1.696	1.572	1.06	4	14.6	217	24.6	5.24
GL50803_14759	5697313	6-phosphogluconate dehydrogenase, decarboxylating	52.46	0.0913	1	2	6	10	1.42663	0.00432308	1.495	1.425	1.608	1.513	1.411	1.611	1.285	1.196	1.352	2	46.5	471	52.2	7.8
GL50803_13272	5698153	hypothetical protein	170.95	0.1771	1	7	9	37	1.42271	0.00454134	1.282	1.374	1.479	1.391	1.47	1.548	1.356	1.406	1.519	18	26	367	40.4	6.33
GL50803_16811	5700449	ZipA	160.18	0.1118	1	4	11	15	1.4209	0.000982881	1.485	1.586	1.598	1.461	1.526	1.418	1.201	1.306	1.265	4	20.5	832	91.8	5.1
GL50803_3349	5700672	hypothetical protein	48.86	0.0492	1	1	1	2	1.4193	0.038032	1.611	1.866	1.305	1.365	1.546	1.094	1.423	1.609	1.127	2	13.1	183	21.6	9.48
GL50803_8426	5702313	hypothetical protein	65.73	0.0345	1	2	5	14	1.41976	0.207519	1.384	1.813	0.941	1.255	1.609	0.839	1.812	2.318	1.395	3	9.8	840	97.6	4.56
GL50803_33689	5703215	Dipeptidyl-peptidase III	637.67	0.184	1	3	14	44	1.41481	0.0195658	1.233	1.565	1.35	1.216	1.597	1.341	1.383	1.796	1.348	6	27.5	701	78.6	6.21
GL50803_33037	5697726	Zinc finger domain protein	27.81	0.0327	1	1	3	13	1.41492	0.193051	1.16	1.45	0.945	1.207	1.475	0.973	2.041	2.489	1.625	1		550	62.2	8.19
GL50803_7422	5697215	hypothetical protein	28.29	0.0932	1	1	7	7	1.39418	0.0388785	1.579	1.915	1.424	1.278	1.515	1.141	1.261	1.492	1.112	1		622	69.3	6.35
GL50803_9121	5701780	hypothetical protein	84.86	0.1082	1	3	6	8	1.41032	0.118627	1.485	1.879	1.105	1.252	1.55	0.922	1.645	2.032	1.197	2	29.5	379	43.5	5.85
GL50803_33166	5698913	26S proteasome non-ATPase regulatory subunit 2	130.16	0.0495	3	4	9	13	1.4033	0.101536	1.285	1.685	1.269	1.134	1.445	1.048	1.679	2.15	1.239	7	52.4	1232	135.8	6.76
GL50803_17043	5696885	Glyceraldehyde 3-phosphate dehydrogenase	36.24	0.0442	1	1	2	3	1.40282	0.102994	1.464	1.325	1.821	1.052	0.931	1.295	1.635	1.444	1.989	1		407	44.6	7.53
GL50803_15995	5699873	Nucleotide-binding head-stalk protein, putative	106.19	0.0994	2	3	22	50	1.39935	0.0620353	1.503	1.572	1.178	1.227	1.254	1.046	1.844	1.877	1.327	3	1.8	1620	183.1	5.36
GL50803_12218	#N/A	hypothetical protein	49.39	0.0883	1	2	6	9	1.39046	0.00571368	1.331	1.594	1.31	1.348	1.579	1.313	1.305	1.526	1.256	2	5.5	555	62.1	6.43
GL50803_24603	5697553	hypothetical protein	60.44	0.0301	1	2	8	14	1.39403	0.116863	0.987	1.132	1.064	1.331	1.492	1.42	1.713	1.917	1.806	1		2125	233.3	6.65
GL50803_6367	5697837	hypothetical protein	56.66	0.0909	1	1	3	3	1.39263	0.165144	1.689	1.82	1.023	1.421	1.497	0.851	1.771	1.863	1.049	1		275	31.5	9.88
GL50803_25590	5697196	hypothetical protein	28.81	0.119	1	1	1	68	1.39159	0.469195	1.67	1.596	0.72	1.306	1.213	0.586	3.075	2.842	1.257	4	6.2	42	4.8	7.34
GL50803_21063	5700461	hypothetical protein	51.74	0.0339	1	1	2	2	1.39026	0.00429407	1.373	1.367	1.255	1.404	1.367	1.27	1.572	1.529	1.406	1		679	75.4	8.57
GL50803_11775	5701589	Kinase, NEK-frag	48.82	0.0099	1	1	2	2	1.38567	0.0494125	1.363	1.305	1.164	1.335	1.251	1.129	1.835	1.715	1.533	1		1618	179.8	6.11
GL50803_4357	5698628	Phosphatase, putative	176.18	0.1286	1	6	10	16	1.38966	0.0536332	1.342	1.709	1.266	1.159	1.503	1.134	1.406	1.752	1.368	8	39.8	661	72.3	9.73
GL50803_2562	5698323	Sec31 (Sec31)	165.45	0.0586	1	5	7	15	1.38438	0.00832676	1.334	1.575	1.547	1.162	1.29	1.216	1.459	1.511	1.43	9	44.1	1024	109.7	5.72
GL50803_16125	5700933	Glycerol-3-phosphate dehydrogenase	1290.65	0.2448	1	20	36	135	1.38032	0.00313296	1.3	1.492	1.421	1.407	1.491	1.556	1.2	1.298	1.298	63	33.5	1111	118.8	7.75
GL50803_42196	5703235	Coiled-coil protein	38.02	0.0377	1	1	6	10	1.37645	0.0216023	1.336	1.49	1.266	1.271	1.462	1.215	1.41	1.671	1.323	3	0.1	1008	112.9	5.38
GL50803_9058	5698767	hypothetical protein	50.59	0.1096	1	2	7	13	1.37382	0.00157107	1.512	1.494	1.368	1.431	1.383	1.249	1.388	1.339	1.228	3	3.4	447	50.5	5.22
GL50803_16230	5697046	Hypothetical protein	24.29	0.0866	1	1	9	10	1.37556	0.0663944	1.493	1.727	1.147	1.332	1.507	1.013	1.512	1.707	1.136	1		889	99.6	4.79
GL50803_114915	5702626	Cysteine protease	78.35	0.0989	2	4	8	8	1.37168	0.0099691	1.758	1.31	1.385	1.52	1.21	1.235	1.67	1.183	1.201	4	43.6	637	70.4	6.2
GL50803_6055	5703112	FtsJ-like protein	29.25	0.0821	1	1	3	3	1.37085	0.0132593	1.313	1.621	1.28	1.258	1.518	1.213	1.331	1.604	1.269	1		268	29.9	5.55
GL50803_16478	5703030	hypothetical protein	64.64	0.0717	1	2	5	6	1.37131	0.0841921	1.67	1.908	1.3	1.415	1.581	1.09	1.26	1.405	0.959	2	3.1	628	64.7	9.26
GL50803_17362	5698305	hypothetical protein	94.69	0.0347	1	4	7	8	1.36177	0.000314635	1.383	1.359	1.475	1.365	1.312	1.441	1.31	1.257	1.367	2	12.5	1702	189.8	7.12
GL50803_11354	5700151	hypothetical protein	354.11	0.1352	1	3	4	15	1.37076	0.254331	1.258	1.09	1.073	1.281	1.236	1.231	1.898	1.838	1.708	11	32.9	281	30.1	5.48
GL50803_4820	5698267	hypothetical protein	27.47	0.0497	1	1	1	1	1.36494	0.133152	0.996	1.234	1.182	1.092	1.323	1.282	1.633	1.975	1.895	1		161	17.9	5.83
GL50803_4079	5700597	Protein phosphatase PP2A regulatory subunit B	175.87	0.125	1	4	8	19	1.36062	0.00153559	1.323	1.591	1.349	1.322	1.437	1.252	1.255	1.435	1.314	8	24.7	472	52.5	6.61
GL50803_4264	5697654	Protein 21.1	29.33	0.0505	3	1	4	11	1.35645	0.0139135	1.294	1.59	1.506	1.261	1.516	1.452	1.098	1.317	1.25	1		673	73.9	6.6
GL50803_3475	5700934	Protein 21.1	64.72	0.084	13	3	13	49	1.35696	0.278334	1.249	1.519	0.917	1.209	1.533	0.915	1.735	2.366	1.288	9	8.4	1178	127.8	7.17
GL50803_8405	5698054	hypothetical protein	240.68	0.2652	1	6	14	22	1.34411	0.0163304	1.353	1.511	1.135	1.224	1.348	1.1	1.579	1.635	1.317	9	23	445	47.6	9.57
GL50803_5186	5702731	hypothetical protein	45.96	0.0257	1	2	7	12	1.35539	0.138686	1.298	1.676	1.094	1.21	1.513	0.961	1.55	1.945	1.223	3	6.5	1826	202.2	5.03
GL50803_11984	5696929	hypothetical protein	48.98	0.0739	1	1	2	3	1.35372	0.147383	1.684	1.826	1.122	1.322	1.401	0.871	1.585	1.677	1.032	1		176	20.1	9.6
GL50803_16733	5702282	Kinase, NEK-frag	38.8	0.0666	1	1	5	15	1.35159	0.246894	1.77	1.898	0.977	1.432	1.502	0.782	1.69	1.769	0.912	1		601	66.9	6.27
GL50803_10778	5699489	hypothetical protein	39.22	0.0468	1	2	7	11	1.34571	0.0715331	1.208	1.635	1.185	1.115	1.476	1.083	1.399	1.848	1.342	2	34.4	1025	111.9	6.67
GL50803_114672	5696767	Variant-Specific Surface Protein 204 (VSP-204)	49.9	0.0537	5	1	4	7	1.3449	0.337519	2.313	1.906	1.004	1.751	1.411	0.753	1.723	1.386	0.732	1		614	62.3	5.4
GL50803_7309	5701266	Qa-SNARE 1	223.81	0.1706	1	3	6	18	1.34373	0.000623673	1.458	1.429	1.283	1.48	1.376	1.283	1.377	1.401	1.06	7	5.5	293	32.5	5.33
GL50803_16450	5698068	Radial-spoke protein	64.31	0.1732	1	4	7	11	1.34371	0.0380997	1.327	1.595	1.079	1.308	1.561	1.081	1.416	1.687	1.186	4	13.7	306	34.1	5.43
GL50803_8727	5697630	hypothetical protein	76.88	0.0748	1	5	10	14	1.34143	0.0300214	1.355	1.478	1.206	1.256	1.212	1.193	1.532	1.548	1.352	5	9.7	1123	124.4	7.87
GL50803_17622	5697377	Kinase, NEK	93.13	0.054	1	3	10	62	1.33855	0.0351821	1.173	1.311	1.158	1.264	1.281	1.248	1.472	1.796	1.45	10	20.8	1537	168.4	6.77
GL50803_21942	5700156	NADP-specific glutamate dehydrogenase	2221.83	0.49	1	22	27	225	1.33484	0.00115074	1.388	1.273	1.378	1.374	1.294	1.363	1.362	1.222	1.37	133	51.4	449	49.7	7.87
GL50803_16981	#N/A	hypothetical protein	37.32	0.019	1	1	2	5	1.33788	0.36393	0.944	0.844	0.753	1.504	1.314	1.187	2.43	2.119	1.895	2	62.6	527	60.2	9.83
GL50803_23492	5701793	Protein 21.1	100.96	0.0821	1	3	7	12	1.33602	0.147227	1.035	1.099	1.042	1.155	1.102	1.077	2.169	1.994	1.93	5	27.4	743	79.6	7.52
GL50803_114180	5703218	High cysteine membrane protein TMK-like	24.06	0.015	1	1	5	5	1.3357	0.113451	1.382	1.899	1.185	1.199	1.612	1.018	1.253	1.681	1.05	1		2539	263.5	5.99
GL50803_9184	5700331	Transducin	60.76	0.067	1	2	7	9	1.33472	0.0473204	1.303	1.479	1.098	1.296	1.438	1.081	1.511	1.675	1.246	2	32.4	776	86.2	7.09
GL50803_6082	5698321	hypothetical protein	114.36	0.0828	3	4	28	44	1.33472	0.0540016	1.032	1.353	1.269	1.103	1.404	1.333	1.348	1.703	1.601	4	19.5	2658	296.9	5.31
GL50803_16222	5702505	hypothetical protein	76.71	0.0329	1	3	6	7	1.32526	0.0193591	1.114	1.238	1.326	1.482	1.392	1.173	1.573	1.474	1.229	3	63.7	1703	188.4	6.29
GL50803_17288	5702176	Protein 21.1	45.36	0.0432	1	1	10	44	1.33453	0.0506014	1.759	1.611	1.526	1.362	1.22	1.169	1.282	1.146	1.088	1		1850	205.4	5.29
GL50803_15455	5700702	E04F6.2 like protein	38.54	0.1097	1	2	3	6	1.32828	0.177941	1.26	0.983	0.911	2.003	1.528	1.432	1.691	1.288	1.195	2	11.1	237	27	8.4
GL50803_101739	#N/A	hypothetical protein	43.71	0.0483	1	1	6	6	1.32665	0.0751583	1.361	1.527	1.204	1.129	1.238	0.988	1.573	1.722	1.36	1		1180	133.2	8.76
GL50803_8235	5701954	Protein 21.1	178.81	0.2164	14	7	9	36	1.32289	0.0409017	1.309	1.399	1.109	1.287	1.352	1.077	1.512	1.62	1.331	8	18.7	305	33.6	6.71
GL50803_6897	5699052	hypothetical protein	27.36	0.1086	1	1	7	9	1.32417	0.0614235	1.138	1.236	1.03	1.367	1.451	1.224	1.56	1.653	1.38	1		359	41.1	7.03
GL50803_12163	5696852	hypothetical protein	26.26	0.0197	1	1	1	1	1.32204	0.0222437	1.224	1.168	1.153	1.388	1.295	1.294	1.554	1.447	1.431	1		406	45.5	7.12
GL50803_7953	5703145	Arsenical pump-driving ATPase	38.32	0.0989	1	3	5	12	1.31617	0.0289412	1.096	1.178	1.215	1.176	1.236	1.281	1.531	1.59	1.667	3	4.4	354	39.5	5.03
GL50803_14916	5701324	Kinase, NEK	50.98	0.0387	1	1	4	6	1.32166	0.440282	0.8	1.325	1.865	0.599	0.971	1.383	1.28	2.071	2.919	2	30.1	776	86.6	5.17
GL50803_2483	5701930	Kinase, NEK	84.1	0.1277	1	3	8	21	1.31499	0.0282104	1.169	0.984	1.206	1.195	1.453	1.232	1.701	1.379	1.689	5	56.8	509	57.2	6.3
GL50803_115479	5698326	hypothetical protein	662.97	0.2382	1	15	20	57	1.31489	0.00705411	1.309	1.428	1.305	1.16	1.481	1.137	1.365	1.428	1.265	29	38.2	739	80.1	5.02
GL50803_14689	5698061	hypothetical protein	25.02	0.0217	1	1	2	3	1.30952	0.00166317	1.2	1.3	1.324	1.305	1.382	1.426	1.232	1.302	1.329	1		875	98.4	5.91
GL50803_16194	5699588	hypothetical protein	126.95	0.0591	1	1	8	45	1.31467	0.0545891	1.478	1.486	1.279	1.168	1.149	1	1.553	1.525	1.314	1		863	99.1	8.57
GL50803_13194	5701410	Variant-Specific Surface Protein 38 (VSP-38)	135.92	0.1073	6	4	7	9	1.31287	0.55345	1.469	1.283	1.002	1.271	1.086	0.964	1.931	1.752	1.363	4	42.8	615	63	5.21
GL50803_3409	5700834	Coiled-coil protein	40.71	0.0778	1	2	10	26	1.30908	0.00483629	1.393	1.475	1.371	1.196	1.239	1.165	1.326	1.371	1.277	2	29.1	900	103.8	7.31
GL50803_3281	5697782	Histone deacetylase	38.61	0.0493	1	1	3	3	1.30943	0.0659851	1.287	1.39	1.048	1.309	1.383	1.054	1.556	1.641	1.239	1		467	52	5.29
GL50803_9913	#N/A	hypothetical protein	33.33	0.0442	1	1	2	2	1.30704	0.00871316	1.281	1.248	1.312	1.229	1.17	1.245	1.46	1.389	1.462	1		452	50.6	8.25
GL50803_114674	5696805	Hypothetical protein	295.55	0.1222	3	3	12	25	1.30871	0.240329	0.893	1.215	1.299	0.716	0.821	1.178	2.222	2.153	2.412	9	125.4	720	73	5.16
GL50803_137750	5703147	hypothetical protein	52.13	0.0287	1	1	4	7	1.30853	0.148641	1.691	1.611	1.138	1.309	1.22	0.871	1.621	1.508	1.067	1		976	108.7	6.96
GL50803_16993	5700929	FtsJ cell division protein, putative	37.51	0.0535	1	2	9	23	1.30379	0.0208335	1.269	1.47	1.447	1.286	1.413	1.29	1.102	1.258	1.241	3	12.2	1084	122.9	8.82
GL50803_15564	5700182	Cathepsin B precursor	26.01	0.0181	1	1	1	1	1.30698	0.0680148	1.111	1.41	1.18	1.088	1.35	1.144	1.406	1.743	1.462	1		332	37	5.02
GL50803_17626	5697387	hypothetical protein	35.81	0.1029	1	1	3	8	1.3067	0.0511068	1.481	1.6	1.37	1.398	1.477	1.28	1.107	1.167	1.002	1		204	23.9	7.59
GL50803_17198	5699731	Leucine-rich repeat protein	70.85	0.0255	1	1	2	4	1.30468	0.21275	1.778	1.491	0.788	1.586	1.332	0.759	1.869	1.717	1.019	3	20.9	783	85.9	4.88
GL50803_11554	5702859	Kinase, NEK	50.38	0.0879	1	1	4	4	1.30265	0.00414344	1.259	1.323	1.223	1.259	1.295	1.211	1.402	1.438	1.332	1		273	31.6	6.47
GL50803_5927	5699972	Qc-SNARE 1	130.38	0.2136	1	5	9	11	1.29707	0.0398315	1.367	1.499	1.231	1.225	1.216	1.029	1.619	1.578	1.052	5	20.2	337	38.4	5.88
GL50803_5250	5698285	hypothetical protein	44.22	0.0655	1	1	1	1	1.29934	0.0670656	1.514	1.304	1.176	1.326	1.117	1.019	1.677	1.41	1.274	1		168	19	4.6
GL50803_8850	5698832	Protein 21.1	28.36	0.036	1	1	4	5	1.28943	0.0375856	1.173	1.337	1.476	1.036	1.155	1.29	1.263	1.405	1.554	1		751	83.3	5.43
GL50803_16228	5702491	DNA-damage inducible protein DDI1-like	29.5	0.0272	1	1	1	1	1.29538	0.693492	0.737	0.236	0.788	2.953	0.927	3.128	2.989	0.936	3.128	1		257	28.5	6.05
GL50803_11595	5700725	hypothetical protein	45.43	0.094	1	3	5	7	1.29462	0.328955	1.253	1.233	1.1	1.178	1.382	0.978	1.66	1.595	1.426	3	1.8	468	54.9	7.87
GL50803_8741	5702642	Dipeptidyl-peptidase I precursor	36.2	0.0731	1	2	6	12	1.29423	0.171186	1.143	1.209	1.115	1.135	1.29	1.119	1.456	1.76	1.575	3	4.2	561	62.5	5.5
GL50803_93601	#N/A	hypothetical protein	34.22	0.0315	1	1	3	8	1.28953	0.252701	0.876	0.908	1.016	1.269	1.286	1.457	1.648	1.666	1.869	2	11.2	572	63.6	6.09
GL50803_9376	5701539	Sec23 (Sec23)	108.89	0.0813	1	5	10	23	1.28409	0.00620838	1.293	1.4	1.283	1.249	1.279	1.159	1.253	1.415	1.245	9	26.4	861	95.1	5.55
GL50803_16818	5700412	Glycine-, glutamate-, thienylcyclohexylpiperidine-binding protein	39.99	0.0342	1	1	4	4	1.28631	0.26848	0.858	1.675	1.426	0.923	1.761	1.517	0.851	1.621	1.383	1		1110	121.8	7.55
GL50803_103855	5701657	Vacuolar protein sorting 29 (VPS29)	110.61	0.0907	1	3	5	9	1.28145	0.00965822	1.273	1.536	1.358	1.24	1.355	1.236	1.142	1.256	1.178	4	9.6	452	48.3	6.43
GL50803_112208	5699456	Variant-Specific Surface Protein 98.1 (VSP-98.1)	31.85	0.052	1	1	4	7	1.28173	0.132021	1.597	1.144	1.156	1.453	1.018	1.041	1.797	1.256	1.272	2	18.3	596	60.5	5.21
GL50803_16435	5699286	Protein 21.1	50.54	0.0978	1	4	10	20	1.27476	0.00490066	1.381	1.352	1.269	1.379	1.32	1.206	1.175	1.308	1.112	4	10	695	77	5.6
GL50803_16266	5698053	hypothetical protein	40.46	0.0668	1	3	3	3	1.28066	0.118192	1.159	1.548	1.019	1.326	1.298	0.957	1.508	1.744	1.17	3	15.3	404	46	8.66
GL50803_4349	5702762	Endothelin-converting enzyme 2	99.61	0.1268	1	2	4	12	1.27836	0.343087	1.731	1.443	1.332	1.229	1.002	1.175	1.366	1.17	1.185	5	44.8	213	24.7	5.07
GL50803_11521	5698438	Variant-Specific Surface Protein 126.1 (VSP-126.1)	51.74	0.0701	1	1	6	9	1.27708	0.395633	1.242	1.359	0.774	1.194	1.278	0.736	2.115	2.259	1.289	2	28.1	628	64.1	5.39
GL50803_38394	5703064	Protein 21.1	82.82	0.0922	1	2	9	26	1.27636	0.203332	1.248	1.565	0.95	1.199	1.471	0.903	1.495	1.83	1.112	2	51.8	651	70.7	7.02
GL50803_16660	5698466	Intraflagellar transport particle protein IFT88	65.82	0.0785	1	3	9	14	1.27585	0.0768814	1.15	1.443	1.267	1.091	1.443	1.196	1.299	1.407	1.238	3	30.7	854	95.9	6.55
GL50803_10521	5701435	Arginyl-tRNA synthetase	537.92	0.2045	1	8	16	38	1.27386	0.00835375	1.421	1.287	1.327	1.383	1.305	1.318	1.125	1.222	1.113	19	23.9	621	70.2	6.93
GL50803_41834	5697437	hypothetical protein	53.52	0.0215	1	2	6	13	1.26811	0.0435998	1.26	1.512	1.188	1.132	1.329	1.057	1.297	1.519	1.196	2	62.9	2143	234.9	5.96
GL50803_10524	5701438	hypothetical protein	124.93	0.312	1	5	10	18	1.27253	0.664223	1.249	1.222	1.042	0.952	1.008	0.837	2.143	2.584	1.237	7	14.7	250	27.3	9.26
GL50803_14158	5702375	Protein 21.1	57.28	0.0418	2	2	6	11	1.27248	0.0680895	1.206	1.396	1.195	1.071	1.212	1.05	1.428	1.614	1.384	2	4.6	932	102.5	7.64
GL50803_22553	5700798	Encystation-specific protease	25.06	0.0401	1	1	2	2	1.27087	0.245636	1.343	1.44	0.99	1.126	1.182	0.822	1.762	1.845	1.27	1		573	63.7	5.85
GL50803_10136	5700664	hypothetical protein	33.81	0.0238	1	1	1	1	1.27083	0.22305	1.585	1.814	1.109	1.212	1.357	0.84	1.369	1.53	0.937	1		336	37.9	6.46
GL50803_10450	5702061	FKBP-type peptidyl-prolyl cis-trans isomerase	31.1	0.2202	1	2	3	5	1.27071	0.104202	1.12	1.11	1.086	1.213	1.176	1.165	1.612	1.561	1.53	2	66.9	109	11.8	9.23
GL50803_15218	5702064	WD-40 repeat protein	114.28	0.1321	1	9	14	27	1.26542	0.000934673	1.345	1.357	1.286	1.275	1.319	1.231	1.222	1.268	1.105	14	17.4	787	83.7	6.54
GL50803_11043	5702976	Fructose-bisphosphate aldolase	2522.18	0.3901	3	13	18	275	1.26776	0.106911	1.047	1.113	1.085	1.319	1.277	1.333	1.479	1.433	1.406	138	81.3	323	35.2	6.67
GL50803_6007	5698837	Protein 21.1	38.09	0.0493	1	2	7	9	1.26618	0.0864903	1.336	1.104	1.262	1.629	1.317	1.522	1.227	0.99	1.133	2	32.5	1015	113.1	6.74
GL50803_112828	5697799	High cysteine membrane protein Group 4	101.48	0.0796	7	5	7	8	1.26377	0.0171594	1.338	1.375	1.348	1.266	1.258	1.206	1.283	1.171	1.149	5	13.4	817	85.9	5.92
GL50803_32312	5701563	Protein phosphatase 2C	52.22	0.047	1	2	3	3	1.26464	0.0899982	1.372	1.37	1.04	1.317	1.287	0.988	1.518	1.48	1.125	2	7.7	511	56.7	6.87
GL50803_9618	5701053	Leucine-rich repeat protein	40.66	0.0399	1	2	5	9	1.26462	0.0530714	1.291	1.509	1.167	1.147	1.312	1.026	1.327	1.514	1.173	1		853	95.7	6.8
GL50803_17550	5698544	Transducin/WD-40 repeat protein family	42.67	0.0635	1	1	3	3	1.26172	0.00393198	1.225	1.283	1.416	1.17	1.199	1.339	1.188	1.215	1.343	1		378	41	4.98
GL50803_15546	5696944	hypothetical protein	50.15	0.0575	1	1	2	4	1.26307	0.152332	1.263	1.428	1.253	0.954	1.054	0.964	1.597	1.701	1.375	3	22.3	261	29.2	5.45
GL50803_6342	5702778	Protein 21.1	61.52	0.028	1	1	4	4	1.25793	0.0162005	1.154	1.267	1.414	1.197	1.285	1.451	1.1	1.179	1.318	1		1287	141.6	6.23
GL50803_16152	5696815	Coiled-coil protein	30.06	0.0829	1	1	12	20	1.26108	0.108453	1.094	1.273	1.088	1.101	1.252	1.083	1.478	1.679	1.437	1		1086	121.1	5.3
GL50803_11604	5700718	hypothetical protein	29.24	0.026	1	1	1	1	1.26084	0.0904225	1.107	1.297	1.482	0.965	1.106	1.279	1.228	1.404	1.608	1		308	34.8	8.51
GL50803_94525	5697276	hypothetical protein	36.33	0.0198	1	1	1	2	1.25988	0.102061	1.233	1.431	1.055	1.165	1.322	0.987	1.439	1.63	1.205	1		404	44.6	5.59
GL50803_14730	5701421	Protein LRP16	25.99	0.0275	1	1	1	1	1.25949	0.14019	1.361	1.357	0.954	1.438	1.402	0.998	1.5	1.459	1.028	1		364	40.3	6.07
GL50803_9239	5701732	Nif3-related protein	33.09	0.0261	1	1	1	2	1.25822	0.688741	1.546	1.309	0.422	1.408	1.166	0.381	4.062	3.357	1.085	1		268	29.8	6.1
GL50803_14787	5698830	Type II inositol-1,4,5-trisphosphate 5-phosphatase precursor	57.68	0.083	1	2	9	14	1.25633	0.0359229	1.107	1.336	1.279	1.052	1.241	1.203	1.254	1.477	1.417	2	27.9	711	80.5	6.23
GL50803_3934	5701810	hypothetical protein	40.77	0.1624	1	1	4	5	1.25134	0.042485	1.206	1.499	1.258	1.056	1.284	1.091	1.218	1.477	1.243	1		197	22.4	8.31
GL50803_115797	5700888	Variant-Specific Surface Protein 54 (VSP-54)	92.78	0.0499	1	2	4	5	1.25185	0.274765	1.703	1.769	1.084	1.362	1.383	0.858	1.313	1.332	0.818	2	6.9	682	70.2	5.52
GL50803_7715	5703037	High cysteine membrane protein Group 1	125.04	0.0337	1	2	2	4	1.24752	0.0331315	1.369	1.683	1.362	0.856	1.225	1.074	1.237	1.387	1.207	3	39.2	682	72.8	6.32
GL50803_27896	#N/A	hypothetical protein	49.86	0.0264	1	1	5	6	1.24209	0.0367998	1.186	1.226	1.206	1.121	1.133	1.128	1.408	1.421	1.4	2	12.4	1593	175.8	5.83
GL50803_12046	5697223	SPEF1-like protein	39.76	0.1025	3	1	4	24	1.24638	0.590132	1.23	1.115	2.592	1.429	1.267	2.98	0.592	0.524	1.22	1		244	27.1	9.31
GL50803_10870	5698613	Aspartyl-tRNA synthetase	382.25	0.218	2	12	16	55	1.24012	0.00341781	1.148	1.343	1.33	1.157	1.278	1.233	1.142	1.354	1.2	26	53.9	555	62.6	7.46
GL50803_14460	5700931	Ubiquitin carboxyl-terminal hydrolase 4	97.9	0.1062	1	7	12	23	1.23975	0.0236287	1.114	1.119	1.19	1.251	1.309	1.276	1.332	1.292	1.297	6	9.8	819	93	5.97
GL50803_13467	5702046	hypothetical protein	31.1	0.1	1	2	5	8	1.23746	0.0369849	1.059	1.28	1.116	1.129	1.303	1.15	1.318	1.519	1.328	3	10.3	310	35	6.29
GL50803_3746	5702640	Protein 21.1	54.02	0.0463	1	2	7	8	1.23954	0.138696	1.558	1.198	1.008	1.528	1.267	1.268	1.438	1.103	0.943	3	67.3	1101	118.9	5.31
GL50803_113740	5703111	hypothetical protein	53.29	0.0192	1	3	6	23	1.23764	0.0848918	1.011	1.063	1.251	1.137	1.148	1.342	1.36	1.459	1.458	8	22	2291	260.5	6.35
GL50803_10137	5700662	Kinesin-9	56.69	0.0807	1	2	8	11	1.22991	0.00412527	1.136	1.208	1.169	1.237	1.287	1.26	1.242	1.289	1.25	1		756	84.1	6.15
GL50803_11683	5701751	Alpha-3 giardin	667.21	0.3142	1	11	12	59	1.23716	0.1032	1.02	1.098	1.09	1.202	1.261	1.235	1.469	1.485	1.362	35	56.1	296	33.3	8.37
GL50803_4018	5700282	hypothetical protein	120.36	0.165	1	5	14	25	1.23443	0.085667	1.104	1.66	1.122	1.089	1.287	0.991	1.212	1.317	1.46	6	64	612	69.3	9.44
GL50803_101765	5698665	Variant-Specific Surface Protein 116 (VSP-116)	62.21	0.0386	1	1	3	4	1.23331	0.412178	1.142	1.14	0.877	1.068	1.042	0.811	2.061	2.008	1.548	2	62.1	699	71.9	5.19
GL50803_16288	#N/A	hypothetical protein	26.85	0.0575	1	1	3	3	1.23219	0.107518	1.295	1.543	1.111	1.15	1.339	0.977	1.262	1.467	1.059	1		400	44.5	9.07
GL50803_2098	5700011	ATP-dependent RNA helicase p54, putative	30.75	0.0651	1	1	4	5	1.23206	0.228908	0.892	1.111	0.902	1.299	1.583	1.3	1.316	1.599	1.301	1		430	48.4	8.18
GL50803_5346	5700455	Kinase, NEK	158.59	0.144	1	7	9	19	1.2306	0.0720742	1.112	1.619	1.291	1.023	1.457	1.249	1.02	1.32	1.111	7	11.9	493	55.1	6.43
GL50803_86593	#N/A	hypothetical protein	26.42	0.0197	1	1	9	21	1.22984	0.0229125	1.179	1.375	1.319	1.041	1.188	1.153	1.192	1.357	1.305	1		3147	352.3	6.65
GL50803_13372	5697255	Spindle pole protein, putative	255.01	0.3168	3	9	22	48	1.22482	0.0492353	1.226	1.409	1.148	1.097	1.167	1.017	1.36	1.39	1.271	10	22.3	464	55.2	8.27
GL50803_3994	5699401	Ubiquitin fusion degradation protein 1	76.1	0.1278	1	3	5	8	1.22932	0.2046	1.671	1.074	1.163	1.416	1.582	1.033	1.473	1.048	0.86	6	57.9	313	35.2	8.21
GL50803_2538	5701242	Kinase, NAK	35.96	0.0119	1	1	1	1	1.22801	0.154673	1.418	1.493	1.573	1.215	1.251	1.334	0.945	0.971	1.025	1		675	74.3	6.35
GL50803_114671	5696829	Protein 21.1	149.57	0.2377	13	4	16	41	1.22758	0.283197	1.176	1.496	0.883	1.019	1.273	0.857	1.607	1.85	1.233	8	33.9	631	69.4	5.97
GL50803_91220	5698499	Kinase, NEK	73.21	0.0481	3	1	7	20	1.22563	0.0729718	1.439	1.454	1.171	1.288	1.273	1.037	1.241	1.223	0.987	2	71.1	1144	124.2	7.59
GL50803_6226	5698855	Glycogen phosphorylase	437.69	0.1677	2	15	19	56	1.22023	0.0356845	1.041	1.347	1.211	1.116	1.272	1.187	1.205	1.336	1.302	29	23.9	924	104.8	6.87
GL50803_4692	5698251	hypothetical protein	38.9	0.1213	1	2	4	5	1.22242	0.0523666	1.16	1.406	1.112	1.139	1.35	1.081	1.222	1.445	1.145	2	15.3	239	26.8	7.28
GL50803_17308	5703080	mRNA capping enzyme alpha subunit	25.32	0.0528	1	1	4	6	1.22233	0.0535272	1.138	1.096	1.396	1.187	1.117	1.44	1.176	1.105	1.41	1		511	58	6.1
GL50803_17062	5701862	hypothetical protein	42.36	0.0797	1	2	3	4	1.22059	0.0937452	1.234	1.228	1.079	1.163	1.132	1.007	1.495	1.452	1.278	2	30.1	276	31.4	10.48
GL50803_112210	5699449	hypothetical protein	28.91	0.2273	1	1	4	12	1.21904	0.0187402	1.258	1.316	1.119	1.279	1.308	1.125	1.243	1.269	1.081	1		110	13.1	9.7
GL50803_94534	5697272	hypothetical protein	56.37	0.0277	1	2	3	3	1.20995	0.0443298	1.297	1.322	1.197	1.112	1.109	1.016	1.34	1.333	1.21	2	17	973	107.7	9.41
GL50803_8407	5698052	Aminoacyl-histidine dipeptidase	433.94	0.166	1	6	11	46	1.21897	0.0546772	1.17	1.282	1.305	1.279	1.321	1.376	1.044	1.101	1.136	28	19.9	506	55.1	6.48
GL50803_103810	5702285	Protein 21.1	86.82	0.0358	1	2	10	22	1.21826	0.142762	1.41	1.679	1.331	1.083	1.26	1.011	1.082	1.258	0.999	2	0.9	1873	206.3	5.31
GL50803_115066	5699136	High cysteine membrane protein VSP-like	119.64	0.0428	1	2	4	4	1.21758	0.171724	1.166	1.263	1.138	1.492	1.581	1.442	1.007	1.065	0.962	2	25.5	1167	122.4	6.79
GL50803_15340	5702269	Protein 21.1	52.57	0.0669	1	1	8	10	1.21695	0.127894	1.04	1.007	1.082	1.214	1.149	1.25	1.455	1.375	1.481	1		927	102.3	8.75
GL50803_16916	5701402	hypothetical protein	96.58	0.0801	1	7	18	24	1.21552	0.153734	1.322	1.141	1.32	1.258	1.156	1.204	1.21	1.111	1.236	7	48.3	1661	186.4	7.21
GL50803_9181	#N/A	hypothetical protein	64.6	0.0521	1	1	2	3	1.20944	0.026283	1.201	1.328	1.199	1.082	1.17	1.07	1.266	1.366	1.236	1		384	42.1	9.36
GL50803_5010	5700547	Ser/Thr phosphatase PP2A-2 catalytic subunit	112.04	0.0727	1	2	3	8	1.20432	0.0192173	1.161	1.179	1.348	1.356	1.288	1.44	1.043	1.001	1.1	5	8.4	344	39.8	6.74
GL50803_40067	5701240	hypothetical protein	24.42	0.0739	1	1	5	5	1.2072	0.463969	0.682	0.823	1.213	1.088	1.283	1.915	1.135	1.336	1.973	1		487	54.9	8.15
GL50803_33281	5699048	hypothetical protein	38.7	0.0627	1	1	4	4	1.20481	0.220833	0.867	1.06	0.991	1.182	1.412	1.336	1.255	1.497	1.402	1		574	63.4	5.22
GL50803_16313	5696909	Hypothetical protein	20.37	0.0413	1	1	4	5	1.20449	0.150804	1.38	1.42	1.038	1.284	1.292	0.955	1.309	1.315	0.962	1		581	65.8	6.92
GL50803_14521	5703042	Peroxiredoxin 1	2466.54	0.4129	1	6	12	245	1.20014	0.042009	1.15	1.043	1.141	1.326	1.156	1.252	1.31	1.139	1.318	110	42.3	201	22.5	6.89
GL50803_13771	5701463	hypothetical protein	33.07	0.0398	1	2	6	7	1.20313	0.190631	1.289	1.432	1.143	1.007	1.094	0.884	1.398	1.516	1.213	2	26.9	1330	147	7.4
GL50803_22385	5702793	Protein 21.1	86.16	0.0493	1	2	6	11	1.20304	0.449065	1.513	1.666	0.945	1.059	1.14	0.654	1.623	1.745	0.991	2	8.8	973	105.3	7.28
GL50803_96670	5697532	Potassium-transporting ATPase alpha chain 1	284.33	0.1558	3	15	29	69	1.20295	0.0536475	1.364	1.411	1.288	1.263	1.314	1.178	1.026	1.028	1.032	24	30.2	1335	147.9	7.61
GL50803_16114	5697060	Ribosomal protein L36-1	55.76	0.2667	2	2	4	11	1.20278	0.193824	1.342	1.218	1.172	1.103	1.025	0.903	1.522	1.348	1.313	3	1.2	90	10.6	10.61
GL50803_16343	5700294	Median body protein	1732.06	0.4854	1	36	61	249	1.19334	0.0142499	1.251	1.345	1.156	1.165	1.244	1.079	1.162	1.218	1.14	106	37	857	100.5	5.4
GL50803_92031	5697657	RNA binding protein, putative	50.52	0.0634	1	2	9	19	1.19959	0.171682	1.239	1.491	1.077	1.09	1.3	0.95	1.224	1.472	1.066	3	35.8	1025	116.3	8.84
GL50803_16820	5700428	Protein 21.1	0	0.0954	1	1	10	13	1.19649	0.291831	0.987	1.102	1.034	0.999	1.091	1.035	1.525	1.663	1.562	1		786	84.9	6.9
GL50803_137754	5696979	hypothetical protein	77.16	0.0379	3	3	5	14	1.19392	0.0718464	1.054	1.161	1.395	1.005	1.163	1.27	1.077	1.281	1.41	4	19.5	950	107.8	5.38
GL50803_8058	5701928	hypothetical protein	57.63	0.0777	1	3	5	7	1.1916	0.00410051	1.27	1.241	1.184	1.206	1.152	1.112	1.246	1.188	1.135	2	25.1	579	64.5	6.8
GL50803_16668	5702528	hypothetical protein	27.27	0.0375	1	1	3	4	1.19254	0.469904	1.374	2.032	1.595	0.7	1.012	0.804	1.055	1.523	1.197	1		694	77.2	9.45
GL50803_4597	5697663	hypothetical protein	54.72	0.1592	1	3	7	12	1.18943	0.0288476	1.299	1.162	1.118	1.185	1.13	1.061	1.347	1.26	1.171	6	16.1	377	43.2	7.2
GL50803_11448	5701024	Phosphomannomutase-2	37.09	0.0342	1	1	3	4	1.19006	0.243627	1.29	1.249	1.17	1.001	0.947	0.898	1.527	1.443	1.354	1		527	59	6.62
GL50803_16406	5698492	Chaperone protein DnaJ subfamily C	39.1	0.0535	1	1	3	4	1.18999	0.0850669	1.009	1.114	1.219	1.055	1.139	1.262	1.218	1.313	1.44	1		486	55.8	8.66
GL50803_9573	5697300	hypothetical protein	95.3	0.0611	1	1	6	8	1.18824	0.000793665	1.186	1.244	1.188	1.204	1.235	1.194	1.148	1.175	1.125	2	7.3	769	87.3	5.71
GL50803_5785	5702912	Qb-SNARE 4	205.95	0.2168	1	5	5	10	1.18848	0.22891	0.882	0.874	0.927	1.101	1.103	1.205	1.631	1.675	1.656	9	52.9	226	24.7	8.53
GL50803_8682	5697311	Glucose-6-phosphate 1-dehydrogenase	201.24	0.1523	1	9	13	29	1.18687	0.00166377	1.207	1.257	1.239	1.092	1.266	1.276	1.026	1.174	1.17	15	40.7	742	83	7.47
GL50803_10858	5702088	MYG1 protein	46.99	0.1496	1	2	6	7	1.18588	0.0264673	1.209	1.232	1.295	1.056	1.052	1.119	1.229	1.223	1.287	2	6.5	361	40.8	5.77
GL50803_21505	5697937	Protein 21.1	544.94	0.2618	14	13	24	82	1.18277	0.017242	1.33	1.406	1.242	1.22	1.341	1.181	0.937	1.048	1.028	25	46.5	871	95.2	6.71
GL50803_8974	5700814	hypothetical protein	29.29	0.1257	1	1	3	4	1.18333	0.343001	1.15	1.068	1.014	1.054	0.957	0.92	1.715	1.553	1.478	1		175	20.7	8.53
GL50803_9270	5701321	Dual specificity protein phosphatase CDC14A	197.1	0.1918	1	9	14	23	1.18189	0.0157442	1.31	1.391	1.186	1.388	1.215	1.133	1.116	1.015	0.962	12	36.3	610	66.2	9.63
GL50803_137733	5701699	Kinase, NEK	72.5	0.0842	1	3	3	5	1.18077	0.0345948	1.163	1.252	1.022	1.217	1.463	1.301	1.065	1.055	1.152	4	41.7	297	32.8	5.87
GL50803_14742	5702960	Kinase, NEK	67.09	0.1812	1	4	6	7	1.17782	0.0134462	1.1	1.299	1.219	1.108	1.284	1.146	1.104	1.227	1.134	4	12.7	287	32.6	6.6
GL50803_41619	5701653	hypothetical protein	63.74	0.0207	1	3	6	10	1.18025	0.0580552	1.206	1.269	1.096	1.077	1.06	1.073	1.362	1.348	1.178	3	2.1	2421	269.1	6.51
GL50803_5881	5699836	Protein 21.1	27.12	0.0144	1	1	2	7	1.18001	0.308875	1.338	1.575	1.171	0.936	1.078	0.811	1.307	1.502	1.119	1		1179	129	5.03
GL50803_15148	5697604	Chaperone protein DnaJ subfamily C	300.6	0.1775	1	9	13	26	1.17634	0.0173803	1.129	1.156	1.177	1.212	1.254	1.062	1.207	1.321	1.091	14	44.6	614	67.3	8.13
GL50803_94542	5698717	hypothetical protein	53.69	0.051	2	2	10	40	1.17648	0.0503711	1.221	1.329	1.098	1.151	1.225	1.025	1.215	1.291	1.069	2	1.6	1471	162	5.43
GL50803_115830	5703254	Variant-Specific Surface Protein 1.1 (VSP-1.1)	47	0.0521	1	1	3	3	1.17194	0.0142669	1.275	1.286	1.192	1.153	1.137	1.067	1.192	1.174	1.09	1		633	64.5	5.17
GL50803_14328	5697867	hypothetical protein	34.05	0.0473	1	1	1	4	1.17496	0.619154	1.446	1.033	0.778	1.168	0.816	0.622	2.565	1.789	1.35	1		169	18.3	5.8
GL50803_101168	5701228	Protein 21.1	42.8	0.0357	1	1	5	10	1.16958	0.00393678	1.148	1.244	1.142	1.149	1.218	1.131	1.155	1.222	1.124	1		1121	125	4.98
GL50803_17334	5699397	hypothetical protein	67.05	0.0361	1	2	3	3	1.17154	0.0696698	1.29	1.23	1.095	1.337	1.246	1.123	1.183	1.101	0.982	2	26.8	803	87.9	5.59
GL50803_17254	5701281	Phosphomannomutase-2	547.6	0.2107	1	13	17	57	1.16727	0.000110242	1.179	1.214	1.211	1.184	1.157	1.232	1.066	1.156	1.116	32	43.1	655	73.9	5.53
GL50803_93358	5703167	Alcohol dehydrogenase	2981.27	0.3029	1	26	36	330	1.16785	0.0800024	1.167	1.18	1.271	1.188	1.199	1.212	1.092	1.163	1.053	163	47	888	97.1	6.77
GL50803_39210	#N/A	hypothetical protein	33.92	0.05	1	1	2	3	1.16738	0.124831	1.088	1.169	1.287	0.967	1.016	1.132	1.221	1.281	1.414	1		340	37.5	8.85
GL50803_15549	5696932	Dynein binding protein, putative	105.72	0.1101	1	3	11	18	1.1664	0.0101246	1.158	1.336	1.049	1.129	1.135	1.02	1.312	1.394	1.03	5	28.2	745	81.6	5.78
GL50803_112489	5701418	hypothetical protein	52.26	0.0186	1	1	2	2	1.16224	0.0251343	1.117	1.157	1.06	1.191	1.206	1.118	1.233	1.247	1.144	1		1234	133.5	5.8
GL50803_14567	5702633	hypothetical protein	95.03	0.1294	1	2	3	6	1.16258	0.143896	1.376	1.361	1.188	1.316	1.256	1.15	1.118	0.921	0.891	5	8.1	201	23.1	5.82
GL50803_14835	5699199	Kinase, NEK	60.53	0.0257	1	1	3	3	1.16138	0.0457847	1.157	1.214	1.231	1.024	1.05	1.077	1.217	1.246	1.266	1		1049	114.1	8.37
GL50803_4239	5697457	hypothetical protein	107.91	0.2347	1	2	3	12	1.16191	0.732383	0.774	0.716	0.789	0.711	0.644	0.717	3.101	2.805	3.091	3	332.9	98	11.5	4.7
GL50803_29487	5698976	PDI1 - Protein disulfide isomerase	698.28	0.265	1	7	8	64	1.16046	0.0296343	1.241	1.111	1.161	1.297	1.175	1.215	1.178	1.042	1.049	45	20.8	234	25.8	8.54
GL50803_103709	5703226	hypothetical protein	500.5	0.1627	1	14	18	59	1.16123	0.127521	1.118	1.274	1.233	1.155	1.181	1.191	1.097	1.139	1.077	32	36.2	848	94.7	6.83
GL50803_17565	5697658	TBP-interacting protein TIP49	147.32	0.1387	1	6	9	18	1.16094	0.155537	1.093	1.237	1.071	1.128	1.155	1.084	1.205	1.303	1.193	13	26.4	483	52.6	5.06
GL50803_14543	5697875	hypothetical protein	27.87	0.0078	1	1	1	1	1.16072	0.0874479	0.969	1.129	1.137	1.129	1.287	1.312	1.073	1.22	1.232	1		769	86.2	9.11
GL50803_17224	5701360	Alpha-SNAP, putative	148.73	0.1913	1	5	7	15	1.16067	0.0568443	1.173	1.22	1.025	1.12	1.081	0.946	1.392	1.329	1.23	9	37	298	33.2	5.3
GL50803_11164	5701846	Protein 21.1	362.06	0.2179	1	10	17	44	1.16046	0.0840664	1.204	1.116	1.215	1.17	1.203	1.12	1.127	1.177	1.118	21	38.5	716	78.6	7.68
GL50803_9007	5699194	hypothetical protein	120.41	0.0175	1	2	3	6	1.15617	0.0103587	1.114	1.256	1.23	1.224	0.91	1.338	1.13	1.044	1.22	2	33.9	1832	204.5	6.52
GL50803_23602	5702659	RTCB PROTEIN	39.63	0.0567	1	2	4	4	1.15943	0.321562	1.333	1.41	1.33	1.292	1.337	1.276	0.88	0.909	0.859	2	12.4	582	64.8	6.54
GL50803_102890	5702771	BUB3	62.79	0.0799	1	1	3	3	1.15854	0.215305	1.527	1.36	1.26	1.211	1.055	0.989	1.175	1.021	0.948	1		363	40	8.13
GL50803_17558	5697667	Kinase, CMGC DYRK	184.04	0.0786	1	3	11	18	1.15818	0.0862999	1.178	1.188	1.107	1.116	1.179	1.082	1.198	1.138	1.247	5	53.1	1234	136.4	6.52
GL50803_14497	5702741	20S proteasome alpha subunit 3	46.85	0.1721	1	2	4	4	1.15675	0.145216	0.984	1.027	1.029	1.154	1.179	1.195	1.281	1.306	1.311	2	40	244	26.7	5.91
GL50803_10825	5702012	Coiled-coil protein	37.63	0.027	1	1	3	4	1.15625	0.053331	1.256	1.285	1.361	1.071	1.072	1.149	1.064	1.063	1.127	1		740	84.2	5.25
GL50803_13797	5698921	Kinesin-14	37.62	0.0606	1	2	9	14	1.15611	0.042409	1.309	1.218	1.242	1.126	1.024	1.057	1.22	1.107	1.132	2	4.4	1172	131	7.88
GL50803_14475	5697007	hypothetical protein	259.28	0.0787	1	8	11	30	1.1519	0.0245825	1.124	1.236	1.208	1.142	1.247	1.107	1.081	1.18	1.058	13	43.3	1143	126.8	5.4
GL50803_8916	5700973	Signal recognition particle 68kDa	29.39	0.028	1	2	3	10	1.15559	0.211555	1.022	1.171	0.949	1.114	1.248	1.023	1.309	1.463	1.188	2	27.3	607	67.6	7.9
GL50803_14614	5696923	Eukaryotic translation initiation factor 5A	316.57	0.396	1	5	8	35	1.15497	0.44598	1.223	1.164	1.007	1.163	1.085	0.892	1.47	1.516	1.017	22	27.8	149	16.6	5.35
GL50803_3594	5698647	hypothetical protein	27.34	0.052	1	1	4	16	1.1538	0.488051	1.126	0.597	0.625	2.919	1.859	1.606	1.424	0.898	0.774	2	44.8	635	71.9	8.37
GL50803_16729	5702118	Spindle pole protein, putative	88.31	0.221	1	4	12	20	1.15304	0.513899	1.147	1.116	0.907	1.216	1.12	0.801	1.653	1.57	1.096	4	25.5	353	40.5	5.64
GL50803_6455	5702436	hypothetical protein	26.3	0.0946	1	1	6	6	1.14794	0.0208188	1.057	1.165	1.153	1.065	1.148	1.15	1.148	1.234	1.224	1		444	49	6.86
GL50803_137746	5702947	hypothetical protein	26.76	0.0631	1	1	5	12	1.15173	0.384773	1.558	1.427	1.319	1.334	1.195	1.118	0.973	0.87	0.806	1		555	61.9	6.47
GL50803_5375	5699540	Kinase, NEK	330.35	0.2123	1	5	11	35	1.15151	0.0833686	1.164	1.283	1.192	1.233	1.261	1.25	0.908	1.061	1.068	12	40.2	405	44.9	9.11
GL50803_5294	5698235	Protein F10G7.1	52.63	0.0121	1	1	1	2	1.15027	0.342848	1.135	1.478	0.95	1.072	1.366	0.888	1.178	1.498	0.964	1		826	92.5	7.17
GL50803_14345	5696890	Chromosome segregation protein	198.86	0.1333	1	8	21	34	1.1483	0.181097	1.144	1.226	1.042	1.115	1.168	0.973	1.278	1.337	1.097	9	35.7	1448	160.1	5.66
GL50803_13921	5698085	Kinase, NEK	97.12	0.114	1	2	5	8	1.14344	0.0414196	1.224	1.226	1.189	1.132	1.091	0.985	1.152	1.157	1.155	4	23.7	386	43.1	8.19
GL50803_3538	5697076	hypothetical protein	143.54	0.1021	1	2	3	14	1.14448	0.0815138	1.139	1.083	1.071	1.116	1.092	1.099	1.278	1.254	1.188	7	10.9	284	30	6.7
GL50803_16039	5702997	hypothetical protein	82.78	0.0767	1	2	8	16	1.14418	0.246643	1.096	1.425	1.124	0.932	1.184	0.945	1.13	1.434	1.133	2	45.8	848	96.4	5.57
GL50803_16013	5697718	Spindle pole protein, putative	71.75	0.118	2	3	8	28	1.14399	0.589991	1.246	1.335	1.136	0.949	1.012	0.967	1.27	1.329	1.133	4	22.3	500	59.9	7.46
GL50803_13651	5699225	hypothetical protein	172.25	0.1712	1	7	13	17	1.14333	0.0279732	1.183	1.242	1.097	1.088	1.172	1.02	1.16	1.239	1.108	8	27.3	695	78.4	8.9
GL50803_114546	5696951	hypothetical protein	131.96	0.0704	1	2	2	2	1.14344	0.054425	1.237	1.184	1.322	1.071	1.002	1.133	1.133	1.058	1.184	2	31.5	341	37.2	5.96
GL50803_14373	5697818	Dynamin (dynamin)	2943.73	0.3648	1	28	33	268	1.14288	0.0188732	1.151	1.228	1.151	1.185	1.17	1.154	1.098	1.116	1.043	142	28.7	732	79.5	8.12
GL50803_7843	5702632	hypothetical protein	82.52	0.2323	1	2	7	13	1.14006	0.0104862	1.346	1.342	1.357	1.149	1.137	1.181	0.962	0.921	0.971	4	28.8	198	21.9	5.03
GL50803_9045	5697091	hypothetical protein	35.45	0.0556	1	2	2	5	1.14253	0.200325	1.231	1.259	1.251	0.953	0.954	0.959	1.255	1.253	1.248	2	42.8	324	37.6	5.34
GL50803_15962	5698917	Kinesin-7	50.42	0.0672	2	2	8	14	1.14137	0.0655066	1.063	1.271	1.115	1.109	1.297	1.152	1.032	1.205	1.059	1		923	102.3	5.4
GL50803_87058	5701137	Vacuolar ATP synthase subunit C	144.91	0.1134	1	5	7	15	1.14077	0.0671602	1.166	1.224	1.289	1.323	1.324	1.24	0.919	0.956	0.932	12	32	494	55.6	6.42
GL50803_17119	5702267	hypothetical protein	62.3	0.0574	1	3	6	9	1.14064	0.0504597	1.037	1.238	1.151	1.096	1.255	1.196	0.995	1.174	1.151	4	14.4	767	83.8	6.13
GL50803_15535	5702610	Deoxyhypusine synthase, putative	28.98	0.0488	1	1	2	4	1.13364	0.0299533	1.163	1.224	1.163	1.046	1.076	1.035	1.169	1.2	1.143	1		389	43.8	6.01
GL50803_10623	5702775	Phosphoenolpyruvate carboxykinase	204.28	0.1284	1	7	11	31	1.13996	0.355056	1.112	1.071	0.943	1.136	1.178	1.027	1.218	1.533	1.128	12	37.3	654	73.8	6.07
GL50803_33218	5699128	Dynein intermediate chain	151.68	0.0978	1	5	9	18	1.13794	0.222067	1.049	1.242	1.006	1.153	1.302	0.998	1.18	1.275	1.083	5	51.7	757	83.8	6.29
GL50803_4149	5699009	hypothetical protein	101.24	0.1568	1	3	8	16	1.13646	0.116926	1.119	1.084	1.17	1.051	1.068	1.17	1.206	1.141	1.233	5	35.9	440	49.5	5.72
GL50803_6185	5699154	hypothetical protein	44.2	0.108	1	2	3	3	1.13639	0.101716	1.197	1.107	1.342	1.116	1.009	1.237	1.088	0.983	1.193	2	8.6	213	24.8	6
GL50803_8191	5699147	hypothetical protein	25.63	0.0329	1	1	2	2	1.13582	0.137273	0.977	1.026	1.154	1.068	1.096	1.248	1.163	1.192	1.343	1		395	44.9	9.41
GL50803_32676	5699765	hypothetical protein	23.53	0.0521	2	2	6	15	1.13462	0.2475	1.147	1.207	1.023	1.033	1.063	0.912	1.349	1.385	1.176	2	31.6	729	80.9	5.96
GL50803_9704	5697492	Transketolase	740.97	0.2281	1	13	19	77	1.13144	0.0440054	1.061	1.089	1.098	1.299	1.295	1.343	1.016	1.02	1.023	46	39.4	719	77.5	6.81
GL50803_15334	5702801	hypothetical protein	148.14	0.0515	2	6	12	21	1.13264	0.168694	1.103	1.339	1.174	1.222	1.45	1.258	0.897	0.992	0.892	4	20.2	1747	194.9	7.77
GL50803_4946	5700533	Peptide methionine sulfoxide reductase msrA	161.75	0.1208	1	2	3	5	1.13167	0.141897	0.999	0.936	0.963	1.177	1.028	1.181	1.6	1.181	1.252	3	4.3	207	22.7	5.4
GL50803_15454	#N/A	hypothetical protein	101.17	0.0938	1	4	6	10	1.12931	0.0113466	1.184	1.123	1.178	1.091	1.1	1.159	1.179	1.078	1.079	6	28.6	480	53.1	7.24
GL50803_9909	5698444	Pyruvate, phosphate dikinase	3646.72	0.371	3	28	46	336	1.13027	0.103075	1.145	1.203	1.25	1.177	1.185	1.223	0.977	1.046	1.003	172	41.3	884	97.6	6.73
GL50803_20191	5702675	hypothetical protein	32.97	0.0459	1	1	1	6	1.1301	0.56498	1.184	1.242	1.14	0.808	0.813	0.768	1.505	1.62	1.458	4	32.2	109	12	9.33
GL50803_29327	5702103	hypothetical protein (VPS2)	75.76	0.305	1	4	8	12	1.12931	0.635557	1.391	1.144	1.075	1.176	0.961	0.869	1.353	1.182	1.112	4	20.9	200	22.8	8.68
GL50803_5883	5699253	hypothetical protein	812.2	0.4164	1	24	32	130	1.12772	0.0139663	1.219	1.111	1.136	1.178	1.059	1.021	1.124	1.18	1.135	51	34.8	562	62.5	9.69
GL50803_15531	5702602	Periodic tryptophan protein 1, putative	32.27	0.0298	1	1	2	2	1.12926	0.445232	1.438	1.542	1.043	1.195	1.253	0.857	1.107	1.158	0.785	1		504	54.9	4.65
GL50803_9011	5699198	Glycyl-tRNA synthetase	218.96	0.1868	1	11	14	27	1.12773	0.0944787	1.006	1.286	1.154	1.069	1.12	1.081	1.07	1.228	1.162	15	33.6	621	69.8	6.44
GL50803_16504	5701210	hypothetical protein	323.48	0.1411	1	11	16	33	1.11993	0.0034156	1.152	1.146	1.163	1.06	1.102	1.088	1.2	1.148	1.031	20	31.1	886	97.3	6.9
GL50803_113357	5698479	Variant-Specific Surface Protein 122 (VSP-122)	43.62	0.0435	1	1	1	4	1.12519	0.425271	0.963	1.065	1.099	0.891	0.964	1.006	1.35	1.459	1.507	2	72.7	620	61	5
GL50803_113450	5701073	Variant-Specific Surface Protein 44 (VSP-44)	94.52	0.0587	2	2	5	8	1.12391	0.717982	1.053	1.007	0.814	0.983	0.919	0.841	1.958	1.851	1.204	3	4.1	732	74.8	5.59
GL50803_9861	5699325	hypothetical protein	2302.17	0.5039	1	16	27	223	1.12374	0.143606	1.074	1.152	1.14	0.997	1.072	0.999	1.23	1.331	1.159	128	39.1	385	42.7	9.66
GL50803_24537	5699010	Spindle pole protein, putative	310.37	0.3534	1	9	24	46	1.12329	0.959819	1.018	1.095	0.933	1.146	1.145	0.959	1.388	1.262	1.242	19	23.7	515	58.9	6.13
GL50803_23235	5701001	Axoneme-associated protein GASP-180	53.95	0.0725	1	3	9	14	1.12101	0.252583	1.061	1.197	0.887	1.081	1.223	0.918	1.292	1.46	1.084	3	16.4	952	104.6	6.49
GL50803_17332	5699388	hypothetical protein	339.58	0.0755	1	11	14	25	1.12071	0.233294	1.258	1.202	1.223	1.266	1.172	1.227	0.974	0.875	0.972	14	20.9	1656	179.3	6.48
GL50803_221692	5700567	hypothetical protein	30.99	0.0706	1	2	5	9	1.11809	0.0144797	1.141	1.126	1.089	1.123	1.084	1.061	1.189	1.145	1.11	2	8.3	538	59.7	7.56
GL50803_16507	5701206	hypothetical protein	130.27	0.0537	1	4	6	15	1.11814	0.0944911	0.989	1.052	1.124	1.076	1.119	1.05	1.227	1.273	1.183	3	21.8	875	98.6	5.5
GL50803_114912	#N/A	hypothetical protein	47.75	0.0359	1	3	6	9	1.11185	0.0457843	1.005	1.147	0.995	1.124	1.085	1.073	1.171	1.304	1.133	3	19.5	1252	138.4	8.29
GL50803_95192	5703231	Protein 21.1	222.92	0.1501	1	10	20	35	1.11569	0.534025	1.109	1.263	1.282	0.993	1.148	1.137	1.049	1.096	1.001	13	29	1146	124.3	6.25
GL50803_13825	5697582	Kinesin-1	79.17	0.096	1	4	12	20	1.11546	0.0589184	1.088	1.175	1.169	1.133	1.21	1.218	0.982	1.046	1.043	4	39.3	979	107.9	6.33
GL50803_8364	5698060	Thymidine kinase	58.15	0.0306	1	1	1	1	1.11494	0.374968	1.301	1.087	1.072	1.091	0.891	0.889	1.457	1.188	1.174	1		392	42.4	5.66
GL50803_16387	5697846	Ribosomal protein L18a	346.08	0.4798	1	8	12	49	1.11465	0.675681	1.012	1.407	0.945	0.956	1.077	0.89	1.304	1.458	1.133	17	19.8	173	20.6	9.85
GL50803_17432	5700603	Heat shock protein 70	341.76	0.1488	1	14	25	50	1.11398	0.0637998	1.154	1.429	1.123	1.055	1.115	0.986	1.076	1.27	0.9	23	50.7	1243	139.2	5.41
GL50803_21750	5702072	Ribose-phosphate pyrophosphokinase	36.12	0.0432	1	1	2	3	1.11392	0.0737236	1.049	1.136	1.017	1.155	1.223	1.108	1.116	1.179	1.058	1		370	40.6	6.77
GL50803_13007	5698253	Zinc finger domain protein	32.24	0.0171	1	1	1	2	1.11209	0.321483	0.923	1.066	0.978	1.017	1.149	1.067	1.229	1.385	1.274	2	12.8	467	53.9	7.03
GL50803_135885	5701813	hypothetical protein	90.25	0.2749	1	8	8	14	1.11207	0.572641	1.123	0.94	1.109	1.292	0.994	1.051	1.363	1.097	1.101	12	101.1	211	24	6.68
GL50803_14628	5702215	Phosphatidylinositol-4-phosphate 5-kinase, putative	139.58	0.1444	1	7	9	14	1.11203	0.10356	1.135	1.087	1.002	1.133	1.058	0.915	1.397	1.248	1.1	9	22.3	568	61.7	6.49
GL50803_86681	5700346	Glutaminyl-tRNA synthetase	170.76	0.2037	1	12	18	29	1.10862	0.0265928	1.105	1.116	1.161	1.098	1.152	1.088	1.085	1.141	1.037	19	26.3	702	80.1	7.2
GL50803_100864	5697113	Vacuolar protein sorting 26, putative (VPS26)	54.67	0.0791	1	1	6	9	1.11013	0.513975	1.126	1.166	0.911	0.994	1.006	0.796	1.498	1.514	1.186	2	25.8	531	57.3	5.6
GL50803_17249	5701297	Coiled-coil protein	2187.95	0.3075	5	42	63	200	1.10976	0.107456	1.09	1.23	1.092	1.079	1.161	1.037	1.058	1.188	1.068	97	27.6	1675	190.4	5.02
GL50803_17413	5701594	CDC19	44.31	0.0281	1	2	5	11	1.10972	0.500076	0.855	1.089	0.812	1.11	1.382	1.043	1.223	1.52	1.135	1		1317	147.7	6.92
GL50803_32399	5702017	hypothetical protein	35.83	0.0429	1	2	3	5	1.10959	0.21392	0.939	0.998	1.027	1.104	1.147	1.195	1.164	1.208	1.245	2	17.1	443	49.2	6.64
GL50803_97130	5701471	Kinase, NEK	29.45	0.0746	1	2	8	20	1.10898	0.169538	0.989	1.232	1.13	1.038	1.265	1.174	0.958	1.165	1.071	1		697	77.1	6.25
GL50803_17579	5702563	Inositol-3-phosphate synthase	70.92	0.1384	1	4	9	11	1.10833	0.00366791	1.051	1.108	1.125	1.207	1.225	1.214	0.998	1.027	1.047	6	42.3	549	59.9	6.09
GL50803_4369	5703117	Dual specificity phosphatase Cdc25, putative	28.63	0.1667	1	1	2	2	1.10834	0.0971157	1.018	1.101	1.008	1.149	1.215	1.126	1.116	1.178	1.081	1		120	13.4	6.09
GL50803_17551	5698552	Protein 21.1	1500.14	0.2616	2	21	35	119	1.10593	0.0463385	1.128	1.189	1.206	1.099	1.128	1.163	0.987	1.048	1.026	66	33.4	1074	118.6	6
GL50803_31945	5698620	hypothetical protein	46.51	0.0357	1	1	1	8	1.10784	0.18434	1.133	0.989	1.042	1.044	1.024	1.055	1.293	1.221	1.209	7	28.5	140	16.3	9.91
GL50803_16199	5698402	Coiled-coil protein	25.18	0.0814	1	1	12	12	1.10715	0.372032	0.997	0.985	0.906	1.138	1.099	1.023	1.369	1.319	1.216	1		1118	126.4	6.21
GL50803_112811	5697784	hypothetical protein	76.1	0.0397	1	1	4	6	1.10629	0.812215	0.429	0.569	0.755	1.33	1.181	1.862	1.274	1.649	2.192	1		705	79.2	5.31
GL50803_10219	5699263	Protein 21.1	83.83	0.0769	3	4	14	32	1.09398	0.0459576	0.965	1.008	1.133	1.06	1.01	1.153	1.131	1.233	1.183	6	24.9	1430	159.1	5.9
GL50803_16817	5700413	Transglutaminase/protease, putative	49.86	0.0613	1	3	3	4	1.10523	0.0736247	1.431	1.287	1.196	1.245	1.101	1.066	0.941	0.869	0.935	4	50.3	457	52.4	6.28
GL50803_23357	5697822	NYD-SP28 protein	108.47	0.1715	3	3	10	26	1.10521	0.319222	1.135	1.17	1.195	0.97	1.042	1.01	0.942	1.294	1.246	3	18.1	449	52.1	7.53
GL50803_8745	5702647	hypothetical protein	131.9	0.0771	1	7	13	16	1.10496	0.223128	1.037	1.156	1.159	1.221	1.225	1.202	0.92	1.007	1.061	7	22.7	1414	157.2	6.43
GL50803_33769	5700883	NADH oxidase lateral transfer candidate	1661.61	0.2087	1	9	12	105	1.10413	0.251048	1.137	1.228	1.216	1.06	1.076	1.135	1.023	1.044	1.039	66	59.7	484	53.3	6.61
GL50803_112126	5697715	High cysteine membrane protein Group 3	151.09	0.0769	4	1	9	21	1.10366	0.358744	1.392	1.294	1.089	1.165	1.059	0.902	1.171	1.062	0.895	1		832	85.7	5.36
GL50803_94287	5699989	hypothetical protein	88.66	0.0455	1	3	9	12	1.10286	0.125753	1.016	1.244	1.115	0.971	1.161	1.054	1.04	1.242	1.116	3	41.2	1428	158.2	6
GL50803_9658	5696879	Kinase, NEK	92.62	0.1287	1	4	4	5	1.10058	0.727788	0.989	1.086	1.007	1.138	1.177	1.13	1.136	1.172	1.087	4	37.5	303	34.6	6.64
GL50803_42442	5700707	Transitional endoplasmic reticulum ATPase	69.11	0.0866	1	2	8	9	1.0992	0.139069	1.171	1.204	1.031	1.139	1.144	0.992	1.13	1.134	0.973	2	37.7	808	89.6	8.41
GL50803_14254	5698551	Protein 21.1	199	0.194	8	10	19	51	1.09853	0.077905	1.204	1.227	1.131	1.155	1.149	1.066	1.008	1.048	0.933	10	15.6	804	87.5	6.15
GL50803_7233	5699761	hypothetical protein	62.24	0.0787	1	3	4	5	1.09826	0.181208	0.916	0.938	0.859	1.057	1.059	0.981	1.45	1.447	1.367	3	23.1	432	47.1	5.22
GL50803_12853	5697703	Molybdopterin biosynthesis MoeB protein	33.87	0.1095	1	1	3	5	1.0982	0.225393	1.098	0.965	1.081	1.273	1.095	1.24	1.124	0.965	1.082	1		274	30.4	8.76
GL50803_96616	5697956	Kinase, CMGC CDKL	28	0.0693	1	1	3	7	1.09791	0.122771	0.996	1.15	1.177	0.973	1.098	1.138	1.028	1.158	1.188	1		332	36.3	9.63
GL50803_101948	5700323	hypothetical protein	29.02	0.0207	2	1	9	29	1.09752	0.607415	0.751	0.846	0.854	1.088	1.199	1.224	1.297	1.426	1.442	1		2760	310.2	8.7
GL50803_17483	5700163	Chaperone protein DnaJ subfamily B	44.07	0.1489	1	2	6	9	1.09611	0.566025	0.943	0.712	0.983	1.4	1.201	1.425	1.459	0.736	1.345	4	61.3	329	37.2	6.57
GL50803_16935	5702914	hypothetical protein	248.3	0.1579	1	11	16	35	1.09557	0.0504343	1.314	1.215	1.303	1.079	1.074	1.088	0.932	0.97	0.959	13	22.5	874	93.6	7.15
GL50803_17046	5696896	Protein 21.1	218.92	0.125	1	5	11	25	1.09392	0.0230795	1.023	1.096	1.143	1.136	1.137	1.074	1.044	1.178	1.026	11	28.5	680	74.5	8.62
GL50803_16760	5696935	Phenylalanyl-tRNA synthetase beta chain	130.14	0.1647	1	8	11	16	1.08582	0.00645727	1.04	1.045	1.131	1.106	1.083	1.196	1.003	1.076	1.104	10	31.3	589	65.5	6.32
GL50803_10893	5701826	Kinase, NEK	51.32	0.0935	1	1	3	5	1.09307	0.177551	1.047	0.96	1.101	1.161	1.04	1.208	1.145	1.024	1.177	1		321	35.8	5.82
GL50803_17568	5697687	Protein 21.1	267.98	0.1463	1	7	11	39	1.09161	0.0894952	1.067	1.145	1.05	1.109	1.106	0.995	1.219	1.134	1.017	12	30.7	540	59.8	7.05
GL50803_14213	5702429	hypothetical protein	172.74	0.1567	1	4	5	12	1.09113	0.477285	1.332	1.202	1.026	1.251	1.159	0.972	1.067	1.068	0.831	7	19.7	300	33	6.57
GL50803_14934	5702662	Kinase, NEK	50.27	0.0331	1	2	7	8	1.09091	0.188026	0.999	1.108	1.179	1.075	1.166	1.256	0.948	1.027	1.094	2	77.9	1510	164.5	6.79
GL50803_14375	5697815	Asparaginyl-tRNA synthetase	338.19	0.1916	1	9	13	26	1.09077	0.957766	1.16	1.207	1.205	1.11	1.093	1.113	0.979	1.024	0.957	15	33.4	548	62.4	6.54
GL50803_7009	5698762	Adenylate kinase	79.6	0.0791	1	2	2	4	1.09064	0.328537	1.008	0.969	1.004	1.103	1.035	1.086	1.167	1.151	1.337	3	16.8	253	28.3	5.77
GL50803_11214	5699728	Kinase, AGC PKA	51.5	0.1783	2	3	8	17	1.08869	0.734032	0.958	0.965	0.982	0.959	0.938	0.974	1.657	1.189	1.371	3	55.3	359	40.4	5.6
GL50803_7287	5701339	Small glutamine-rich tetratricopeptide repeat-containing protein	181.06	0.198	1	4	7	21	1.08822	0.330618	0.964	0.923	0.964	0.963	0.955	1.039	1.323	1.742	1.133	8	18.2	293	31.6	5.43
GL50803_23888	5703216	FixW protein, putative	72.88	0.2085	1	4	6	8	1.08781	0.293561	1.094	1.045	1.115	1.159	1.097	1.143	1.063	0.991	1.093	4	31.6	211	22.9	9.32
GL50803_26364	5701929	hypothetical protein	27.8	0.0789	1	1	7	8	1.08752	0.36086	0.872	1.071	1.008	1.017	1.221	1.164	1.049	1.257	1.186	1		621	69.8	8.53
GL50803_4043	5698932	Serologically defined colon cancer antigen 1	45.59	0.0546	1	1	7	9	1.08713	0.404832	1.339	1.324	1.16	1.123	1.085	0.962	1.025	0.989	0.868	1		1063	118.8	6.96
GL50803_17097	5698634	Protein 21.1	253.09	0.1366	1	11	26	56	1.08713	0.242776	1.008	1.04	1.077	1.048	1.008	1.056	1.186	1.322	1.074	15	31.3	1457	162.9	6.1
GL50803_14864	5701701	hypothetical protein	42.76	0.0267	1	2	3	9	1.08656	0.544415	1.126	1.102	0.864	1.077	1.083	0.859	1.354	1.359	1.068	3	0	787	87.3	5.74
GL50803_102023	5701406	Protein 21.1	193.79	0.1374	13	5	14	32	1.05464	0.0173367	0.989	1.15	1.127	1.029	1.128	1.086	0.951	0.979	1.073	7	19.9	837	91.9	5.02
GL50803_101501	5702995	Seryl-tRNA synthetase	231.24	0.2582	1	11	16	29	1.08482	0.552691	0.842	0.99	0.924	0.924	0.999	0.991	1.485	1.458	1.364	17	66	457	51.7	6.35
GL50803_3903	5701238	Protein 21.1	39.98	0.0392	1	1	7	15	1.08412	0.234251	1.102	1.138	1.18	1.139	1.15	1.207	0.943	0.95	0.987	1		1478	160.6	5.59
GL50803_102034	5699638	Kinase, NEK-frag	120.85	0.0777	1	6	9	26	1.08361	0.372785	1.108	1.052	0.87	1.12	1.04	1.023	1.344	1.246	1.018	7	49	978	108.1	6.07
GL50803_7966	#N/A	hypothetical protein	36.84	0.0557	1	2	4	8	1.0831	0.304846	0.925	0.986	1.078	1.109	1.156	1.28	1.023	1.065	1.167	2	27.7	575	63.9	5.66
GL50803_102841	5701097	hypothetical protein	76.57	0.1063	4	2	2	6	1.08084	0.196334	1.14	1.117	1.167	1.137	1.057	1.134	1.035	0.973	0.987	6	26.4	160	17.5	4.94
GL50803_14457	5696965	Ripening regulated protein DDTFR19	35.45	0.2742	1	2	3	4	1.08051	0.787284	1.238	1.723	0.725	0.964	1.312	0.559	1.332	1.809	0.762	2	5.7	62	7.3	11.37
GL50803_10568	5699334	hypothetical protein	31.7	0.1165	1	2	6	13	1.08021	0.204156	1.129	1.172	1.002	1.097	1.114	0.964	1.134	1.149	0.984	2	23	352	40.1	7.09
GL50803_114609	5701619	Pyruvate-flavodoxin oxidoreductase	4484.35	0.2913	1	38	47	423	1.07964	0.181331	1.005	1.124	1.092	1.123	1.2	1.131	0.981	1.106	0.977	251	39.8	1253	138.8	6.93
GL50803_36426	5697858	hypothetical protein	45.2	0.0318	1	2	3	3	1.07958	0.263138	1.141	1.245	1.232	1.034	1.103	1.105	0.929	0.99	0.982	2	95.9	660	73.5	5.16
GL50803_115338	5701340	hypothetical protein	21.6	0.1307	1	1	6	11	1.07916	0.223985	1.039	1.212	1.172	0.905	0.916	0.992	1.167	1.203	1.165	3	19.8	329	36.5	4.73
GL50803_11720	5699115	hypothetical protein	333.7	0.2014	1	7	13	30	1.07804	0.0730601	0.958	1.075	1.087	1.065	1.018	1.046	1.217	1.076	1.183	13	31.9	442	48.4	6.62
GL50803_24412	5700906	Protein 21.1	87.25	0.0592	13	1	5	31	1.07777	0.182247	1.019	1.1	1.031	1.084	1.2	1.085	1.113	1.067	1.013	3	16.1	507	55.5	6.76
GL50803_8044	5696910	Seven transmembrane protein 1	64.5	0.0786	1	2	4	10	1.07772	0.952002	0.53	0.595	0.895	0.746	0.869	1.308	1.595	1.813	2.834	4	88.3	318	35.1	7.93
GL50803_16311	5696913	Centromere/microtubule binding protein CBF5	71	0.1473	1	3	8	15	1.07726	0.434921	1.042	1.255	0.942	1.057	1.273	1.006	1.003	1.32	0.885	3	24.4	421	47.1	9.1
GL50803_16518	5698090	hypothetical protein	56.28	0.0394	1	1	6	12	1.07636	0.307437	1.088	1.139	0.951	1.18	1.208	1.02	1.09	1.114	0.932	1		1118	121.7	5.67
GL50803_102071	#N/A	hypothetical protein	28.81	0.0144	1	1	2	6	1.07499	0.668634	1.281	1.46	1.187	1.189	1.325	1.09	0.793	0.882	0.719	1		970	109	5.45
GL50803_13269	5701516	hypothetical protein	57.97	0.1229	1	2	6	8	1.07478	0.641127	1.011	1.136	1.009	0.926	0.965	0.851	1.291	1.334	1.261	4	23.2	350	39.5	6.71
GL50803_6377	5702371	hypothetical protein	44.37	0.0645	1	1	7	8	1.07279	0.586052	0.859	1.252	0.928	0.94	1.34	1.005	0.997	1.419	1.053	1		822	92.9	6.3
GL50803_7653	5697267	Kinase, NEK-like	52.4	0.0363	1	1	3	4	1.07161	0.395474	1.085	1.137	0.958	1.221	1.25	1.067	1.031	1.054	0.891	2	10.6	634	70.5	8.29
GL50803_101850	5697189	Kinase, CMGC DYRK	46.91	0.047	1	1	2	2	1.07105	0.132414	1.023	1.095	1.121	1.081	1.132	1.173	0.972	1.016	1.042	1		404	46.9	7.74
GL50803_16929	5699245	hypothetical protein	118.26	0.0822	1	3	4	5	1.06837	0.450921	1.101	1.294	0.997	0.96	1.045	0.906	1.122	1.219	1.027	4	47.3	523	58.8	5.4
GL50803_29252	5698743	hypothetical protein	67.07	0.1317	1	2	4	8	1.06655	0.651524	0.766	0.855	0.795	1.042	1.137	1.046	1.358	1.479	1.378	3	6.2	205	23.7	9.74
GL50803_24842	5703090	Protein 21.1	687.55	0.1189	2	14	27	75	1.06629	0.409691	1.113	1.101	1.168	1.123	1.12	1.101	0.903	0.95	1.048	32	42.3	1851	201.3	6.73
GL50803_113871	5702370	hypothetical protein	32.62	0.0492	1	1	5	5	1.06597	0.0681924	1.032	1.097	1.023	1.065	1.106	1.044	1.075	1.115	1.041	1		813	90.9	6.16
GL50803_15972	5699839	Protein 21.1	36.71	0.0231	1	1	6	24	1.0653	0.87146	0.876	0.753	0.748	0.784	0.659	0.662	2.464	2.067	2.056	1		1340	147.1	5.67
GL50803_17574	5701257	Coiled-coil protein	44.69	0.0413	1	1	4	7	1.06517	0.316166	1.212	1.17	1.069	1.137	1.073	0.992	1.058	0.996	0.913	1		629	71.5	5.52
GL50803_9508	5698803	Metalloprotease, insulinase family	139.19	0.093	1	6	13	30	1.06169	0.336818	1	1.05	1.123	0.975	0.919	1.05	1.179	1.12	1.17	7	39.5	1172	131.4	5.52
GL50803_8726	5697631	Actin related protein	1060.17	0.2624	3	19	28	88	1.0615	0.33144	1.112	1.159	1.16	0.98	1.063	0.986	1.034	1.082	0.996	49	36.4	968	106.4	6.21
GL50803_86511	5703208	Acyl-CoA synthetase	2364.58	0.2423	2	22	28	214	1.06147	0.342707	1.084	1.159	1.134	1.089	1.11	1.091	0.951	1.035	0.925	84	47	970	106.7	6.87
GL50803_90710	5700706	hypothetical protein (VPS22)	36.29	0.0628	1	1	2	3	1.06097	0.420856	1.076	0.956	1.198	1.102	0.957	1.214	1.046	0.907	1.138	1		239	27.3	5.5
GL50803_16766	5700284	Lysyl-tRNA synthetase	245.24	0.1892	1	9	15	36	1.06042	0.155587	1.117	1.105	1.165	1.036	1.108	1.135	0.957	0.929	1.018	12	28	576	65.9	6.51
GL50803_17025	5697147	Nuclear ATP/GTP-binding protein	85.83	0.042	1	2	3	3	1.05983	0.581404	0.985	1.121	1.002	0.89	0.99	0.896	1.205	1.338	1.198	2	30	666	74.8	7.23
GL50803_16612	5698778	Tyrosyl-tRNA synthetase	71.53	0.1137	1	4	6	11	1.05925	0.92484	1.326	1.18	1.252	0.89	0.86	1.071	1.059	0.914	1.08	7	36	387	43.5	6.52
GL50803_8524	5701165	Transitional endoplasmic reticulum ATPase	65.16	0.0443	1	2	2	2	1.05873	0.484973	1.048	1.141	1.21	1.073	1.143	1.226	0.862	0.916	0.973	2	29.5	429	47.1	6.13
GL50803_3419	5699508	hypothetical protein	64.46	0.4566	1	5	12	37	1.05606	0.0967052	1.16	1.117	1.049	1.114	1.026	1.029	1.044	1.003	0.976	6	18.5	173	20.4	5.03
GL50803_11220	5699735	Qa-SNARE 4	28.25	0.0261	1	1	1	1	1.05472	0.370341	1.069	1.043	0.977	1.056	1.007	0.955	1.197	1.14	1.07	1		345	38.6	6.15
GL50803_15411	5699927	Kinase, NEK-frag	919.78	0.1756	1	13	16	87	1.0253	0.0217312	1.042	1.005	1.04	1.009	1.002	1.094	0.988	1.003	1.049	54	28.4	706	78	4.74
GL50803_9779	5700241	UPL-1	1831.77	0.3677	1	12	13	113	1.05444	0.646732	0.886	0.836	1.06	1.161	1.066	1.397	1.056	0.943	1.192	84	62.5	310	34.3	6.89
GL50803_17265	5699320	Dynein heavy chain	270.84	0.095	1	14	34	48	1.05431	0.124224	1.039	1.129	1.096	1.046	1.088	1.067	0.94	1.099	0.998	17	41.3	2675	301.9	5.78
GL50803_9117	5701776	CAMP-dependent protein kinase regulatory chain	328.34	0.2413	1	6	13	23	1.05076	0.0955033	1.173	1.192	1.176	1.036	0.963	1.051	0.852	1.036	1.026	14	58	460	50.7	5.4
GL50803_15157	#N/A	hypothetical protein	56.4	0.0298	1	1	1	1	1.0482	0.523309	0.902	0.981	1.009	1.108	1.178	1.227	0.972	1.032	1.065	1		403	45	7.77
GL50803_27059	5702759	Proteasome subunit beta type 7 precursor	40.7	0.1685	1	3	5	10	1.04807	0.299324	0.812	0.88	0.78	1.106	1.231	1.222	1.073	1.136	1.35	3	45.3	273	29.3	8.41
GL50803_17478	5700152	Dynein heavy chain	71.92	0.0222	1	3	18	34	1.048	0.405257	0.999	1.161	1.018	1.047	1.19	1.056	0.954	1.082	0.951	2	53.4	5412	600.7	6.28
GL50803_114751	#N/A	hypothetical protein	65.74	0.0265	1	2	6	17	1.04764	0.605559	1.262	1.217	1.087	1.14	1.075	0.972	0.988	0.93	0.832	2	23.1	1847	202.1	6.47
GL50803_17105	5699657	IFT complex B	128.89	0.0556	1	4	13	23	1.0474	0.17069	1.075	1.126	1.224	1.068	0.981	1.175	0.913	0.946	0.963	5	14.5	1960	215.3	6.01
GL50803_2964	#N/A	hypothetical protein	33.75	0.0526	1	1	1	6	1.04715	0.752415	1.275	0.867	1.119	1.411	0.939	1.225	1.098	0.729	0.942	1		190	21.6	9.67
GL50803_6366	5697838	hypothetical protein	56.82	0.0545	1	1	1	3	1.04695	0.919089	1.143	0.925	1.036	1.112	0.828	0.917	1.358	0.965	1.247	3	8.8	202	22.4	5.64
GL50803_16891	5700019	Protein C21orf2	82.51	0.1916	1	3	8	16	1.04624	0.504633	1.215	1.097	0.984	1.27	1.049	0.952	1.123	0.946	0.85	4	30.2	261	29.1	9.19
GL50803_32363	5701488	hypothetical protein	31.01	0.0224	1	1	2	4	1.04605	0.309263	1.069	1.083	1.052	0.985	0.976	0.96	1.119	1.107	1.077	1		490	56.5	9.61
GL50803_11246	5697675	hypothetical protein	58.04	0.0518	1	1	1	2	1.04533	0.878994	0.543	0.776	0.787	0.807	1.129	1.158	1.291	1.802	1.831	2	24.6	193	21.7	9
GL50803_92760	5702226	hypothetical protein	284.8	0.3162	1	11	21	36	1.04456	0.909932	1.128	1.047	0.928	1.019	1.034	0.831	1.236	1.345	0.928	19	31	487	54.7	9.42
GL50803_98056	5700508	Ribosomal protein L17	199.58	0.2805	1	6	7	40	1.04423	0.98732	1.147	1.191	0.892	1.075	1.122	0.869	1.089	1.202	0.883	17	25.3	164	18.7	10.18
GL50803_13288	5699458	hypothetical protein	100.37	0.1116	3	3	10	18	1.04422	0.586512	0.887	0.952	1.023	0.935	1.025	1.066	1.076	1.225	1.269	4	8.6	708	79.4	5.29
GL50803_10969	5701173	Nucleotide-binding protein 1	94.83	0.1032	1	3	4	12	1.04249	0.267193	1.145	1.058	1.076	1.115	1.063	1.077	0.979	0.93	0.96	6	7	339	36.7	6.43
GL50803_88765	5700879	Cytosolic HSP70	1515.95	0.2455	1	16	20	196	1.04155	0.267181	1.03	1.083	1.034	0.983	0.963	0.9	1.143	1.198	1.072	76	44.1	664	71.6	5.39
GL50803_14971	5698792	hypothetical protein	147.52	0.1394	1	5	13	25	1.04102	0.322864	1.056	1.063	1.135	1.05	1.02	1.112	1.001	0.925	1.022	9	23.6	696	76.2	5.55
GL50803_32741	5699793	TAR RNA loop binding protein, putative	36.09	0.0204	1	1	3	3	1.03995	0.54064	1.036	0.923	1.021	1.186	1.034	1.157	1.07	0.931	1.031	1		1127	126.2	6.55
GL50803_90434	5702038	hypothetical protein	136.44	0.0597	1	4	10	18	1.03984	0.291428	1.041	1.178	1.087	0.91	1.02	0.996	1.03	1.138	0.984	5	25.6	1424	159.5	7.03
GL50803_115245	5697585	Coiled-coil protein	30.94	0.0537	1	1	8	23	1.0398	0.540026	1.103	0.992	1.191	1.074	0.945	1.148	1.003	0.881	1.059	1		1080	124	7.62
GL50803_94927	5702485	Kinase, NEK	89.52	0.0695	13	2	10	30	1.03948	0.239007	1.227	1.137	1.051	1.02	0.966	0.958	1.044	1.029	0.953	3	6.7	1065	115	7.44
GL50803_15398	5701522	Chaperone protein DnaJ subfamily A	147.98	0.2078	1	5	10	22	1.0392	0.487074	1.124	1.136	0.988	1.12	1.142	0.989	1.001	1.023	0.865	9	22.2	361	40.8	8.16
GL50803_8854	5700794	hypothetical protein	41.62	0.0721	1	1	6	9	1.03912	0.570528	1.079	1.186	1.094	1.069	1.149	1.072	0.896	0.962	0.889	1		638	70.1	5.11
GL50803_16902	5699795	hypothetical protein	34.91	0.0402	1	1	5	7	1.03888	0.625755	0.958	1.025	1.001	1.166	1.219	1.205	0.923	0.963	0.942	1		994	109.2	6.55
GL50803_14346	#N/A	hypothetical protein	42.79	0.0564	1	1	8	16	1.03859	0.599751	0.936	1.18	1.134	0.928	1.144	1.113	0.867	1.067	1.027	1		1187	131	5.06
GL50803_18892	5697235	hypothetical protein	30.46	0.05	1	1	1	8	1.03628	0.901969	0.637	0.638	0.89	0.848	0.831	1.174	1.51	1.477	2.065	2	35.2	120	13.9	10.4
GL50803_15591	5696860	Coiled-coil protein	308.98	0.105	1	9	21	37	1.03586	0.629754	1.08	1.072	1.08	0.971	1.002	0.99	1.004	1.121	1.013	16	23.4	1685	185.9	4.72
GL50803_22291	5701239	hypothetical protein	213.15	0.0742	1	4	5	11	1.03583	0.609583	1.007	1.067	1.064	0.916	1.033	1.086	0.999	1.082	1.081	7	7.8	472	52.3	6.54
GL50803_3910	5702152	hypothetical protein	77.16	0.1789	1	1	2	5	1.03442	0.942875	0.582	0.578	0.963	0.579	0.562	0.948	2.053	1.989	3.323	1		123	13.7	5.1
GL50803_10181	5699385	hypothetical protein	63.01	0.0778	1	4	7	12	1.0342	0.418536	0.979	0.963	0.957	1.039	1	1.006	1.21	1.219	0.973	4	23.1	758	85.2	6.1
GL50803_16380	5697305	Cathepsin L precursor	86.92	0.0737	1	3	7	18	1.03404	0.171021	1.029	1.008	1.015	1.073	1.032	0.952	1.066	1.147	0.996	7	15.8	543	61.8	5.16
GL50803_16658	5698448	hypothetical protein	41.62	0.059	1	1	4	4	1.03269	0.918977	1.332	1.313	2.143	0.974	0.938	1.55	0.55	0.529	0.865	1		542	62.4	5
GL50803_95787	5697014	hypothetical protein	30.48	0.038	1	2	6	9	1.03266	0.546563	0.929	1.001	1.061	0.943	0.89	0.955	1.167	1.167	1.24	3	31.7	1262	146.6	4.81
GL50803_21201	5698025	hypothetical protein	224.8	0.1556	1	3	4	7	1.03261	0.928529	1.044	1.074	0.949	0.989	0.902	0.892	1.248	1.138	1.11	3	0.6	270	29.9	8.16
GL50803_16779	5697465	Cathepsin B precursor	27.32	0.0973	1	1	4	7	1.0307	0.49838	0.994	1.052	1.075	1.063	1.1	1.138	0.93	0.96	0.983	1		298	32.7	5.2
GL50803_14679	5699936	Protein 21.1	135.3	0.1822	13	4	8	32	1.03036	0.909945	1.179	1.129	1.031	0.929	0.87	0.908	1.186	1.108	0.989	6	13.8	494	54.1	7.27
GL50803_7532	5696993	Vacuolar ATP synthase catalytic subunit A	662.64	0.1878	1	9	15	54	1.0299	0.599146	1.069	1.057	1.078	1.009	1.063	1.161	0.906	0.979	0.969	27	40.9	655	71.5	5.82
GL50803_38275	5697221	hypothetical protein	32.92	0.0329	1	1	2	4	1.02909	0.87171	1.354	1.147	0.8	1.178	0.976	0.689	1.401	1.159	0.81	1		639	70.4	6.95
GL50803_101906	5697950	SKD1 protein (VPS4a)	221.3	0.2511	1	8	15	31	1.02842	0.937801	1.006	0.935	1.046	1.053	0.92	1.003	1.179	1.066	1.071	17	43.2	454	49.7	9.06
GL50803_16431	5699945	Ribosomal protein L19	430.68	0.4337	1	8	12	47	1.02825	0.362587	1.145	1.115	0.966	1.09	1.019	0.924	1.094	0.982	0.945	26	25.1	196	23.1	11
GL50803_15428	5702848	IFT complex B	75.15	0.1057	1	4	9	18	1.02801	0.0593561	0.968	1.081	1.118	1.027	1.121	0.994	0.92	1.002	1.039	4	32.1	672	75.5	7.05
GL50803_8201	5699164	hypothetical protein	91.67	0.097	1	1	3	6	1.02788	0.512575	1.146	1.076	0.905	1.073	1.086	0.925	1.116	1.015	0.94	3	3.2	268	30.1	7.96
GL50803_10038	5697954	Alpha-18 giardin	27.19	0.0734	1	1	2	3	1.02768	0.822028	0.757	0.865	0.977	0.992	1.108	1.266	1.007	1.123	1.27	1		286	32.3	5.15
GL50803_15251	5698742	hypothetical protein	172.8	0.2109	1	6	9	18	1.02685	0.193861	1.143	1.12	0.969	0.945	1.002	0.857	1.108	1.225	0.929	9	52.4	294	32.5	5.03
GL50803_14660	5699149	hypothetical protein	113.68	0.4746	1	5	8	17	1.02601	0.87052	0.967	0.951	1.072	1.092	1.012	1.138	1.004	0.927	1.092	8	37	118	13.6	7.42
GL50803_10516	5698535	Leucine carboxyl methyltransferase	30.67	0.0659	1	1	3	8	1.02598	0.83109	0.952	0.807	0.845	1.18	0.978	1.037	1.312	1.085	1.139	1		364	41.4	5.16
GL50803_16595	5703047	Liver stage antigen-like protein	144.53	0.0768	1	7	17	32	1.02542	0.0665402	0.947	0.979	1.068	0.983	0.979	0.951	1.077	1.187	1.082	8	29.4	1811	200.9	4.7
GL50803_137695	5697711	Kinase, CMGC DYRK	139.15	0.086	1	5	11	27	1.02328	0.0100413	1.006	0.964	1.076	1.064	1.121	0.941	1.055	1.151	0.865	12	30.5	860	97.2	5.34
GL50803_11885	5702950	Phosphatase 1 regulatory subunit, putative	30.99	0.0524	1	2	3	5	1.0245	0.533799	1.123	1.055	1.115	1.035	0.95	1.017	1.019	0.934	0.989	1		477	53.6	4.77
GL50803_112408	5702398	hypothetical protein	54.19	0.0254	1	2	7	11	1.02343	0.651428	0.975	1.083	0.949	0.981	1.066	0.945	1.064	1.154	1.013	2	42.6	1853	203.4	7.64
GL50803_113553	5699180	Kinase, NEK	624.02	0.3246	6	17	30	117	1.01726	0.0160248	1.026	1.041	1	1.043	1.049	1.04	0.922	0.983	1.059	41	35.9	650	71.5	8.7
GL50803_91056	5702755	Aspartate aminotransferase, cytoplasmic	281.62	0.26	1	9	13	37	1.02292	0.865295	0.802	0.812	0.89	1.138	1.26	1.279	0.952	1.009	1.201	21	31.9	427	47.6	8.4
GL50803_9722	5702175	Protein 21.1	37.75	0.0646	1	1	4	7	1.02284	0.227233	1.038	1.019	1.021	1.034	0.992	1.007	1.06	1.016	1.02	1		511	56	6.27
GL50803_15324	5701177	Nucleotide-binding protein 1	66.61	0.078	1	1	3	3	1.02129	0.778793	1.238	1.143	1.065	1.085	0.98	0.924	1.025	0.924	0.862	1		372	40	5.55
GL50803_102108	5702673	Clathrin heavy chain	723.27	0.148	1	24	34	81	1.02118	0.403641	1.013	1.112	1.009	1.1	1.175	1.089	0.872	0.944	0.917	45	24.7	1871	206.8	5.44
GL50803_16731	5702281	hypothetical protein	254.68	0.0656	1	8	26	41	1.02113	0.662892	1.084	1.103	0.99	0.966	0.992	0.841	1.129	1.123	0.998	10	46.4	3049	333.9	5.88
GL50803_13452	5700179	Regulator of nonsense transcripts 1-like protein	44.53	0.0491	1	3	9	52	1.01974	0.221413	0.863	1.144	0.968	0.863	1.214	0.948	0.95	1.333	0.992	3	41.3	1304	147.4	6.05
GL50803_17294	5701094	Degreening related gene dee76 protein	34.95	0.0361	1	1	1	1	1.01971	0.873577	0.782	0.854	0.972	0.93	0.993	1.144	1.103	1.176	1.34	1		332	37.5	6.46
GL50803_22543	5700829	hypothetical protein	124.81	0.0924	1	6	15	26	1.01895	0.235647	1.009	1.113	1.072	1.102	1.156	1.11	0.867	0.935	0.858	8	23.1	1310	146.6	5.05
GL50803_113137	5701994	hypothetical protein	46.45	0.0329	1	1	5	6	1.01873	0.810832	1.154	1.151	1.12	1.085	1.058	1.042	0.896	0.872	0.85	1		1154	130.1	5.87
GL50803_16945	5702883	Kinesin-13	386.89	0.1765	4	10	16	43	1.01789	0.549698	1.036	1.022	1.049	0.945	1.001	0.935	1.147	1.002	1.039	12	51.3	714	79.6	6.81
GL50803_1875	5696904	hypothetical protein	30.66	0.1268	1	1	3	4	1.01766	0.890644	1.159	1.188	0.928	1.247	1.249	0.988	0.912	0.913	0.715	1		142	16	5.63
GL50803_2198	5699184	Serine/threonine protein phosphatase 5	91.05	0.1501	1	6	10	17	1.01712	0.0125719	0.931	0.988	1.001	0.991	1.053	1.073	1.027	1.017	1.082	8	42.4	513	56.9	6.27
GL50803_112557	5701872	hypothetical protein	96.52	0.081	1	4	8	14	0.990591	0.0411315	1.032	1.128	0.981	0.992	1.021	1.052	0.869	0.927	0.937	6	7	815	88.9	4.27
GL50803_16050	5702227	hypothetical protein	159.63	0.1265	1	8	15	25	1.01573	0.253526	0.992	1.069	1.063	0.958	0.975	0.974	0.974	1.025	1.124	9	29.7	988	110	9.16
GL50803_16894	5700012	hypothetical protein	21.57	0.0476	1	1	3	3	1.01547	0.942686	0.776	1.067	0.679	0.879	1.183	0.761	1.31	1.759	1.12	1		504	57.6	6.48
GL50803_14661	5699168	Kinase, CAMK CAMKL	113.56	0.0959	1	4	4	7	1.01536	0.720934	1.121	1.224	1.224	1.088	1.043	1.057	0.851	0.822	0.814	4	20.4	469	52	8.22
GL50803_15918	5697939	hypothetical protein	96.49	0.1667	1	3	5	9	1.01519	0.9893	1.031	1.05	0.888	0.997	0.935	0.856	1.235	1.203	1.005	6	15.7	228	24.8	7.27
GL50803_7126	5697505	hypothetical protein	26.61	0.1108	1	2	7	14	1.01463	0.149383	1.115	0.962	1.033	0.988	0.912	1.016	1.148	0.941	1.04	3	24.9	424	48.6	9.04
GL50803_3417	5699510	Preimplantation protein 3	57.99	0.1659	1	5	5	12	1.01444	0.375138	0.857	0.859	0.965	1.085	1.052	1.196	1.036	1.003	1.129	4	18.9	229	26.8	7.11
GL50803_100906	5697590	Dynein heavy chain, putative	181.04	0.0546	1	8	41	62	1.01434	0.471169	1.012	0.978	1.015	0.997	1.105	1.057	0.889	1.042	1.049	10	31.4	5550	622.6	5.67
GL50803_14649	5702245	hypothetical protein	42.66	0.0301	1	1	1	1	1.01354	0.942048	0.826	0.767	0.94	0.868	0.788	0.978	1.411	1.279	1.57	1		365	40.9	5.58
GL50803_8152	5702242	Kinase, NEK	45.08	0.0585	1	2	4	14	1.01274	0.806116	0.883	0.967	0.985	0.985	1.055	1.088	1.004	1.072	1.095	2	25.5	581	64.6	7.5
GL50803_14507	5701211	hypothetical protein	73.79	0.0799	1	2	3	4	1.01248	0.123673	0.932	0.893	1.06	0.907	1.208	1.193	0.804	1.154	1.045	3	46.5	388	43.4	6.95
GL50803_15310	5701822	hypothetical protein	27.5	0.0409	1	1	4	4	1.01191	0.921655	0.957	0.955	0.941	1.283	1.252	1.249	0.883	0.86	0.849	1		733	78.4	5.63
GL50803_115239	5697591	Translation initiation factor IF-2, putative	229.31	0.149	1	6	18	32	1.01169	0.452664	0.904	1.026	0.96	0.921	0.912	0.892	1.151	1.385	1.044	8	30.1	926	103.5	6.74
GL50803_10429	5698935	Wos2 protein	613.93	0.2541	1	5	6	52	1.01149	0.830223	1.005	0.914	0.963	1.051	0.903	0.935	1.204	1.068	1.098	24	59.1	185	20.8	4.53
GL50803_11684	5701749	Leucine-rich repeat protein	145.85	0.0892	1	7	8	15	1.01083	0.275956	1.04	1.018	1.088	1.006	0.993	1.019	0.985	1.017	0.938	10	37.3	818	89	4.82
GL50803_16443	5701333	Protein phosphatase 2A B' regulatory subunit Wdb1	187.06	0.078	1	4	7	16	1.01059	0.305974	1.046	1.232	0.959	0.947	1.191	0.875	0.96	1.155	0.813	8	43.4	821	93.1	6.87
GL50803_15383	5697680	Peroxiredoxin 1	351.03	0.3049	1	3	10	73	1.01054	0.672877	0.612	0.954	1.079	1.052	0.903	1.162	0.857	1.176	1.568	5	6.3	246	27.6	6.95
GL50803_12999	5700094	hypothetical protein	71.71	0.0848	1	2	2	2	1.01044	0.925309	0.887	0.805	0.91	1.234	1.095	1.253	1.039	0.921	1.043	2	13.1	224	24.2	5.41
GL50803_32697	5698484	hypothetical protein	27.86	0.0583	1	1	6	11	1.01008	0.929639	0.854	0.954	0.81	0.964	1.053	0.905	1.213	1.323	1.125	1		686	76.8	6.6
GL50803_16235	5698166	Kinase, CAMK CAMKL	380.9	0.2481	1	7	13	46	1.00927	0.261786	1.087	1.031	1.046	1.016	0.945	1.026	0.963	0.988	0.989	21	48.7	403	46.1	9.1
GL50803_9720	5702177	Protein 21.1	421.25	0.1631	1	12	18	46	1.00785	0.888124	1.048	1.095	1.098	0.994	1.025	0.985	0.947	1	0.896	24	49.4	1024	112.8	5.4
GL50803_15054	5698368	Kelch repeat-containing protein	218.01	0.1011	1	7	19	27	1.0074	0.50529	1.031	1.231	1.026	0.871	1.091	0.934	0.947	1.051	0.929	9	15.4	1514	166.1	5.69
GL50803_23447	5699344	hypothetical protein	32.1	0.0256	1	1	6	21	1.00682	0.973213	0.631	0.799	0.847	1.226	1.518	1.629	0.797	0.985	1.046	1		1640	182.3	7.97
GL50803_112695	5700957	hypothetical protein	38.38	0.0513	1	1	3	6	1.00618	0.956363	0.782	0.92	0.801	0.995	1.145	1.009	1.116	1.28	1.117	1		448	47.2	6.52
GL50803_15297	5702009	Ribokinase	164.61	0.3372	1	6	14	24	1.00583	0.799653	0.754	0.65	0.988	1.076	1.04	1.375	1.111	0.974	1.307	9	19.3	344	36.6	6.77
GL50803_9336	#N/A	hypothetical protein	51.86	0.0378	1	1	1	1	1.00578	0.953113	0.806	0.8	0.954	1.047	1.016	1.226	1.054	1.021	1.22	1		291	31.8	4.82
GL50803_17121	5702441	Bip (BiP)	1114.87	0.2319	1	17	22	115	1.00518	0.0842874	1.053	1.05	1.058	1.048	0.999	1.054	0.961	0.927	0.911	51	29.3	677	74.3	5.16
GL50803_4266	5697653	hypothetical protein	84.87	0.082	1	5	10	18	1.00507	0.513906	1.219	1.243	1.201	0.942	1	1.076	0.817	0.801	0.867	8	29.2	1086	121.2	6.61
GL50803_8707	5701282	N-terminal acetyltransferase complex ARD1 subunit, putative	44.86	0.0421	1	1	1	1	1.00497	0.957664	1.077	1.301	1.145	0.967	1.143	1.018	0.779	0.918	0.81	1		214	24.3	5.33
GL50803_104173	5698094	Isoleucyl-tRNA synthetase	256.01	0.1433	1	10	22	39	1.00472	0.572198	0.924	1.05	1.091	1.051	1.077	1.109	0.903	0.926	0.939	14	21.1	1165	133.5	7.71
GL50803_91354	5701496	H-SHIPPO 1	282.08	0.1285	1	7	7	15	1.00466	0.753445	1.085	1.008	1.064	1.098	1.024	1.037	0.962	0.875	0.913	10	17.9	615	63.5	9.28
GL50803_16070	5699981	hypothetical protein	73.56	0.0556	1	2	5	5	1.00368	0.936556	1.07	1.043	0.963	0.984	0.938	0.876	1.124	1.07	0.989	2	66.8	737	82.8	6.81
GL50803_9119	5701778	ATP-dependent RNA helicase	33.92	0.1089	1	2	5	6	1.0028	0.953866	1.052	1.09	1.018	0.895	0.907	0.857	1.097	1.109	1.038	2	16	450	49.2	8.6
GL50803_137680	5697849	Cathepsin L-like protease	49.05	0.0368	2	1	3	14	1.00272	0.980107	1.271	1.068	1.187	1.204	0.988	1.112	0.863	0.707	0.788	1		517	58	7.87
GL50803_10016	5703008	hypothetical protein	86.93	0.1924	1	2	7	14	1.00249	0.231928	0.907	0.963	0.807	1.16	1.007	0.959	1.223	1.06	0.999	3	81	317	35.3	6.8
GL50803_15987	5697946	hypothetical protein	74.11	0.0917	1	1	4	5	1.00215	0.972752	0.92	0.881	1.089	1.079	1.01	1.263	0.919	0.859	1.063	1		338	38.6	9.47
GL50803_5867	5698952	Cysteinyl-tRNA synthetase	27.38	0.031	1	1	3	3	1.002	0.976211	1.032	0.952	1.232	1.001	0.903	1.182	0.908	0.818	1.06	1		645	72.9	6.64
GL50803_7524	#N/A	hypothetical protein	27.81	0.0298	1	1	1	1	1.00115	0.978961	0.863	1.031	0.964	0.872	1.018	0.963	1.027	1.197	1.121	1		235	27.3	7.87
GL50803_21048	5700439	hypothetical protein	34.13	0.0176	1	1	9	21	1.00093	0.983931	1.03	1.161	1.013	1.031	1.136	1.003	0.875	0.963	0.841	1		4034	447.6	7.59
GL50803_14846	5697095	hypothetical protein	28.86	0.0297	1	1	4	7	1.00085	0.991688	1.123	1.138	1.27	1.14	1.129	1.276	0.702	0.694	0.776	1		1044	116.9	6.92
GL50803_13756	5698515	Proteasome subunit beta type 3	163.19	0.1449	1	2	3	7	1.00066	0.859862	0.947	0.875	0.911	1.191	1.093	1.156	1.044	0.922	0.92	4	31.6	207	23	6.2
GL50803_16065	5697868	hypothetical protein	27.03	0.0371	1	1	4	5	1.00039	0.996707	1.466	0.687	0.656	1.558	0.714	0.69	2.146	0.982	0.939	1		754	84	7.01
GL50803_14519	5703034	Cysteine desulfurase	38.22	0.0554	1	2	3	3	1.00021	0.990727	1.091	0.911	0.992	1.14	0.93	1.026	1.088	0.887	0.968	2	47.1	433	47.7	6.54
GL50803_10358	5700573	A-type flavoprotein lateral transfer candidate	1162.69	0.2464	1	8	12	95	0.999606	0.857943	1.12	1.035	1.101	1.031	0.926	1.053	0.946	0.866	0.948	56	44.4	414	46.6	6.9
GL50803_8423	5702315	hypothetical protein	104.91	0.1672	1	3	6	9	0.998993	0.774058	1.027	0.956	0.916	1.013	0.954	0.836	1.217	1.114	1.006	4	16	293	33.7	9.38
GL50803_90402	5702019	Adenylate kinase	51.56	0.0474	1	1	1	1	0.998886	0.995444	0.929	1.005	0.997	1.056	1.118	1.121	0.898	0.949	0.943	1		190	21.3	7.36
GL50803_16220	5697078	Protein 21.1	81.61	0.1146	1	4	9	14	0.99862	0.535234	0.985	1.044	1.054	1.114	0.969	1.083	0.879	0.903	0.982	5	22.3	646	71.1	6.13
GL50803_14311	5699050	Serine/threonine protein phosphatase PP-X isozyme 2	180.26	0.1563	1	4	7	17	0.997718	0.33709	0.942	0.98	0.915	0.962	0.978	0.981	1.065	1.128	1.046	8	20.1	339	38.3	6.54
GL50803_10231	5697601	TCP-1 chaperonin subunit zeta	438.88	0.1682	1	8	11	32	0.996565	0.0569594	0.926	0.952	0.981	1.024	1.043	1.027	0.997	1.045	0.981	23	29.2	559	60.9	5.77
GL50803_7414	5697210	Protein 21.1	143.61	0.1568	1	6	7	13	0.99652	0.798181	0.912	0.999	0.926	1.076	1.084	1.062	0.957	0.969	1	8	23.1	370	40.6	5.63
GL50803_7522	5699283	Elongation initiation factor 5C	76.94	0.1	1	4	5	8	0.996244	0.880109	1.029	1	1.109	1.028	0.954	1.08	0.92	0.947	0.918	4	36.5	410	46.9	5.2
GL50803_10311	5702903	Ornithine carbamoyltransferase	6090.87	0.3884	1	10	15	361	0.99593	0.778892	1.001	0.943	1.017	1.003	0.94	0.992	1.071	0.978	1.025	199	46.1	327	36.4	7.02
GL50803_5892	5699231	Pelo protein	64.2	0.1202	1	3	5	5	0.995681	0.282126	0.915	1.06	0.902	1.072	1.056	1.046	1.053	0.937	0.941	3	15.9	391	44	7.5
GL50803_10232	5697603	hypothetical protein	155.96	0.1046	1	4	8	15	0.995639	0.546492	1.118	0.892	1.17	1.007	0.964	0.958	0.976	0.99	0.917	5	81.5	669	73.1	9.32
GL50803_5188	5702732	Protein 21.1	306.12	0.237	1	8	17	46	0.995532	0.590912	0.92	1.004	0.999	0.977	1.068	0.873	1.141	1.124	0.891	18	40.6	519	57.1	6.77
GL50803_4606	5701256	Methionyl-tRNA synthetase	55.82	0.0936	1	2	2	2	0.994881	0.976692	0.817	0.815	0.921	0.871	0.85	0.971	1.264	1.231	1.392	2	0.9	235	24.7	5.34
GL50803_32509	5697368	guanylate binding protein	153.78	0.0957	1	6	10	12	0.994677	0.740844	1.223	1.052	1.028	1.171	1.003	1.093	1.131	0.705	0.704	5	32.2	1035	116.1	6.19
GL50803_16430	5699941	hypothetical protein	21.71	0.018	1	1	7	18	0.994074	0.976721	1.044	0.765	0.707	1.29	0.924	0.865	1.509	1.079	1	2	17	2612	290.1	6.38
GL50803_113143	5702003	Lipopolysaccharide-responsive and beige-like anchor protein	32.68	0.0159	5	2	10	26	0.993814	0.883905	1.017	1.089	1.09	0.961	1.006	1.019	0.899	0.939	0.942	2	90.2	4207	467.2	6.55
GL50803_11186	5701760	RNA binding protein, putative	42.7	0.1026	1	1	4	5	0.993588	0.96358	0.907	1.128	0.951	0.777	0.945	0.807	1.095	1.33	1.124	2	26	273	31.5	6.1
GL50803_4590	5698181	hypothetical protein	90.41	0.2121	1	4	7	12	0.993152	0.823362	1.07	1.048	1.008	0.934	0.951	0.818	1.13	1.064	0.952	4	19.8	264	30.8	7.27
GL50803_86683	5700344	26S protease regulatory subunit 7	234.99	0.1765	1	7	11	21	0.968295	0.0166488	0.981	0.961	1.029	0.988	0.914	0.942	0.974	0.931	1	8	40.2	510	56.4	7.64
GL50803_137716	5702128	Axoneme-associated protein GASP-180	10684.9	0.5426	3	87	114	865	0.989912	0.782604	0.974	0.992	1.001	0.988	1.033	0.993	0.964	1.019	0.948	451	42.3	1585	174.7	4.5
GL50803_10609	5698747	Kinase, STE STE20	55.81	0.1489	2	3	7	9	0.989326	0.725978	1.094	0.961	1.051	0.955	0.979	0.908	1.113	1.044	0.833	3	10.1	423	47	7.28
GL50803_6633	5702444	Farnesyl diphosphate synthase	260.21	0.226	1	8	10	26	0.988482	0.409957	0.884	0.86	0.95	1.096	1.045	1.155	1.051	0.926	0.969	16	47.8	407	46.2	5.72
GL50803_10577	5699337	Nucleolar protein NOP5	282.62	0.2189	1	10	13	24	0.98842	0.728025	0.823	0.939	0.952	0.954	1.036	0.984	1.039	1.071	1.131	15	24.1	498	55.4	9.25
GL50803_13323	5702325	hypothetical protein	34.36	0.0727	1	1	8	13	0.987767	0.926952	0.924	1.303	0.983	0.944	1.301	0.993	0.757	1.041	0.787	1		839	92.2	5.73
GL50803_11207	5699722	hypothetical protein	0	0.0571	1	1	4	8	0.987259	0.904768	1.093	1.012	0.831	1.07	0.969	0.805	1.2	1.085	0.892	1		525	57.9	7.68
GL50803_22439	5700859	hypothetical protein	37.28	0.0086	1	1	1	20	0.987142	0.929424	1.128	0.858	0.659	1.013	0.76	0.488	1.99	1.714	1.089	3	26	582	64.3	9.06
GL50803_17327	5699366	Xaa-Pro dipeptidase	1346.66	0.2905	1	11	17	101	0.986536	0.725288	1.075	1.048	1.115	0.975	0.942	1.022	0.902	0.858	0.97	55	40.3	444	49.6	5.43
GL50803_16592	5703060	ABC transporter family protein	101.28	0.0528	1	5	16	45	0.986203	0.934912	1.076	1.074	1.107	1.074	1.131	1.122	0.762	0.844	0.787	6	66.4	2254	252.3	7.69
GL50803_12102	5700220	Elongation factor 1-gamma	1220.99	0.3632	1	15	18	144	0.984646	0.160716	0.961	0.95	0.984	1.007	0.959	1.041	0.997	0.976	0.99	61	38.4	402	45.2	6.47
GL50803_17354	5698280	hypothetical protein	45.82	0.0133	1	1	1	1	0.984527	0.900539	1.14	1.171	1.184	1.041	1.046	1.071	0.773	0.776	0.786	1		825	90.5	7.15
GL50803_16267	5698057	hypothetical protein	77.65	0.1527	1	2	12	12	0.984281	0.783484	0.948	1.061	1.022	0.998	1.092	1.065	0.858	0.937	0.904	1		537	63.1	5.73
GL50803_94117	5699422	hypothetical protein	156.3	0.0337	1	4	9	12	0.983823	0.116835	1.015	0.933	0.927	0.844	0.867	0.867	0.995	1.176	1.325	5	22.5	2193	240.9	6.51
GL50803_15847	5696970	Hypothetical protein	49.8	0.2148	1	2	7	9	0.983448	0.907669	0.888	1.111	1.31	0.703	0.86	1.026	0.848	1.035	1.223	2	57.2	256	28.7	6.34
GL50803_16371	5699018	Nucleolar GTP-binding protein 1, putative	65.37	0.1095	1	3	9	12	0.983071	0.593625	1.021	1	0.962	1.035	0.992	0.976	0.977	0.98	0.91	4	24	676	77.6	9.13
GL50803_15368	5699720	Katanin	28.3	0.0511	1	1	3	3	0.982905	0.750493	0.95	0.908	1.048	1.015	0.949	1.108	0.959	0.895	1.034	1		509	55.9	8.28
GL50803_3993	5699402	Polyadenylate-binding protein, putative	64.24	0.0799	1	3	6	10	0.982338	0.896979	1.151	1.362	1.404	0.978	1.089	1.282	0.499	0.585	0.971	3	5.1	663	73.3	8.32
GL50803_10167	5703204	Coiled-coil protein	716.68	0.2546	1	22	37	72	0.981852	0.785553	1.035	0.982	1.051	0.958	0.971	1.001	0.973	0.989	0.886	38	47.9	1190	132.9	4.93
GL50803_3147	5701141	Protein 21.1	38.86	0.0507	1	1	4	7	0.981353	0.68767	1.025	0.973	1.104	1.059	1.023	1.175	0.913	0.791	0.834	3	3.9	592	64.5	5.24
GL50803_13223	5701844	Protein 21.1	35.68	0.0769	1	1	2	4	0.981273	0.921101	1.296	1.29	1.124	1.154	1.124	0.991	0.751	0.73	0.637	1		208	22.6	5.88
GL50803_16839	5697749	Kinase, NEK-frag	84.83	0.0771	1	3	7	13	0.98064	0.954974	1.144	1.012	1.01	1.042	0.912	0.91	1.124	0.859	0.859	3	17.8	778	85.9	5.69
GL50803_102710	5703054	Ubiquitin carboxyl-terminal hydrolase 14	26.54	0.0517	1	1	5	8	0.980086	0.969976	0.603	0.597	0.904	0.483	0.467	0.717	2.236	2.161	3.281	1		813	91.7	5.41
GL50803_17150	5697977	NADPH oxidoreductase, putative	137.86	0.1585	1	3	3	5	0.979962	0.948588	0.566	0.492	0.945	0.832	0.6	1.477	1.447	1.26	2.356	5	15.1	164	18.6	7.78
GL50803_17190	5702924	Eukaryotic peptide chain release factor subunit 1	169.99	0.1444	1	3	7	9	0.979715	0.385446	0.979	0.987	1.053	0.908	0.895	0.972	0.951	0.974	1.117	4	15.1	457	51.1	5.33
GL50803_16521	5698100	Alpha-snap	40.35	0.0685	1	2	3	4	0.979271	0.877072	0.751	0.781	0.813	1.078	1.095	1.154	1.059	1.074	1.121	2	39.8	292	32.4	5.05
GL50803_15252	5698749	Ubiquitin-conjugating enzyme E2-17 kDa 3	66.43	0.2191	1	3	5	10	0.979072	0.45464	0.925	0.974	1.042	1.038	0.984	1.047	0.901	0.988	0.925	4	20.5	178	20.3	9
GL50803_35180	5699571	GTOR	52.49	0.0285	3	1	13	23	0.978552	0.780408	0.99	1.16	0.925	0.968	1.109	0.895	0.917	1.049	0.838	1		3227	363	6.37
GL50803_91476	5698693	hypothetical protein	32.82	0.015	5	1	3	10	0.976918	0.972927	0.55	0.481	1.004	0.403	0.345	0.728	2.703	2.31	4.828	1		1068	120	7.75
GL50803_6148	5700838	Alanyl dipeptidyl peptidase	94.91	0.0381	1	3	3	4	0.976721	0.728138	0.966	1.004	1.12	0.956	0.971	1.096	0.86	0.873	0.975	4	41.7	761	87.6	5.06
GL50803_22451	5700010	Kinase, NEK	30.07	0.0442	1	1	6	7	0.975901	0.82176	1.158	1.234	1.172	0.935	0.974	0.937	0.817	0.85	0.809	1		1017	115	8.82
GL50803_8621	5697086	Leucyl-tRNA synthetase	282.46	0.0946	1	9	13	25	0.974573	0.805647	1.066	1.039	1.026	1.001	0.998	1.1	0.867	0.842	0.87	14	22.9	1173	132.3	5.59
GL50803_5795	5700079	Leucine-rich repeat protein 1 virus receptor protein	553.08	0.1469	2	9	15	63	0.97457	0.495736	1.151	1	1.035	1.101	0.964	1.031	0.906	0.811	0.828	37	19.9	749	85.4	5.78
GL50803_9825	5700062	TBP-interacting protein TIP49	244.64	0.2329	4	6	12	22	0.974016	0.779975	1.002	1.064	1.029	1.067	1.08	1.108	0.788	0.841	0.85	8	15.7	468	51.4	7.37
GL50803_17375	5698252	hypothetical protein	26.08	0.0442	1	1	2	2	0.972967	0.883433	0.896	0.906	0.635	1.082	1.069	0.759	1.362	1.343	0.944	1		362	40.6	8.24
GL50803_14926	5698605	Protein 21.1	29.46	0.1004	1	1	4	13	0.972763	0.648781	0.913	0.894	1.059	0.972	0.93	1.115	0.938	0.897	1.064	1		249	27.6	7.06
GL50803_16636	5702055	Rab2b (Rab2b)	44.91	0.0837	1	2	3	6	0.972304	0.940749	0.547	0.576	0.844	0.879	1.015	1.288	1.236	1.25	1.645	3	1.8	227	24.6	5.64
GL50803_94463	5701255	hypothetical protein	226.22	0.1354	1	6	8	32	0.972128	0.346159	0.916	1.024	0.866	1.006	1.093	0.968	0.982	0.982	0.93	14	27.6	480	53.4	6.74
GL50803_113892	5702334	Long chain fatty acid CoA ligase, putative	130.19	0.1702	1	2	15	20	0.970707	0.479281	0.98	1.01	1.102	0.902	0.909	1.004	0.917	0.922	1.008	2	26.9	758	84.5	7.28
GL50803_6464	5702427	hypothetical protein	950.71	0.1729	1	15	26	70	0.970534	0.847656	1.035	1.071	1.056	1.026	1.117	1.043	0.783	0.862	0.809	29	25.6	1261	141.5	4.93
GL50803_16086	5697104	Ribosomal protein L2	614.91	0.2789	1	7	11	68	0.97006	0.351806	1.013	1.031	0.964	0.931	0.88	0.87	1.005	1.021	1.033	26	26.5	251	27	11.15
GL50803_113365	5698494	5'-3' exoribonuclease 2	63.9	0.0286	1	1	7	8	0.969968	0.834544	1.035	1.281	1.262	0.877	1.06	1.057	0.685	0.827	0.816	1		1956	220.9	7.46
GL50803_14827	5697427	Ribosomal protein S11	343.58	0.3182	1	4	8	42	0.969168	0.474911	0.924	1.041	0.956	0.899	0.837	0.807	1.091	1.22	1.015	13	112.8	154	18.1	10.46
GL50803_95563	5703070	Phosphorylase B kinase gamma catalytic chain	83.64	0.0568	1	6	10	19	0.968978	0.316236	1.082	1.051	0.999	1.14	1.112	1.046	0.787	0.795	0.799	7	65.9	1461	160.5	8.97
GL50803_16575	5698349	ABC transporter family protein	124.86	0.059	1	4	7	15	0.968736	0.26201	0.958	0.991	1.061	0.998	1.01	1.05	0.868	0.852	0.953	4	15.7	1085	120.3	8.09
GL50803_16532	5702204	Protein 21.1	535.99	0.3074	2	19	31	71	0.968341	0.442604	1.028	1.04	0.95	0.954	0.962	0.888	0.977	1.032	0.897	30	25.4	836	92.6	7.9
GL50803_16681	5697224	hypothetical protein	63.61	0.0997	1	4	7	9	0.944111	0.0329291	0.878	0.978	0.952	0.909	1.048	1.004	0.874	1.026	0.85	4	9.6	662	74.7	6.81
GL50803_15046	5700234	Ribosomal protein L26	414.28	0.437	1	5	8	46	0.967665	0.569635	0.959	0.912	0.861	0.982	0.919	0.904	1.155	1.011	1.037	20	24.2	135	15.6	10.76
GL50803_14622	5701942	Ribosomal protein L13	777.95	0.3419	1	7	11	82	0.966434	0.987308	1.011	1.013	0.948	1.01	0.97	0.875	1.035	0.927	0.921	44	25.7	234	26.6	11.44
GL50803_14581	5703018	Chaperone protein DnaK HSP70	127.04	0.0641	1	3	5	7	0.965926	0.77815	1.15	1.049	1.168	1.022	0.932	0.999	0.831	0.739	0.889	4	43.1	640	70	6.24
GL50803_17318	5703125	Kinase, NEK	36.97	0.013	1	1	2	2	0.965536	0.678848	0.931	1.004	1.111	0.977	1.03	1.153	0.79	0.831	0.922	1		1230	135.6	5.64
GL50803_3983	5701217	5' nucleotidase family protein	27.26	0.025	1	1	2	2	0.965526	0.87298	0.703	0.811	1.344	0.856	0.966	1.62	0.696	0.784	1.302	1		599	67	5.24
GL50803_6448	5702422	hypothetical protein	36.65	0.0598	2	2	2	13	0.964582	0.52667	0.944	0.9	0.941	1.084	1.011	1.069	0.947	0.882	0.924	2	34.8	234	26.7	8.05
GL50803_36069	5698975	Ribosomal protein L34	188.13	0.4	3	5	7	41	0.964405	0.595941	1.027	1.251	0.816	0.728	0.969	0.596	1.236	1.322	1.002	17	36.8	120	13.5	11
GL50803_10911	5701834	Protein 21.1	148.55	0.0703	1	4	10	16	0.964124	0.813195	0.805	0.772	1.21	0.741	0.798	1.209	1.073	1.149	1.086	5	94.8	1052	114.8	7.43
GL50803_7747	5701970	hypothetical protein	38.86	0.0253	1	1	5	11	0.96399	0.534621	0.923	0.86	0.972	0.977	0.89	1.018	1.04	0.945	1.071	1		1661	183.4	7.08
GL50803_103713	5703157	PDI4 - Protein disulfide isomerase	754	0.322	1	9	14	85	0.962707	0.83376	1.117	1.014	1.039	1.04	0.943	0.975	0.923	0.833	0.821	40	17	354	40.3	6.55
GL50803_2007	5702357	hypothetical protein	27.03	0.0586	1	1	2	2	0.962122	0.694757	0.841	0.897	1.031	1.02	1.064	1.238	0.815	0.849	0.977	1		256	29.4	5.53
GL50803_11311	5698967	Kinase, NEK	136.28	0.158	1	1	7	20	0.96155	0.443551	1.019	1.082	1.051	1.028	1.067	1.049	0.812	0.831	0.781	4	12.7	367	41.5	8.21
GL50803_8528	5699450	hypothetical protein	254.11	0.1136	1	6	8	27	0.960844	0.558138	1.052	1.123	1.062	0.907	0.875	0.944	0.907	0.921	0.889	16	53.9	528	56.8	5.47
GL50803_16967	5701668	Kinase, NEK	230.06	0.1057	1	8	18	31	0.960614	0.704148	0.906	1.051	0.983	0.935	0.949	1	0.917	1.005	0.91	11	19.5	1419	154.8	6.44
GL50803_15078	5698442	Metal-dependent hydrolase related to alanyl-tRNA synthetase	29.71	0.0848	1	1	4	6	0.960197	0.816806	0.686	0.707	0.841	0.921	0.928	1.117	1.14	1.145	1.365	1		401	42.9	6.58
GL50803_114246	5700919	GTP-binding protein, putative	212.3	0.17	2	6	8	15	0.960049	0.210363	1.035	0.945	1.069	1.017	0.897	1.084	0.898	0.812	0.919	10	13.6	406	45.4	7.43
GL50803_113531	5700529	High cysteine membrane protein EGF-like	302.21	0.0682	3	2	13	24	0.959962	0.974241	0.885	0.831	1.06	0.866	0.748	1.091	1.054	0.908	1.313	4	37.8	1687	177.9	6.11
GL50803_137684	5700283	hypothetical protein	104.99	0.0516	1	4	7	9	0.959897	0.952576	0.975	0.926	1.07	1.052	0.939	1.027	0.913	0.897	0.862	5	19	1336	147.8	4.92
GL50803_8035	5696925	Block of proliferation 1	79.76	0.0464	1	3	4	4	0.959814	0.812513	0.876	1.052	0.907	0.976	1.022	0.979	0.991	0.93	0.919	3	15	755	84.8	7.08
GL50803_14252	5698547	hypothetical protein	65.92	0.1256	1	2	5	5	0.959573	0.530892	1.036	1.093	1.047	0.974	1.005	0.974	0.843	0.869	0.833	2	17.5	390	42.7	5.31
GL50803_11740	5701615	Ser/Thr phosphatase 2C, putative	55.25	0.1944	1	2	9	16	0.959078	0.577499	1.154	1.04	1.003	0.971	0.856	0.835	1.032	0.908	0.877	2	21.9	360	39.1	7.68
GL50803_114787	5701378	Alpha-7.3 giardin	1505.92	0.5085	1	13	20	137	0.957911	0.441263	0.815	0.889	0.826	0.951	1.028	0.971	1.055	1.076	1.053	73	52.1	295	33	7.27
GL50803_90872	5699901	Phosphoglycerate kinase	953.11	0.2078	1	8	12	85	0.957608	0.452895	1.061	1.001	1.025	1.069	0.983	1.037	0.812	0.848	0.829	47	37.3	409	43.6	7.31
GL50803_14856	5702158	Signal recognition particle receptor	54.34	0.0841	1	4	7	9	0.956656	0.816799	0.959	0.976	0.933	0.874	0.87	0.844	1.073	1.044	1.069	6	15.2	571	62.7	6.4
GL50803_39003	5698020	hypothetical protein	25.84	0.1071	1	1	1	2	0.955364	0.567028	0.869	1.048	0.846	0.962	1.135	0.927	0.912	1.074	0.868	1		84	9.9	11.17
GL50803_4165	5702585	NOD3 protein, putative	23.72	0.0408	1	1	6	11	0.954905	0.638437	0.9	0.954	1.122	0.972	1.007	1.199	0.774	0.8	0.943	1		1005	110.9	6.79
GL50803_17405	#N/A	hypothetical protein	79.33	0.0398	1	2	3	3	0.953814	0.816107	1.121	0.977	1.35	0.684	0.582	0.815	1.108	0.942	1.305	2	58	753	83	7.58
GL50803_16482	5700542	hypothetical protein	23.17	0.0569	1	1	4	5	0.952714	0.522609	0.828	1.045	0.947	0.828	1.021	0.937	0.898	1.105	1.004	1		404	46	8.48
GL50803_16124	5700930	TCP-1 chaperonin subunit eta	491.97	0.1866	1	10	12	33	0.9519	0.695502	0.763	0.857	0.868	0.918	0.983	1.023	1.005	1.089	1.119	21	31.2	595	64.7	7.55
GL50803_102963	5698818	tRNA 2-methylthioadenosine synthase	45.83	0.019	1	1	1	1	0.951393	0.587755	1.013	0.918	1.176	0.959	0.85	1.101	0.865	0.766	0.982	1		525	58.3	7.34
GL50803_17395	5699121	Ribosomal protein L5	378.74	0.3872	3	9	18	92	0.951271	0.641411	0.965	0.993	0.907	0.96	0.96	0.867	0.986	1.017	0.916	22	24.3	297	33.9	9.91
GL50803_103059	5697414	Dynein heavy chain	412.85	0.1284	4	20	39	63	0.949469	0.591618	0.975	0.971	0.997	0.997	1.087	1.024	0.819	0.898	0.814	24	36.5	2406	273.9	5.41
GL50803_11397	5699931	TCP-1 chaperonin subunit beta	306.68	0.2419	1	9	16	43	0.948147	0.423377	0.812	0.711	0.745	1.051	0.967	1.045	1.209	1.072	1.046	18	55	525	56.6	6.8
GL50803_15156	5701989	SRP GTPase	67.99	0.0415	1	2	2	2	0.947998	0.277176	0.88	0.949	1.009	0.935	0.986	1.061	0.86	0.905	0.964	2	27.9	530	58.6	8.32
GL50803_114442	5700132	hypothetical protein	77.03	0.144	4	2	5	9	0.947805	0.832348	0.584	0.622	0.633	1.023	1.065	1.097	1.268	1.318	1.344	2	31.3	250	27.5	8.37
GL50803_15871	5701513	Serine peptidase, putative	163.96	0.1706	1	6	9	16	0.947763	0.71542	0.961	0.867	0.988	1.027	1.015	0.969	0.891	0.886	0.94	10	55	469	53.3	5.52
GL50803_15574	5700209	Alanyl dipeptidyl peptidase	89.97	0.048	1	2	4	10	0.947264	0.52946	1.228	1.069	1.291	1.059	0.946	1.008	0.763	0.655	0.718	7	23.1	729	82.7	5.44
GL50803_27266	5698404	[2Fe-2S] ferredoxin	65.2	0.1278	1	1	2	3	0.946878	0.198096	0.9	0.899	0.913	1.002	0.979	1.006	0.953	0.93	0.947	2	2.3	133	14.5	9
GL50803_10879	5698591	hypothetical protein	47.13	0.0672	1	2	8	13	0.946642	0.558085	1.02	1.063	0.82	1.004	1.023	0.799	1.015	1.033	0.798	2	36.3	819	92.9	4.88
GL50803_16471	#N/A	hypothetical protein	57.4	0.0837	1	4	8	11	0.946182	0.392448	0.962	0.899	1.037	0.987	0.952	1.03	0.891	0.837	0.939	4	15.2	789	87.3	5.36
GL50803_14049	5698964	Ribosomal protein L32	69.82	0.375	1	5	8	25	0.945292	0.600596	0.925	0.985	1.009	0.975	0.981	0.897	0.931	0.969	0.847	7	35.9	136	15.9	11.05
GL50803_17153	5697969	Alpha-11 giardin	1724.25	0.2736	1	8	11	133	0.936754	0.0453547	0.891	0.891	0.9	1.019	0.994	0.994	0.984	0.904	0.868	56	37.7	307	35	6.1
GL50803_16804	5702860	Dynein heavy chain	275.12	0.1119	1	14	31	60	0.943955	0.485562	0.995	1.048	0.979	1.021	1.1	1.023	0.793	0.815	0.785	17	31.5	2297	261.8	6.07
GL50803_12108	5700223	Threonine dehydratase lateral transfer candidate	526.62	0.1942	1	13	23	71	0.943887	0.500011	0.89	0.914	0.908	1.06	1.097	1.059	0.846	0.906	0.853	37	23	937	104	6.54
GL50803_17082	5697514	Rab geranylgeranyltransferase	59.61	0.0469	1	3	7	9	0.942702	0.258212	1.299	1.114	1.116	1.078	0.852	0.984	0.827	0.653	0.746	3	18.1	1130	123.2	6.06
GL50803_27310	5697231	Stress-induced-phosphoprotein 1	849.03	0.385	2	22	27	88	0.942226	0.100266	0.937	0.874	0.935	0.981	0.838	0.946	1.035	0.932	1.019	55	41.3	587	65.3	5.59
GL50803_17468	5701439	hypothetical protein	85.85	0.1337	1	2	6	9	0.942032	0.313333	1.032	0.919	1.047	0.984	0.857	0.988	0.936	0.813	0.928	2	17.9	329	35.8	9.82
GL50803_7110	5699612	Ubiquitin	350.55	0.6707	1	5	7	45	0.94183	0.819776	0.87	0.846	0.886	0.918	0.881	0.939	1.131	1.002	1.039	29	38	82	9.3	8.47
GL50803_11359	5700147	Ribosomal protein S4	437.01	0.4366	1	10	16	69	0.941463	0.233633	1.012	0.91	0.901	1.089	0.93	0.973	0.952	0.861	0.867	36	39.6	268	30.4	9.99
GL50803_41212	5697018	hypothetical protein	1987.63	0.3723	13	37	68	206	0.941185	0.358042	0.961	0.951	0.995	0.965	0.975	1.017	0.828	0.882	0.912	92	44	1319	149.2	4.88
GL50803_15196	5701887	NifU-like protein	21.3	0.0755	1	1	2	2	0.940985	0.355945	0.873	0.845	0.856	1.037	0.981	1.006	0.996	0.941	0.955	1		212	23.1	5.66
GL50803_112076	5698611	Kinase, CDC7	337.84	0.1344	1	14	27	41	0.938656	0.654766	0.91	1.003	0.964	0.971	1.078	0.925	0.874	0.898	0.846	17	33.3	1697	189.9	9.14
GL50803_4063	5699443	Nuclear LIM interactor-interacting factor 1	62.22	0.0394	1	1	2	7	0.937855	0.451348	1.079	1.011	1.059	1.012	0.928	0.984	0.843	0.771	0.809	1		432	47.3	5.85
GL50803_114776	5697159	NSF	393.47	0.2306	1	6	23	52	0.937624	0.698071	0.904	1.013	0.854	1.026	1.099	0.953	0.862	0.915	0.845	7	46.2	824	89.5	7.11
GL50803_17060	5701845	Protein 21.1	1069.42	0.3018	1	17	19	84	0.937383	0.0966061	0.877	0.888	0.928	0.865	0.878	0.931	1.002	1.019	1.071	48	37.7	623	66.2	6.77
GL50803_8826	5699628	Glucokinase	611.77	0.242	1	7	9	41	0.93146	0.0497653	0.895	0.907	0.978	0.949	0.927	1.023	0.907	0.908	0.897	26	34.1	343	37.7	6.09
GL50803_8496	5698656	Rac/Rho-like protein	280.44	0.2064	1	4	5	17	0.936628	0.954923	0.64	0.705	0.766	0.985	1.12	0.981	1.159	1.333	0.96	8	53.3	218	23.9	7.96
GL50803_103074	5702803	hypothetical protein	40.74	0.022	3	1	7	18	0.936152	0.697532	1.262	1.136	1.401	0.852	0.75	0.936	0.784	0.689	0.851	1		2183	245.2	7.18
GL50803_16667	5702529	Acyl-CoA synthetase	1563.82	0.2044	1	14	23	119	0.93521	0.284717	1.04	1.063	1.16	0.954	1.006	1.097	0.715	0.742	0.764	60	37.4	905	99.4	6.24
GL50803_101919	5698430	5-AMP-activated protein kinase, beta-1 subunit	45.6	0.0367	1	1	1	2	0.934909	0.284318	0.977	0.991	1.022	0.978	0.97	1.012	0.828	0.82	0.846	2	4.9	245	27.8	5.82
GL50803_8460	5702792	hypothetical protein	58.87	0.0554	1	1	6	9	0.934215	0.608143	1.078	1.038	1.134	1.038	0.978	1.081	0.738	0.694	0.76	2	7.4	831	91.9	5.68
GL50803_17106	5699654	26S protease regulatory subunit 8	79.5	0.217	1	3	10	18	0.934166	0.146867	1.085	1.101	0.934	1.054	0.964	0.892	0.877	0.82	0.745	4	37.1	401	45	8.24
GL50803_8444	5697129	MDR-type permease	59.73	0.0736	1	2	7	10	0.933989	0.849105	0.603	0.677	0.724	0.935	0.752	1.11	1.036	1.135	1.994	3	14	666	73.7	8.28
GL50803_32838	#N/A	hypothetical protein	47.46	0.0812	1	1	2	2	0.933486	0.166358	1.005	0.898	0.974	0.965	0.844	0.927	0.993	0.867	0.942	1		197	21.6	9.32
GL50803_16068	5699975	hypothetical protein	40.44	0.0516	1	2	4	5	0.932472	0.0711096	0.977	1.023	0.977	0.919	0.941	0.91	0.885	0.905	0.866	2	26.1	775	84.7	6.23
GL50803_15953	5700120	Kinase, NEK	261.84	0.1979	1	11	26	44	0.930894	0.0147067	0.945	0.988	0.94	0.933	0.934	0.946	0.872	0.952	0.874	11	53.2	1117	124.7	7.69
GL50803_8782	5702301	Protein required for cell viability	60.42	0.0685	1	2	4	6	0.929817	0.0348016	0.965	0.963	0.941	0.911	0.888	0.879	0.965	0.94	0.921	2	30.8	569	64.2	5.06
GL50803_6617	5697579	hypothetical protein	180.52	0.0961	1	5	7	16	0.922257	0.0409259	0.956	0.924	1.001	1.032	0.968	0.953	0.854	0.807	0.832	10	19.1	562	63.2	6.8
GL50803_17063	5701866	Pyruvate-flavodoxin oxidoreductase	2663.91	0.2611	1	29	40	258	0.929453	0.0725874	0.872	0.91	0.927	0.963	0.98	0.98	0.909	0.948	0.883	137	45.4	1199	131.7	6.86
GL50803_31978	5701841	hypothetical protein	60.29	0.0258	1	1	6	8	0.929007	0.329683	0.944	0.886	1.1	0.916	0.84	1.056	0.871	0.798	0.992	1		1824	199.4	5.48
GL50803_95064	5697370	tRNA-ribosyltransferase, putative	81.84	0.0721	1	2	4	8	0.9287	0.356702	0.893	0.842	1.061	0.878	0.809	1.032	0.937	0.862	1.088	2	23.9	402	44.2	7.31
GL50803_135002	5696854	Histone H4	295.06	0.3333	1	3	3	13	0.928322	0.546268	0.759	0.791	0.888	0.893	0.91	0.815	1.088	1.16	1.149	7	17	99	11.1	10.74
GL50803_16549	5699606	Uridine kinase	315.24	0.1496	1	9	13	29	0.927485	0.52679	1.017	1.043	1.023	0.936	0.988	1.011	0.785	0.838	0.761	16	29	682	77.2	6.54
GL50803_87519	5702608	hypothetical protein	53.22	0.1676	1	1	3	5	0.927362	0.55468	1.059	0.984	1.209	0.97	0.881	1.095	0.752	0.682	0.839	1		185	20	5.17
GL50803_7031	5700882	Spindle pole protein, putative	465.75	0.1558	1	10	20	46	0.926139	0.562356	1.071	0.897	1.056	0.952	0.878	0.938	0.928	0.77	0.882	18	43.8	995	109.2	5.63
GL50803_16720	5700501	hypothetical protein	217.24	0.0952	1	5	10	18	0.925947	0.411475	1.047	0.95	1.124	0.942	0.9	1.057	0.765	0.76	0.859	11	52.7	840	96	4.59
GL50803_137641	5697479	TMP55	30.9	0.1095	1	2	7	27	0.925196	0.1926	0.849	0.864	0.979	0.885	0.881	1.01	0.922	0.916	1.04	2	3.6	493	55	8.31
GL50803_14983	5697308	Cathepsin L precursor	153.02	0.0537	1	3	4	11	0.925174	0.0913552	0.852	0.84	0.896	0.903	0.865	0.953	1.003	1.009	1.028	4	43.1	577	65.1	5.5
GL50803_9824	5700061	Proteasome subunit beta type 9 precursor	37.66	0.0452	1	1	1	1	0.924628	0.472863	0.763	0.798	0.846	0.878	0.897	0.963	1.045	1.067	1.134	1		221	24.1	7.24
GL50803_4652	5699391	Ribosomal protein S16	690.49	0.5949	1	8	12	76	0.924583	0.491011	0.919	0.953	0.84	0.968	0.998	0.832	0.973	0.973	0.882	35	32.9	158	17.6	10.51
GL50803_3582	5697731	hypothetical protein	49.61	0.0416	1	1	2	2	0.923862	0.100315	0.868	0.939	0.887	0.886	0.937	0.896	0.952	1.006	0.952	1		361	40.3	8.18
GL50803_10919	5698097	Ribosomal protein S10B	30.94	0.2015	1	2	4	11	0.923383	0.795077	0.631	0.566	0.663	0.846	0.741	0.879	1.608	1.408	1.652	2	96.2	134	15.4	8.53
GL50803_16332	5697153	Coiled-coil protein	71.79	0.0708	2	3	16	40	0.919736	0.048183	0.889	0.943	0.915	0.952	0.951	0.97	0.891	0.867	0.905	4	27.2	1737	196.3	5.12
GL50803_8687	5697315	Tenascin precursor	29.62	0.0198	1	1	1	1	0.921281	0.371543	1.147	0.986	0.962	1.024	0.861	0.849	0.948	0.796	0.778	1		504	53.9	4.61
GL50803_114535	5697944	Kinase, NEK	24.12	0.0705	1	1	9	11	0.92045	0.682453	1.149	0.991	1.069	1.247	1.051	1.148	0.697	0.586	0.634	1		1036	115.9	6.77
GL50803_12224	5698572	hypothetical protein	116.73	0.1033	2	3	5	10	0.920357	0.111708	0.937	0.912	0.999	0.933	0.876	0.993	0.885	0.83	0.931	4	29.2	300	35.1	9.23
GL50803_102722	5703076	Ribosome biogenesis protein BMS1	96.69	0.0596	1	4	9	18	0.920135	0.29212	0.95	0.843	0.915	0.988	0.913	0.946	0.957	0.873	0.905	4	35.9	1293	145.8	7.81
GL50803_14212	5702396	Histone H3	249.94	0.3492	2	5	12	36	0.919807	0.0709508	0.861	0.876	0.862	0.978	1.003	0.899	0.965	0.935	0.911	15	29.2	189	21.3	10.45
GL50803_17109	5699648	Vacuolar protein sorting 11 (VPS11)	39.81	0.0625	1	2	11	17	0.916334	0.0154269	0.885	0.964	0.95	0.862	0.918	0.915	0.886	0.942	0.93	1		1088	121.2	6.99
GL50803_17163	5700735	Peptidyl-prolyl cis-trans isomerase B precursor	603.34	0.3512	1	6	8	72	0.919714	0.492321	0.672	0.67	0.861	0.929	0.874	1.063	1.041	0.954	1.417	42	62.9	168	18	8.27
GL50803_86761	5699601	LEK1	43.11	0.0433	1	2	5	5	0.91963	0.0651316	0.845	0.937	0.95	0.877	0.95	0.975	0.865	0.936	0.951	2	28.6	716	79	5.08
GL50803_14181	5697835	Spindle pole protein, putative	44.08	0.075	1	1	7	13	0.919132	0.0898695	0.856	0.923	0.894	0.873	0.92	0.902	0.948	0.997	0.968	1		693	76.4	6
GL50803_7035	5700885	hypothetical protein	118.06	0.0912	1	2	3	6	0.919027	0.221587	0.936	1.037	0.886	0.952	0.803	0.819	1.013	0.926	0.926	5	21.9	329	35.8	5
GL50803_21971	5700212	hypothetical protein	49.96	0.0863	1	2	3	3	0.918881	0.151711	0.897	0.851	0.998	0.911	0.845	1.003	0.924	0.855	1.005	2	43	417	44.7	5.59
GL50803_15603	5698577	hypothetical protein	34.3	0.0843	1	2	3	3	0.918657	0.468939	0.921	0.843	0.761	0.952	0.853	0.779	1.199	1.072	0.97	2	14	261	30.4	5.38
GL50803_16567	5699495	Protein phosphatase PP2A regulatory subunit A	182.47	0.1308	1	5	10	19	0.918557	0.60694	0.646	0.624	0.825	0.981	0.909	1.271	1.006	0.882	1.392	7	26.6	665	74.7	7.27
GL50803_15520	5702946	Ribosomal protein L21	542.9	0.4465	1	8	9	53	0.917548	0.15764	0.945	0.931	0.951	0.997	1.001	0.98	0.81	0.845	0.823	33	26.9	159	18.2	10.87
GL50803_10013	5703005	Qc-SNARE 3	80.34	0.3045	1	4	9	9	0.91733	0.621049	0.784	0.609	0.74	1.067	0.917	1.097	1.012	1.008	1.189	4	13.6	220	24.4	5.06
GL50803_4365	5698901	26S protease regulatory subunit 6A	92.71	0.1717	3	5	11	30	0.916543	0.43484	1.02	0.976	1.064	0.924	0.943	1.077	0.732	0.765	0.82	6	22.8	501	55.9	5.45
GL50803_17083	5697517	hypothetical protein	31.27	0.0509	1	1	3	3	0.916543	0.230163	0.932	0.896	0.862	0.897	0.842	0.821	1.064	0.998	0.963	1		550	58.6	9.6
GL50803_9030	5697122	Protein 21.1	1486.37	0.3909	1	10	13	116	0.910276	0.0109179	0.947	0.861	0.899	0.974	0.869	0.912	1	0.888	0.854	65	30.3	330	36.6	5.2
GL50803_9157	5701499	hypothetical protein	41.25	0.0926	1	1	3	3	0.916177	0.0652356	0.914	0.856	0.926	0.973	0.892	0.976	0.935	0.855	0.927	1		270	30.9	9.1
GL50803_100955	5698500	Mitotic spindle checkpoint protein MAD2	46.93	0.197	1	2	6	6	0.915485	0.745429	0.52	0.597	0.943	0.761	0.854	1.366	0.956	1.072	1.696	2	16.8	203	22.5	5.25
GL50803_14748	5698421	hypothetical protein	72.77	0.425	1	4	8	10	0.915438	0.435232	0.857	0.826	0.689	1.024	0.966	0.776	1.175	1.106	0.928	4	11.8	160	17.3	9.8
GL50803_14704	5702318	hypothetical protein	35.48	0.0231	1	2	3	12	0.914913	0.72145	0.804	0.782	0.557	0.951	0.905	0.652	1.526	1.45	1.033	2	12.3	995	110.1	5.62
GL50803_22808	5701968	Histidyl-tRNA synthetase	149.32	0.0999	1	7	12	19	0.914436	0.71498	0.986	0.967	1.029	0.935	0.918	1	0.81	0.784	0.836	8	13.6	961	105.2	6.43
GL50803_17547	5701717	Ribosomal protein L4	1150.76	0.3734	1	13	15	122	0.914377	0.17304	0.891	0.878	0.892	0.991	0.968	1.04	0.829	0.866	0.894	70	32.5	316	35	10.52
GL50803_137685	5700318	hypothetical protein	72.27	0.0626	1	3	6	8	0.914095	0.970314	0.643	0.724	0.753	0.9	0.967	1.025	1.056	1.192	1.132	3	15.9	719	80.7	9.06
GL50803_14895	5701789	Spindle pole protein, putative	329.33	0.1883	1	8	14	44	0.91399	0.080576	0.984	0.887	1.02	0.912	0.878	1.028	0.852	0.793	0.899	14	35.9	648	72.1	5.17
GL50803_15495	5701596	hypothetical protein	67.16	0.0574	1	3	6	8	0.913697	0.285442	1.004	0.995	0.999	1.003	0.993	0.884	0.8	0.82	0.77	4	18.2	871	98.4	5.45
GL50803_16034	5699828	Kinase, CAMK CAMKL	224.86	0.1435	1	5	7	21	0.913533	0.713899	1.02	1.15	0.998	0.974	1.02	1.08	0.721	0.698	0.701	11	20.3	432	49.2	6.54
GL50803_14641	5698860	Transducin	55.3	0.0789	1	3	4	4	0.913419	0.938928	1.065	0.899	1.079	0.956	0.865	0.958	0.814	0.778	0.854	3	49.7	545	60.4	5.73
GL50803_91712	5702294	Amino acid transporter family	26.19	0.0453	1	1	4	6	0.913293	0.306004	0.934	0.857	1.065	0.967	0.866	1.091	0.829	0.741	0.924	1		707	77.1	8.79
GL50803_10661	5700939	Ubiquitin-conjugating enzyme E1	464.98	0.1071	1	10	12	29	0.913167	0.355542	0.947	0.997	1.015	0.989	0.983	1.041	0.762	0.763	0.783	21	19.5	1092	121.3	5.4
GL50803_91919	5699516	TCP-1 chaperonin subunit alpha	237.26	0.2745	1	8	17	43	0.911903	0.825418	0.593	0.715	0.781	0.934	0.974	1.109	0.988	1.017	1.299	20	36.3	550	59.2	6.32
GL50803_16364	5698719	Gamma Adaptin	32.4	0.0448	1	1	4	7	0.910859	0.562855	0.747	0.781	0.956	0.724	0.74	0.916	1.073	1.095	1.342	1		892	98.9	7.94
GL50803_104150	5698661	Kinase, PLK	141.04	0.1342	1	6	13	25	0.910568	0.665439	0.964	0.988	1.074	0.971	0.992	1.017	0.749	0.707	0.811	8	28.9	678	77.1	8.53
GL50803_5749	#N/A	hypothetical protein	42.22	0.0399	1	1	3	5	0.910402	0.532776	0.731	0.706	0.772	0.905	0.855	0.946	1.148	1.082	1.186	1		676	75.9	6.62
GL50803_4812	5698276	Beta-giardin	3267.04	0.6066	1	19	25	299	0.908261	0.00394338	0.832	0.862	0.936	0.89	0.869	0.857	1.029	0.957	0.96	166	48.3	272	30.9	5.35
GL50803_24372	5698811	ENC6 protein	117.36	0.1218	1	3	5	9	0.910255	0.334994	0.772	0.923	0.82	0.855	1.097	0.963	0.845	1.018	0.945	4	19.4	353	39.6	6.15
GL50803_22629	5698918	hypothetical protein	49.17	0.0896	1	2	6	10	0.903766	0.0138759	0.863	0.91	0.924	0.908	0.936	0.962	0.857	0.882	0.897	2	53.4	469	53	7.72
GL50803_17130	5702424	Protein 21.1	18.51	0.032	1	1	6	10	0.906057	0.309653	0.813	0.761	0.888	0.895	0.819	0.967	1.027	0.938	1.097	1		1500	163.6	7.14
GL50803_16540	5697154	Dynein regulatory complex	93.58	0.1346	1	2	8	15	0.904542	0.0663181	0.934	0.884	0.872	0.919	0.85	0.849	1.002	0.926	0.915	2	42.7	468	54.2	6.13
GL50803_17583	5702583	hypothetical protein	33.04	0.0916	1	1	3	5	0.904002	0.364159	1.081	1.019	1.125	0.991	0.98	1.098	0.713	0.622	0.688	3	10.6	251	27.7	8.25
GL50803_6022	5702510	Ribosomal protein S20	43.88	0.1825	1	2	3	12	0.89797	0.0141536	1.017	0.893	0.784	0.974	0.86	0.811	0.893	0.94	0.935	4	12.8	126	14	8.91
GL50803_3643	5701296	70 kDa peptidylprolyl isomerase, putative	537.1	0.3284	1	9	15	58	0.903684	0.0901596	1.073	0.941	0.947	0.962	0.843	0.828	0.952	0.953	0.69	31	59.9	338	37.6	5.3
GL50803_104031	5699620	Glycogen synthase, putative	92.26	0.1009	1	5	10	11	0.901798	0.955724	0.952	0.95	0.906	0.955	0.932	0.958	0.775	0.854	0.853	5	29	753	85	6.61
GL50803_92246	5701059	Cation-transporting ATPase 2, putative	186.58	0.0652	1	5	10	20	0.901197	0.0521673	0.892	0.868	0.86	0.982	0.958	0.906	0.901	0.915	0.838	8	17.1	1366	151.8	7.08
GL50803_17304	5701054	Alpha Adaptin	519.28	0.1098	1	8	11	43	0.900339	0.196738	0.802	0.814	0.971	0.988	1.071	1.028	0.769	0.796	0.921	29	40.7	783	87	5.31
GL50803_16156	5697238	hypothetical protein	41.64	0.0573	7	1	2	16	0.899546	0.491922	0.739	0.724	1.066	0.781	0.749	1.115	0.916	0.876	1.292	1		192	21.1	6.34
GL50803_121046	5699688	Histone H2B	657.89	0.5154	1	4	10	57	0.898059	0.0958881	0.88	0.896	0.919	0.891	0.841	0.88	1.035	0.98	0.784	31	75.3	130	14.6	9.73
GL50803_7474	5700917	DNA-directed RNA polymerase RPB3	46.64	0.0583	1	1	2	3	0.896569	0.0333308	0.817	0.905	0.889	0.867	0.94	0.934	0.866	0.937	0.922	2	3.7	326	36.1	5.1
GL50803_12867	5698169	hypothetical protein	33.21	0.0491	1	1	3	3	0.897767	0.465854	1.002	0.971	1.057	1.051	0.996	1.097	0.69	0.653	0.712	1		530	60.7	8.88
GL50803_16954	5702327	hypothetical protein	42.7	0.0271	1	2	4	4	0.897242	0.133813	0.985	0.909	0.852	1.025	0.925	0.877	0.92	0.829	0.779	2	133.1	1142	127.2	6.54
GL50803_14648	5702243	Kinase, NEK-frag	34.57	0.0661	1	1	4	12	0.896787	0.360063	0.692	0.821	0.81	0.818	0.948	0.947	0.943	1.091	1.079	1		454	50.3	7.61
GL50803_4410	5701209	SALP-1	1147.66	0.5529	1	13	19	96	0.895469	0.0319527	0.932	0.95	0.947	0.973	0.968	0.898	0.845	0.784	0.788	62	31.8	255	29.8	5.55
GL50803_2834	5698680	putative GAP	66.22	0.0452	1	2	2	6	0.896399	0.48996	0.751	0.698	0.883	0.795	0.828	1.112	0.938	0.975	1.206	3	10.7	398	41.9	8.25
GL50803_8794	5700113	Nucleolar GAR1-like protein, putative	38.65	0.235	1	1	5	7	0.89605	0.493997	1.111	1.124	1.003	1.036	1.024	0.925	0.703	0.694	0.621	1		183	20.4	10.56
GL50803_8118	5698862	Ribosomal protein S2	1344.59	0.5537	1	13	17	112	0.894821	0.0243059	0.976	0.903	0.943	0.876	0.85	0.826	0.942	0.876	0.872	81	54.4	242	26.7	9.7
GL50803_21331	5701262	26S protease regulatory subunit 7	271.77	0.1771	1	2	9	22	0.895383	0.366459	0.971	0.935	1.009	1.016	0.907	0.92	0.849	0.75	0.748	4	26.3	401	44.2	6.99
GL50803_15339	5702272	Adaptor protein complex large chain subunit BetaA	100.16	0.0536	1	2	4	7	0.885214	0.022111	0.892	0.893	0.973	0.819	0.668	0.792	1.106	0.916	0.981	4	36.5	672	74.2	5.62
GL50803_8217	5697037	Uridine kinase	217.5	0.1873	1	10	15	33	0.894494	0.837131	0.913	0.857	0.994	0.95	0.902	1.029	0.812	0.77	0.855	16	104.4	582	66	6.99
GL50803_17245	#N/A	hypothetical protein	146.29	0.5833	1	5	5	20	0.894243	0.124336	0.938	1.019	0.872	0.81	0.861	0.757	0.948	1.003	0.874	13	41.5	72	7.9	8.15
GL50803_17474	5700125	hypothetical protein	113.01	0.1124	1	3	7	13	0.892794	0.0870588	0.876	0.802	0.872	0.971	0.938	0.989	0.852	0.878	0.873	5	15.7	605	67.5	5.49
GL50803_15215	5702060	Phosphatase	99.21	0.2516	1	4	10	16	0.89023	0.523925	0.696	0.718	0.841	0.987	1.018	1.228	0.776	0.896	0.974	4	11.5	310	35.3	5.14
GL50803_9421	5700696	Kinase, NEK	83.81	0.1301	1	3	8	12	0.889779	0.0649126	0.884	1.004	0.982	1.034	1.097	1.028	0.681	0.755	0.669	3	1.5	584	64.4	6.76
GL50803_13268	5701518	hypothetical protein	39.28	0.2386	1	2	3	5	0.888965	0.680197	0.509	0.567	0.71	0.772	0.84	1.065	1.182	1.285	1.613	2	59.8	88	10.1	10.11
GL50803_10829	5702007	Glucosamine-6-phosphate deaminase	79.65	0.0875	1	1	3	10	0.888892	0.310367	1.178	0.997	1.357	0.895	0.781	1.116	0.687	0.625	0.649	5	17.4	263	28.7	5.97
GL50803_16287	5699142	hypothetical protein	26.71	0.0417	1	1	5	9	0.888841	0.277171	0.844	0.713	0.924	1.001	0.827	1.084	0.923	0.761	0.988	1		864	97.1	8.46
GL50803_91643	5702073	26S proteasome regulatory subunit, putative	118.43	0.0527	1	3	8	11	0.888694	0.976147	0.92	0.963	0.988	0.972	0.967	1.054	0.693	0.732	0.786	5	12.5	1348	147.5	6.14
GL50803_9048	5697094	hypothetical protein	49.34	0.1043	1	1	4	4	0.888458	0.207811	1.029	0.993	1.068	0.892	0.841	0.916	0.784	0.738	0.795	1		422	45.8	7.43
GL50803_2622	5698486	Phosphatidylinositol-4-phosphate 5-kinase, putative	49.83	0.1454	1	3	5	7	0.88633	0.38235	1.106	1.05	0.976	1.016	0.943	0.894	0.75	0.693	0.669	4	25.7	282	32.3	5.08
GL50803_17482	5700160	TCP-1 chaperonin subunit alpha	235.93	0.2108	2	8	14	28	0.886164	0.117825	0.701	0.711	0.821	0.945	1.009	1.095	0.868	0.933	0.974	11	16.3	517	56.3	6.61
GL50803_112304	5697409	Elongation factor 1-alpha	3906.91	0.3552	1	17	21	354	0.882674	0.00557217	0.919	0.907	0.94	0.862	0.858	0.854	0.894	0.871	0.844	181	45.2	442	49.1	8.4
GL50803_94440	5701269	Dynein heavy chain	229.22	0.0429	1	9	30	54	0.884747	0.221917	1.001	0.987	0.924	0.981	0.933	0.97	0.826	0.693	0.716	10	36.5	5577	629.6	6.3
GL50803_6184	5699155	Branched-chain amino acid aminotransferase lateral transfer candidate	724.57	0.231	1	7	9	42	0.884304	0.348854	0.649	0.666	0.879	0.947	0.898	1.214	0.864	0.872	1.119	33	32.8	355	39	6.55
GL50803_12109	5700225	hypothetical protein	62.48	0.1045	1	1	5	8	0.884124	0.114896	0.828	0.814	0.977	0.987	0.867	0.935	0.824	0.792	0.96	3	1.3	402	45.5	8.59
GL50803_7789	5697892	ADP-ribosylation factor (ARF1)	599.68	0.3141	2	6	8	43	0.883777	0.0765202	0.961	0.848	0.912	0.976	0.91	0.974	0.833	0.839	0.732	30	77.6	191	21.8	8.47
GL50803_17411	5701584	TCP-1 chaperonin subunit gamma	397.25	0.2571	1	12	18	44	0.883765	0.283821	0.721	0.773	0.816	0.899	0.865	1.032	0.933	0.912	1.059	21	20.8	564	61.5	6.7
GL50803_6671	5701899	hypothetical protein	35.38	0.0396	1	1	3	7	0.883303	0.0695427	0.862	0.881	0.896	0.958	0.957	0.985	0.807	0.805	0.82	1		656	73.3	5.21
GL50803_15514	5702955	Kinase, STE STE20	59.87	0.0854	1	1	5	7	0.883058	0.249635	0.982	0.903	0.979	0.946	0.893	0.981	0.751	0.791	0.764	3	1.1	527	58	5.44
GL50803_10527	5701440	hypothetical protein	184.66	0.1175	1	3	4	10	0.882922	0.101405	0.976	0.892	0.97	0.947	0.813	0.926	0.812	0.781	0.854	8	18.8	315	35.4	9.61
GL50803_19378	5703021	hypothetical protein	26.92	0.0748	1	1	1	3	0.88269	0.181414	0.979	0.775	0.891	1.034	0.8	0.932	0.968	0.748	0.862	1		147	16.7	5.38
GL50803_21628	5699821	hypothetical protein	1234.21	0.4778	1	18	26	136	0.881668	0.00295885	1.018	0.898	0.976	0.857	0.813	0.865	0.916	0.798	0.819	71	58.5	383	42.4	9.42
GL50803_11950	5702615	Ribosomal protein L18	475.56	0.352	1	5	8	34	0.881552	0.00519017	0.828	0.882	0.901	0.824	0.867	0.841	0.88	1.019	0.907	18	35.3	179	20.1	10.48
GL50803_7778	5697879	hypothetical protein	92.35	0.2097	1	4	6	7	0.87673	0.00289011	0.994	0.958	0.871	0.91	0.899	0.877	0.827	0.764	0.814	4	55.8	267	31.5	9.96
GL50803_8140	5698868	GTP-binding protein ARD-1, putative	86.85	0.1504	1	2	8	12	0.881202	0.588557	0.927	0.899	0.94	0.93	0.891	0.933	0.826	0.782	0.819	3	38.4	399	44.4	6.76
GL50803_5809	5698474	hypothetical protein	70.46	0.0814	3	3	8	14	0.879185	0.282026	0.848	0.928	0.933	0.885	0.947	0.948	0.781	0.834	0.826	3	30.8	823	91.5	8.87
GL50803_112518	5701493	Kinase, NEK	300.32	0.1205	1	4	11	24	0.879023	0.393086	0.996	0.939	1.042	1.01	0.919	1.01	0.694	0.646	0.765	10	35.2	697	76.1	5.41
GL50803_102921	#N/A	hypothetical protein	39.49	0.0323	1	1	2	3	0.877491	0.159035	0.921	0.987	0.947	0.928	0.973	0.945	0.736	0.771	0.74	1		620	69.4	8.19
GL50803_11100	5702274	TRP domain containing protein	44.9	0.0247	1	1	6	9	0.877336	0.153456	0.856	1.014	1.024	0.81	0.937	0.958	0.707	0.816	0.826	1		1822	200.7	5.94
GL50803_4852	5697769	hypothetical protein	375.09	0.2506	1	7	12	26	0.875241	0.000613736	0.898	0.877	0.879	0.858	0.878	0.841	0.899	0.857	0.892	15	26.5	451	48.8	8.73
GL50803_12598	5699123	KRR1	43.04	0.0976	1	1	4	5	0.876641	0.189215	1.027	0.938	1.004	0.956	0.855	0.926	0.788	0.703	0.754	1		328	37.5	9.52
GL50803_17451	5701490	Deoxynucleoside kinase	69.62	0.1076	1	2	3	4	0.876275	0.878271	0.989	0.967	0.897	0.969	1.077	0.778	0.764	0.804	0.712	3	1.7	251	29.2	6.25
GL50803_9503	5698808	hypothetical protein	62.86	0.0749	1	2	2	3	0.876019	0.246813	0.756	0.692	0.836	0.94	0.841	1.029	0.96	0.857	1.038	2	27.3	307	34.8	7.18
GL50803_96460	5697292	Alanyl-tRNA synthetase	81.85	0.0805	1	4	10	20	0.875947	0.137829	0.995	1.033	0.947	0.953	0.957	0.884	0.774	0.704	0.71	5	28.6	969	108.4	6.71
GL50803_28379	5703232	Multidrug resistance-associated protein 1	51.86	0.0379	1	1	8	12	0.875438	0.329532	0.923	0.961	0.958	1.014	1.033	1.042	0.681	0.692	0.691	1		1503	167.2	8.19
GL50803_15067	#N/A	hypothetical protein	27.73	0.0782	1	1	4	4	0.871743	0.0208345	0.962	0.935	0.894	0.893	0.848	0.821	0.877	0.832	0.797	1		486	54.1	8.54
GL50803_11380	5699914	hypothetical protein	186.97	0.1034	1	4	6	16	0.875118	0.114274	0.966	0.891	1.013	0.986	0.879	1.023	0.736	0.663	0.798	10	22.8	493	52.1	8.03
GL50803_8978	5702812	4-alpha-glucanotransferase	441.14	0.1037	1	8	15	36	0.874684	0.383673	0.944	0.983	1.021	0.908	0.955	1.023	0.752	0.646	0.734	20	27.8	1215	138	7.05
GL50803_14843	5697116	DnaJ domain containing protein	58.52	0.0842	1	2	6	7	0.874613	0.107397	0.912	0.913	0.947	0.947	0.927	0.973	0.765	0.748	0.777	2	25.1	570	64.4	8.88
GL50803_16840	5697751	Trichohyalin	115.37	0.075	1	2	15	21	0.874543	0.518337	0.95	0.93	0.93	0.928	1.042	1	0.703	0.74	0.724	4	11.4	1587	176.7	5.99
GL50803_9899	#N/A	hypothetical protein	27.87	0.0549	2	2	4	8	0.874291	0.420709	0.651	0.65	0.913	0.895	0.873	1.241	0.842	0.82	1.154	1		528	59	7.94
GL50803_15567	5700196	Rab2a (Rab2a)	186.97	0.2991	1	5	8	19	0.873666	0.180834	0.66	0.649	0.732	0.87	0.818	1.031	1.018	1.086	1.166	11	77.8	214	23.7	5.73
GL50803_95593	5703053	Kinase, NEK	347.3	0.2473	1	5	12	35	0.872965	0.810297	1.018	0.909	0.84	1.072	0.893	0.923	0.778	0.76	0.725	17	56.6	376	42.3	8.53
GL50803_6283	5702373	hypothetical protein	103.27	0.1113	1	3	7	20	0.869673	0.00188764	0.979	0.93	0.868	0.894	0.829	0.814	0.877	0.828	0.822	4	3.7	476	53.9	6.18
GL50803_9349	5697853	hypothetical protein, similar to AMMECR1	69.66	0.1675	1	2	5	6	0.87144	0.417207	0.768	0.639	1.017	0.97	0.79	1.272	0.827	0.672	1.072	2	18.8	197	21.8	6.4
GL50803_15427	5702846	Giardia trophozoite antigen GTA-2	463.15	0.1525	1	4	6	36	0.870786	0.484472	0.524	0.569	0.762	1.002	1.031	1.344	0.813	0.898	1.25	23	49.6	236	26.6	7.36
GL50803_93551	5697777	Metalloprotease, insulinase family	33.29	0.0459	1	1	9	12	0.861547	0.00743793	0.868	0.913	0.829	0.876	0.9	0.827	0.86	0.883	0.804	1		1133	128.4	5.6
GL50803_9262	5701325	hypothetical protein	33.85	0.0143	1	1	2	2	0.869583	0.174321	0.932	0.887	0.962	0.753	0.7	0.769	0.98	0.91	0.989	1		1258	140.3	5.71
GL50803_5659	5697205	S-adenosylmethionine synthetase	255.52	0.1422	1	4	8	25	0.868666	0.0821202	0.957	1.085	1.015	0.907	0.972	0.897	0.692	0.668	0.731	15	39.6	436	48.8	5.95
GL50803_87446	5700763	ABC transporter family protein	60.39	0.0815	1	3	10	13	0.86862	0.0658743	0.835	0.954	0.837	0.896	1.001	0.889	0.785	0.876	0.77	2	20.5	957	104.6	8.57
GL50803_6404	5698497	Kinesin-9	70.73	0.06	1	2	5	6	0.868279	0.0550515	0.908	0.896	1.024	0.835	0.805	0.931	0.797	0.768	0.879	2	27.1	767	84.1	6.24
GL50803_42000	5700493	Coiled-coil protein	161.96	0.0417	1	4	14	33	0.867576	0.0937306	0.969	0.981	0.974	0.949	0.939	0.94	0.745	0.714	0.675	5	26.2	2590	285.3	5.4
GL50803_17299	5701042	Kinase, NEK-like	49.19	0.0381	13	1	5	20	0.86489	0.865302	0.238	0.287	0.488				1.745	2.056	3.5	1		1182	130.4	6.1
GL50803_9823	5700060	hypothetical protein	42.94	0.0714	1	1	2	3	0.864863	0.221043	0.729	0.725	0.845	0.81	0.788	0.93	0.975	0.947	1.106	1		322	35.8	5.03
GL50803_2107	5699963	hypothetical protein	165.31	0.1402	1	4	6	19	0.864305	0.151485	1.054	0.94	1.019	0.928	0.81	1.001	0.712	0.715	0.696	9	60.6	328	35.6	5.19
GL50803_8942	5701122	hypothetical protein	107.25	0.1236	1	2	3	4	0.860332	0.0213891	1.098	0.931	0.908	1.139	1.049	1.014	0.666	0.557	0.619	3	21.5	259	29.7	6.09
GL50803_9659	5696880	hypothetical protein	31.9	0.0695	1	1	5	7	0.853237	0.0198891	0.847	0.837	0.949	0.799	0.772	0.886	0.851	0.821	0.933	1		604	69.7	6.52
GL50803_7260	5699881	Aldose reductase	215.38	0.2492	1	5	11	23	0.860164	0.420606	0.828	0.729	0.879	1	0.95	1.101	0.835	0.715	0.778	13	22.5	313	35.4	6.79
GL50803_16893	5700013	Tip elongation aberrant protein 1	47.29	0.0387	1	2	4	5	0.858942	0.103842	0.77	0.873	1.007	0.769	0.853	0.995	0.741	0.82	0.948	2	91	930	102.1	5.55
GL50803_6304	5702839	Fe-hydrogenase-1	152.17	0.1582	1	5	7	12	0.858316	0.0787174	0.804	0.925	0.938	0.84	0.915	0.962	0.728	0.794	0.848	6	22.2	474	52.1	6.93
GL50803_8944	5701120	hypothetical protein	39.01	0.1302	1	2	3	4	0.85818	0.354997	0.661	0.629	0.706	0.921	0.857	0.973	1.049	0.975	1.095	2	88.1	192	21.3	5.59
GL50803_5810	5698473	hypothetical protein	149.07	0.2061	1	3	3	14	0.85805	0.601257	0.557	0.55	0.781	0.817	0.745	1.176	1.151	0.902	1.418	11	18.8	131	14.5	6.11
GL50803_14392	5700982	Metallo-beta-lactamase superfamily protein	62.15	0.0479	1	2	2	4	0.854089	0.378622	0.678	0.671	0.793	1.083	0.949	1.2	0.76	0.756	0.946	3	12.6	313	34.7	6.19
GL50803_24662	5701171	L-serine dehydratase	114	0.0914	1	1	7	11	0.853762	0.182152	0.664	0.888	0.855	0.781	1.021	0.995	0.716	0.934	0.901	2	0.3	525	57	5.77
GL50803_7999	5701640	Ribosomal protein S3	292.02	0.3871	1	9	11	40	0.853618	0.313984	0.714	0.683	0.747	0.897	0.888	0.985	0.931	0.92	0.983	17	28.2	217	24.7	9.25
GL50803_3422	5699506	hypothetical protein	22.17	0.1136	1	1	1	3	0.844605	0.0396643	0.751	0.857	0.793	0.79	0.881	0.825	0.866	0.964	0.894	1		44	5.1	7.34
GL50803_27614	5702915	Ribose 5-phosphate isomerase	129.47	0.1724	1	2	2	4	0.852466	0.0807169	1.05	0.901	0.947	0.931	0.771	0.831	0.851	0.697	0.75	4	19.9	145	15.3	6.89
GL50803_112682	#N/A	hypothetical protein	60.8	0.0593	1	1	2	3	0.849174	0.269636	0.673	0.636	0.762	0.98	0.905	1.098	0.891	0.822	0.987	2	5.7	253	28.4	7.25
GL50803_3593	5698648	Alcohol dehydrogenase lateral transfer candidate	457.13	0.2064	1	6	10	42	0.847866	0.0929744	0.891	0.831	0.828	0.981	0.913	1.058	0.736	0.649	0.816	24	54	407	44.8	6.42
GL50803_16188	5698514	SMC1 beta-like protein	33.83	0.017	1	1	4	14	0.847588	0.5403	1.301	0.972	1.084	1.222	0.892	1.007	0.632	0.461	0.515	1		1353	153.1	6.44
GL50803_11992	5696941	TCP-1 chaperonin subunit epsilon	447.81	0.2116	1	9	15	51	0.846733	0.0793099	0.925	0.92	0.995	0.958	0.889	0.932	0.693	0.658	0.73	27	36.5	553	61.2	5.83
GL50803_6439	5703133	hypothetical protein	57.91	0.0601	1	1	1	1	0.845698	0.524404	0.563	0.514	0.763	0.781	0.697	1.047	1.142	1.017	1.514	1		183	20.9	5.21
GL50803_8465	5702805	Protein 21.1	23.43	0.0121	1	1	1	1	0.84491	0.0668754	0.837	0.865	0.896	0.917	0.927	0.972	0.729	0.736	0.763	1		825	90.7	6.83
GL50803_15499	5701591	hypothetical protein	528.63	0.4455	2	14	26	56	0.843809	0.00322782	0.84	0.823	0.849	0.856	0.812	0.832	0.929	0.812	0.847	24	20.9	431	48.8	7.53
GL50803_12981	5696892	Ribosomal protein S5	454.43	0.3684	1	7	9	34	0.843827	0.231421	0.781	0.722	0.745	0.833	0.884	0.787	0.966	0.892	1.034	17	47.9	190	21	9.85
GL50803_14404	5699894	Phosphatase	158.17	0.1974	1	4	9	16	0.843471	0.0274674	0.871	0.805	0.919	0.969	0.87	0.865	0.778	0.753	0.785	8	22	385	42.2	6.61
GL50803_113876	5702364	ABC transporter, ATP-binding protein, putative	33.59	0.029	1	1	9	15	0.843628	0.123494	0.906	0.839	0.848	1.021	0.924	0.946	0.769	0.695	0.704	1		2071	231.7	7.5
GL50803_33660	5700993	Spindle pole protein, putative	146.46	0.1071	1	6	12	24	0.843034	0.014566	0.941	0.897	0.923	0.824	0.875	0.879	0.697	0.848	0.737	10	48.9	934	103.9	5.2
GL50803_101326	5697303	hypothetical protein	43.85	0.0656	1	2	2	2	0.843135	0.0982764	0.792	0.809	1.025	0.763	0.762	0.978	0.77	0.768	0.975	1		320	35.1	7.27
GL50803_136021	5700270	Beta tubulin	8917.05	0.2371	1	12	14	531	0.842516	0.0416089	0.939	0.923	0.976	0.855	0.841	0.913	0.718	0.704	0.762	323	45.9	447	50	4.87
GL50803_7662	5699092	RNase L inhibitor	179.71	0.1172	1	5	9	15	0.842635	0.0751998	0.887	0.859	0.995	0.875	0.855	0.922	0.737	0.707	0.786	8	34.8	674	75	8.13
GL50803_17090	5698659	Giardia trophozoite antigen GTA-1	991.21	0.4696	1	8	11	73	0.842234	0.0117399	0.832	0.767	0.92	0.769	0.774	0.897	0.934	0.824	0.884	48	61.3	181	20.7	5.2
GL50803_113603	5699226	ELKS	77.81	0.0812	1	2	9	19	0.840448	0.0404077	0.774	0.815	0.896	0.806	0.841	0.936	0.726	0.854	0.941	3	7.9	924	103.4	6.09
GL50803_7444	5696973	Hypothetical protein	819.32	0.4578	1	14	21	95	0.841823	0.0517495	0.961	0.886	0.902	0.901	0.857	0.877	0.769	0.685	0.775	29	41.9	367	41.1	9.44
GL50803_14940	5701549	hypothetical protein	82.65	0.0443	1	3	3	5	0.841651	0.094465	0.887	0.847	1.018	0.977	0.831	0.957	0.674	0.681	0.777	5	33.1	609	68.1	7.09
GL50803_10824	#N/A	hypothetical protein	30.96	0.0182	1	1	2	3	0.840171	0.0458435	0.851	0.932	0.946	0.83	0.889	0.913	0.708	0.757	0.77	1		1096	120.5	5.63
GL50803_8445	5697126	Kinase, NEK	263.36	0.1407	1	6	10	20	0.840368	0.115483	0.881	0.855	0.906	0.895	0.901	0.915	0.742	0.753	0.743	10	20.4	597	66.9	8.06
GL50803_4547	5699229	Ribosomal protein S9	257.73	0.4656	1	6	13	41	0.83975	0.0135853	0.834	0.817	0.925	0.854	0.873	0.953	0.804	0.768	0.751	20	34.6	189	21.6	10.65
GL50803_27717	5700050	High cysteine membrane protein Group 3	260.18	0.073	1	2	8	26	0.83845	0.0377865	0.957	0.851	0.825	0.986	0.809	0.781	0.868	0.77	0.732	6	7.2	836	86.4	5.4
GL50803_8064	5701945	PDI5 - Protein disulfide isomerase	219.66	0.3284	1	3	6	25	0.839699	0.553453	0.609	0.618	0.689	0.71	0.704	0.723	1.425	1.293	1.202	9	44.5	134	14.6	8.43
GL50803_103676	5699738	Alpha-tubulin	5942.73	0.2313	1	11	14	365	0.839088	0.150057	0.997	0.996	1.037	0.945	0.901	0.931	0.643	0.61	0.644	242	36.7	454	50.5	5.11
GL50803_4156	5699000	HIT family protein	47.5	0.203	1	1	3	6	0.839041	0.191886	0.696	0.651	0.789	0.954	0.873	1.071	0.861	0.786	0.955	1		133	14.2	6.39
GL50803_112258	5699341	Sec7 family protein	57.77	0.0176	1	2	5	17	0.838965	0.133313	0.813	0.863	0.716	1	1.038	0.871	0.798	0.827	0.687	2	26.4	2222	248.6	6.89
GL50803_17400	5701525	hypothetical protein	466.67	0.2771	1	8	9	26	0.837046	0.0211528	0.858	0.856	0.872	0.894	0.86	0.874	0.801	0.772	0.758	20	23.2	314	35.4	7.88
GL50803_92741	5701002	Kinase, CMGC CLK	31.87	0.0473	1	1	3	5	0.837559	0.166269	0.653	0.813	0.718	0.872	1.061	0.949	0.774	0.94	0.833	1		444	50.8	8.53
GL50803_17116	5702241	hypothetical protein	58.13	0.0558	1	1	1	2	0.837075	0.0529604	1.005	0.887	0.868	0.885	0.764	0.757	0.888	0.765	0.75	2	32.8	215	24.9	5.43
GL50803_5359	5700927	Nucleolar protein NOP5	345.95	0.1909	1	7	13	23	0.836884	0.0178047	0.851	0.796	0.848	0.886	0.809	0.802	0.859	0.775	0.916	14	53.5	613	69	9.19
GL50803_16525	5698113	Ribosomal protein L3	778.59	0.3879	1	13	18	86	0.834084	0.000733153	0.849	0.832	0.878	0.841	0.879	0.885	0.767	0.761	0.825	50	38.5	379	42.6	10.07
GL50803_14104	5703107	hypothetical protein	103.56	0.0756	1	3	7	13	0.836718	0.0813462	0.862	0.893	0.952	0.878	0.889	0.959	0.695	0.703	0.75	2	4.9	767	85.4	8.16
GL50803_92498	5697459	Kinase, NEK	346.14	0.1325	1	5	13	27	0.834191	0.0895752	0.964	0.839	0.99	0.893	0.914	0.975	0.718	0.593	0.721	12	48.5	898	102.2	8.95
GL50803_17585	5702588	Protein 21.1	500.99	0.1755	1	9	15	57	0.832481	0.00291973	0.888	0.858	0.908	0.893	0.911	0.865	0.745	0.666	0.795	21	45.7	718	77.1	6.21
GL50803_17255	5701276	hypothetical protein	89.74	0.0407	1	3	4	12	0.833916	0.596392	0.491	0.558	0.713	0.797	0.894	0.992	0.961	1.076	1.366	3	39.9	664	73.7	6.07
GL50803_7874	5699032	Kinesin-16	44.19	0.0515	2	1	5	10	0.829686	0.000968938	0.807	0.866	0.88	0.801	0.84	0.864	0.776	0.812	0.827	1		777	87.9	5.74
GL50803_1300	5702354	hypothetical protein	40.61	0.0375	1	1	1	1	0.830451	0.188806	1.143	0.916	0.907	0.953	0.747	0.748	0.849	0.664	0.659	1		267	30.3	6.8
GL50803_16533	5702206	Protein 21.1	25.67	0.0536	1	1	6	6	0.829895	0.144415	0.917	0.777	0.76	1.091	0.904	0.894	0.836	0.691	0.677	1		933	102.6	5.36
GL50803_9808	5698373	Chaperone protein DnaJ subfamily A	510.39	0.3203	1	13	18	49	0.827686	0.0304075	0.895	0.818	0.847	0.839	0.812	0.782	0.855	0.847	0.762	32	46.9	409	45.1	7.69
GL50803_7203	5700985	Guanylate kinase	29.94	0.1268	1	1	3	4	0.829486	0.186671	0.702	0.691	0.867	0.941	0.905	1.15	0.73	0.701	0.882	1		205	23.7	6.93
GL50803_21118	5697854	Long chain fatty acid CoA ligase 5	205.07	0.183	1	2	16	23	0.82928	0.320233	1.136	1.156	1.113	0.894	0.867	0.882	0.59	0.536	0.587	5	18.8	765	84.5	7.03
GL50803_137705	5701888	hypothetical protein	38.28	0.0377	1	1	2	2	0.828362	0.197322	0.805	0.813	0.876	1	0.987	1.076	0.66	0.651	0.702	1		530	60.3	6.07
GL50803_14606	5701641	Translation initiation factor 6	50.8	0.0447	1	1	1	2	0.827921	0.0800911	0.782	0.725	0.948	0.801	0.727	0.961	0.827	0.749	0.981	1		246	26.8	5.55
GL50803_14174	5699079	Glutamate-rich WD-repeat protein	44.57	0.0377	1	2	2	2	0.826958	0.0120639	0.865	0.835	0.87	0.89	0.84	0.886	0.777	0.732	0.764	2	18.1	531	58	4.75
GL50803_9803	5698375	La ribonucleoprotein, putative	62.51	0.2011	1	4	9	14	0.825709	0.0351588	0.923	0.843	0.86	0.847	0.879	0.907	0.787	0.678	0.74	4	15.2	348	39.2	8.48
GL50803_5772	5703085	CDC72	124.43	0.0856	1	3	4	11	0.826786	0.39148	0.853	1.062	0.844	0.849	0.839	0.824	0.659	0.799	0.764	8	65.5	409	47	6.98
GL50803_16368	5699026	Ribosomal protein L31B	347.75	0.6415	1	6	10	37	0.826172	0.0901571	0.854	0.794	0.741	0.881	0.91	0.747	0.995	0.913	0.656	22	49.9	106	12.2	9.79
GL50803_16678	5700785	hypothetical protein	167.15	0.0613	1	1	2	8	0.825941	0.131218	0.93	0.844	0.918	0.953	0.838	0.892	0.785	0.649	0.684	7	20.9	326	34.3	6.34
GL50803_86855	5702712	Protein 21.1	68.51	0.0603	1	3	7	7	0.825493	0.03054	0.843	0.856	0.952	0.83	0.824	0.927	0.72	0.714	0.795	2	8.5	1111	122.8	6.68
GL50803_17149	5697987	GTP-binding protein	75.29	0.0927	1	3	6	9	0.824104	0.0374945	0.877	0.817	0.875	0.925	0.843	0.914	0.761	0.693	0.744	3	33.9	507	57.3	7.94
GL50803_6430	5699649	14-3-3 protein	1641.19	0.4113	1	9	13	166	0.82414	0.128983	1.011	0.877	0.862	0.944	0.817	0.855	0.786	0.654	0.677	90	43.1	248	28.6	5.17
GL50803_15376	5699736	hypothetical protein	62.94	0.022	1	2	9	12	0.824033	0.0333496	0.706	0.831	0.794	0.812	0.935	0.904	0.757	0.87	0.832	2	5.1	2911	322.6	6.7
GL50803_14859	5702166	Protein 21.1	1514.15	0.2919	1	26	33	120	0.81898	0.00162494	0.839	0.851	0.879	0.817	0.823	0.823	0.796	0.791	0.758	78	34.7	925	102.6	5.36
GL50803_21330	#N/A	hypothetical protein	37.21	0.0388	1	1	4	6	0.823654	0.431622	0.873	0.833	0.562	0.791	0.737	0.503	1.355	1.261	0.852	1		876	96.7	8.28
GL50803_9558	5697287	Rab1a (Rab1A)	58.76	0.1792	1	3	4	5	0.823346	0.60474	0.412	0.422	0.88	0.636	0.652	1.295	0.994	1.064	2.001	3	21.3	212	23.1	7.85
GL50803_90950	5698337	ATP-dependent RNA helicase	37.31	0.06	1	1	7	7	0.823276	0.189473	0.891	1.009	0.746	0.716	0.793	0.593	0.947	1.047	0.776	1		900	100.1	9.35
GL50803_14433	5701660	hypothetical protein	71.27	0.0244	1	1	2	3	0.821515	0.0550869	0.939	0.913	0.991	0.808	0.769	0.844	0.731	0.694	0.754	2	70.3	657	72.7	6.16
GL50803_7679	5701213	Protein 21.1	36.71	0.0775	13	2	8	29	0.820166	0.608417	0.47	0.991	1.171	0.738	1.151	1.6	0.589	0.476	0.808	2	120	723	78.4	5.29
GL50803_24860	5702564	Nonsense-mediated mRNA decay protein 3	26.54	0.0387	1	1	2	3	0.81904	0.354611	1.351	1.123	1.03	0.86	0.699	0.649	0.766	0.622	0.571	1		491	55.3	7.09
GL50803_15106	5701362	Importin beta-3 subunit	304.2	0.0973	1	10	14	37	0.818353	0.0428044	0.846	0.863	0.926	0.936	0.931	1.028	0.622	0.637	0.686	26	33.2	1151	127.6	4.88
GL50803_6702	5697137	Pseudouridylates U2 snRNA at position 35	31.06	0.0501	1	1	5	21	0.817748	0.0232001	0.839	0.728	0.806	0.792	0.736	0.753	0.909	0.958	0.869	3	2.6	678	75.3	7.68
GL50803_13864	5698354	Heat shock protein HSP 90-alpha	1351.64	0.3117	1	9	17	118	0.813706	0.0353105	0.705	0.792	0.729	0.758	0.814	0.764	0.899	0.993	0.913	58	39.8	324	37	5.14
GL50803_16353	5702332	hypothetical protein	190.64	0.1192	1	7	11	25	0.817071	0.846105	0.821	0.886	0.93	0.69	0.954	0.735	0.715	0.815	0.851	12	28.6	755	83.6	5.52
GL50803_87677	5701938	Kinase, NEK	100.78	0.1051	9	5	16	59	0.816616	0.161725	0.761	0.811	0.912	0.872	0.849	1.034	0.678	0.675	0.819	6	34.5	1208	133.1	6.92
GL50803_103082	5697268	hypothetical protein	46.29	0.0272	1	2	3	7	0.815055	0.223979	0.958	0.816	0.707	0.904	0.746	0.657	1.045	0.826	0.751	3	41.6	993	107.2	9.35
GL50803_10708	5700627	hypothetical protein	67.16	0.0618	1	1	6	10	0.814257	0.109343	0.628	0.717	0.745	0.788	0.879	0.924	0.828	0.922	0.96	1		680	74.5	6.14
GL50803_89050	5701096	hypothetical protein	33.24	0.0335	1	1	8	12	0.813145	0.0133664	0.873	0.828	0.819	0.904	0.839	0.839	0.786	0.728	0.721	1		2057	229	7.65
GL50803_21411	5701459	ABC transporter, ATP-binding protein	339.85	0.1138	1	14	28	40	0.809771	0.0134731	0.775	0.858	0.834	0.9	0.899	0.908	0.706	0.73	0.713	21	36.2	1978	221.6	7.91
GL50803_29307	5699477	UTP-glucose-1-phosphate uridylyltransferase	195.73	0.1756	3	4	10	39	0.812838	0.172759	0.65	0.619	0.859	0.843	0.883	1.324	0.705	0.638	1.011	12	13.2	450	49.3	6.05
GL50803_8770	5702292	hypothetical protein	49.17	0.1512	1	2	5	9	0.811379	0.167802	0.697	0.638	0.879	0.752	0.673	0.938	0.907	0.81	1.118	2	15.2	258	28.6	8.66
GL50803_16716	5700513	High cysteine membrane protein Group 5	35.23	0.0326	1	1	2	2	0.811245	0.0704865	1.023	0.872	0.844	0.843	0.703	0.689	0.903	0.752	0.729	1		674	72.5	5.16
GL50803_14603	#N/A	hypothetical protein	66.77	0.1084	1	1	4	7	0.810872	0.100156	0.623	0.75	0.725	0.778	0.917	0.898	0.805	0.946	0.917	1		332	37.4	8.38
GL50803_87202	5699347	Protein F54C1.5	58.28	0.1047	1	2	8	11	0.810084	0.325289	0.576	0.613	0.857	0.721	0.692	1.093	0.932	0.866	1.128	3	1.5	688	76.6	5.26
GL50803_9327	5698606	Kinase, NEK	29.94	0.0477	2	1	4	5	0.807281	0.0184782	0.86	0.852	0.94	0.804	0.779	0.87	0.721	0.698	0.771	1		733	81.7	5.33
GL50803_2732	5696958	Hypothetical protein	72.47	0.1963	1	2	3	5	0.806518	0.00460581	0.863	0.825	0.884	0.78	0.73	0.791	0.798	0.81	0.788	4	7.9	107	12	9.63
GL50803_8587	5701110	Kinase, AGC NDR	62.96	0.0705	1	3	4	6	0.799922	0.02264	0.826	0.747	0.8	0.927	0.786	0.852	0.724	0.749	0.807	3	2.1	482	55	7.62
GL50803_35670	5700861	Zinc finger domain protein	164.39	0.1878	1	4	9	17	0.805981	0.596702	0.785	0.831	0.712	0.879	0.839	0.787	0.796	0.899	0.744	7	45.3	394	45.6	7.99
GL50803_3762	5699533	Protein 21.1	107.07	0.0664	1	3	7	10	0.802525	0.245636	0.999	0.926	0.903	0.953	0.864	0.853	0.654	0.612	0.588	4	8.7	753	81.9	6.02
GL50803_5947	5699437	Ribosomal protein L35a	223.22	0.6179	1	5	8	28	0.801383	0.149362	0.625	0.55	0.709	0.845	0.797	0.902	0.939	0.968	1.013	11	53.3	123	13.9	10.04
GL50803_16263	5698013	Sjogren's syndrome nuclear autoantigen 1-like protein	68.59	0.3491	1	5	6	23	0.801273	0.137377	0.637	0.567	0.788	0.85	0.67	1.049	0.908	0.757	1.165	8	48.7	106	12	7.4
GL50803_16717	5700511	hypothetical protein	56.34	0.0725	1	2	2	2	0.801128	0.561511	0.397	0.434	0.896	0.596	0.638	1.332	0.903	0.965	1.995	2	76.7	262	28.6	7.02
GL50803_16969	5701654	RAN binding protein 1	45.88	0.0783	1	1	1	1	0.80073	0.104963	0.95	0.79	1.007	0.729	0.593	0.765	0.863	0.701	0.895	1		166	18.7	5.54
GL50803_14821	5700815	HesB domain-containing protein	40.27	0.313	1	2	5	12	0.797533	0.048863	0.756	0.687	0.884	0.841	0.747	0.973	0.771	0.684	0.882	2	4.7	131	14.3	8.16
GL50803_7242	5702080	hypothetical protein	27.44	0.0486	1	1	1	2	0.79814	0.19587	0.692	0.719	1.092	0.715	0.726	1.116	0.644	0.653	0.993	1		247	27.2	9.13
GL50803_16975	5701815	DNA topoisomerase II	140.07	0.0872	1	4	16	28	0.797204	0.0117222	0.838	0.813	0.875	0.906	0.811	0.835	0.738	0.717	0.672	5	6.6	1491	168.3	8.25
GL50803_96264	5702412	hypothetical protein	97.49	0.1286	1	2	4	6	0.79696	0.0059466	0.743	0.782	0.794	0.874	0.899	0.924	0.712	0.731	0.744	3	46.6	280	31.7	8.47
GL50803_8462	5702790	Ribosomal protein L27	521.81	0.4444	1	5	6	31	0.796767	0.00842701	0.802	0.746	0.834	0.784	0.731	0.838	0.815	0.775	0.855	15	26.9	135	15.3	9.5
GL50803_113971	5702580	Transducin	45.86	0.0187	1	1	1	1	0.796596	0.029566	0.766	0.8	0.944	0.767	0.784	0.935	0.686	0.7	0.827	1		481	53.5	6.05
GL50803_16321	5699773	hypothetical protein	76.88	0.0201	1	2	6	18	0.794491	0.0312724	0.911	0.82	0.855	0.894	0.786	0.83	0.749	0.658	0.687	2	28.3	2632	291.9	5.2
GL50803_9099	5701705	hypothetical protein	47.58	0.069	1	1	3	4	0.795614	0.298819	0.62	0.57	0.803	1.039	0.934	1.332	0.674	0.605	0.854	2	36.3	406	45.6	5.97
GL50803_15317	5698074	High cysteine membrane protein Group 1	292.94	0.0514	1	8	10	27	0.794035	0.00582738	0.816	0.793	0.763	0.847	0.777	0.78	0.835	0.77	0.77	16	26.7	1615	169.5	4.84
GL50803_16365	5698718	hypothetical protein	24.68	0.0396	1	1	5	10	0.793634	0.0427557	0.888	0.795	0.825	0.935	0.818	0.859	0.744	0.65	0.675	1		1236	136.3	6.81
GL50803_17055	5698683	Spindle pole protein, putative	1113.61	0.3087	2	15	22	84	0.792943	0.014378	0.939	0.864	0.822	0.851	0.774	0.752	0.757	0.705	0.703	49	73.3	554	62.2	5.97
GL50803_32571	5702603	hypothetical protein	88.94	0.0189	1	1	1	1	0.793426	0.170867	0.625	0.618	0.899	0.77	0.744	1.095	0.75	0.723	1.055	1		636	71.1	5.81
GL50803_8174	5698330	Protein 21.1	323.18	0.2122	4	10	23	46	0.791931	0.0366994	0.81	0.869	0.85	0.803	0.89	0.847	0.708	0.672	0.711	19	32.4	834	93.9	5.47
GL50803_15587	5701399	Protein 21.1	135.21	0.0778	1	1	3	9	0.791059	0.0402515	0.709	0.757	0.768	0.909	0.889	0.939	0.755	0.737	0.697	7	23.8	257	27.6	6.29
GL50803_91324	5702699	hypothetical protein	54.37	0.0262	1	3	10	21	0.791393	0.168558	0.868	0.859	0.805	0.896	0.881	0.87	0.708	0.684	0.61	3	23.1	2981	334.8	6.15
GL50803_19436	5698078	Ribosomal protein L7	627.51	0.417	1	10	13	71	0.789802	0.032543	0.702	0.646	0.797	0.864	0.789	0.963	0.746	0.754	0.896	38	43.6	235	27	9.73
GL50803_88082	5702769	Coatomer beta subunit	53.16	0.0563	1	3	9	14	0.789464	0.0468594	0.802	0.859	0.799	0.915	0.806	0.749	0.793	0.733	0.674	3	16	1048	114.8	6.7
GL50803_6581	5701979	hypothetical protein	34.14	0.034	1	1	1	1	0.788903	0.0428655	0.883	0.815	0.885	0.882	0.796	0.875	0.7	0.63	0.686	1		353	39.7	4.59
GL50803_103891	5698405	Chaperonin 60	72.11	0.1243	1	3	7	10	0.788406	0.0342676	0.683	0.72	0.841	0.717	0.746	0.88	0.785	0.815	0.945	3	57.8	547	57.1	7.65
GL50803_113655	5697842	hypothetical protein	82.6	0.0784	2	2	5	11	0.787491	0.037213	0.759	0.67	0.772	0.883	0.812	0.919	0.852	0.718	0.736	3	46.8	561	62.9	6.32
GL50803_5593	5699695	Ribosomal protein L11	188.82	0.1445	1	2	4	20	0.786503	0.012419	0.885	0.782	0.807	0.927	0.79	0.805	0.748	0.668	0.7	11	67.7	173	19.7	9.67
GL50803_15397	5701538	Kinase, CMGC CDK	41.25	0.0471	1	2	2	4	0.787419	0.448608	0.476	0.419	0.76	0.748	0.644	1.183	1.001	0.86	1.565	2	99.9	340	38.1	6.87
GL50803_11497	5699897	hypothetical protein	52.91	0.0628	1	3	7	13	0.784941	0.00864501	0.949	0.878	0.944	0.839	0.758	0.825	0.66	0.595	0.698	3	12.6	939	102.5	5.05
GL50803_113133	5701990	hypothetical protein	160.56	0.0956	1	4	9	17	0.786354	0.487769	0.926	0.969	0.888	0.953	1.027	0.952	0.606	0.506	0.505	5	86.3	837	95.3	5.97
GL50803_16547	5699616	IFT complex A	88.7	0.0538	2	5	13	22	0.785072	0.0884185	0.743	0.747	0.818	0.806	0.78	0.95	0.746	0.662	0.846	6	67.1	1709	187.9	6.62
GL50803_14331	5698927	Variant-Specific Surface Protein 107.2 (VSP-107.2)	41.71	0.0549	1	1	3	3	0.782932	0.0290056	0.8	0.866	0.706	0.861	0.912	0.753	0.748	0.791	0.646	1		419	43.2	5.15
GL50803_9363	5702668	hypothetical protein	36.82	0.031	1	1	6	7	0.78445	0.72975	0.306	0.309	0.647	0.371	0.367	0.777	2.042	2.014	4.226	1		1710	190.9	6.58
GL50803_5456	5700764	hypothetical protein	30.76	0.0233	1	1	2	9	0.78368	0.234704	1.074	1.06	0.705	0.755	0.728	0.49	0.941	0.906	0.605	1		601	67.1	5.86
GL50803_93736	5698766	Dynein heavy chain	58.53	0.0318	1	1	22	32	0.783241	0.0680814	0.798	0.883	0.963	0.769	0.831	0.918	0.603	0.65	0.711	2	35.1	4773	522.7	6.35
GL50803_2338	5698030	hypothetical protein	184.53	0.2243	1	4	6	14	0.782671	0.0246544	0.797	0.777	0.794	0.855	0.832	0.865	0.732	0.695	0.716	11	7.7	214	24.5	5.5
GL50803_14584	5703025	Kelch domain protein	311.1	0.0774	1	6	8	24	0.781955	0.0200137	0.829	0.738	0.797	0.892	0.734	0.765	0.836	0.689	0.777	14	24.4	982	109.9	4.25
GL50803_8789	5700116	hypothetical protein	44.18	0.0721	1	1	3	3	0.782393	0.380096	0.454	0.499	0.812	0.678	0.729	1.2	0.812	0.872	1.422	1		333	36.2	8.92
GL50803_15364	5701763	Coiled-coil protein	57.8	0.0401	1	4	6	7	0.780356	0.00555274	0.844	0.879	0.838	0.781	0.76	0.831	0.685	0.696	0.734	4	8.5	1448	158	5.66
GL50803_17056	5698685	Ribosomal protein L9	2205.58	0.4162	1	3	10	80	0.778371	0.00108768	0.812	0.772	0.834	0.821	0.788	0.802	0.768	0.684	0.736	52	16	185	20.8	9.39
GL50803_7375	5700745	Protein 21.1	34.19	0.039	1	1	4	6	0.780043	0.254856	0.668	0.628	0.611	1.188	1.092	1.076	0.714	0.655	0.639	2	45.9	794	86.8	6.28
GL50803_13350	5697757	Alcohol dehydrogenase lateral transfer candidate	136.45	0.086	1	2	5	15	0.779062	0.101421	0.868	0.827	0.852	0.987	0.967	0.916	0.595	0.584	0.569	9	20.9	442	49	5.99
GL50803_22850	5698012	Kinase, CMGC MAPK	271.32	0.2667	1	9	14	41	0.777557	0.00630748	0.814	0.773	0.811	0.775	0.73	0.877	0.693	0.742	0.798	23	32.7	360	41.1	6.4
GL50803_17430	5700629	DRE4 protein	90.32	0.0541	1	3	8	10	0.777367	0.0157008	0.826	0.787	0.923	0.878	0.792	0.897	0.644	0.641	0.671	5	3.2	1165	129.7	6.18
GL50803_23017	5700104	hypothetical protein	75	0.1686	1	5	10	12	0.777118	0.0202465	0.848	0.686	0.717	0.863	0.683	0.691	0.985	0.778	0.794	6	44.3	439	49.1	5.3
GL50803_14620	5701923	Ribosomal protein S6	685.18	0.375	1	8	12	75	0.776582	0.00064163	0.832	0.741	0.797	0.826	0.71	0.769	0.796	0.787	0.74	35	76.2	248	28	10.1
GL50803_8074	5702220	Manganese-dependent inorganic pyrophosphatase, putative	44.12	0.0405	1	2	4	6	0.776701	0.0671074	0.861	0.89	0.947	0.798	0.806	0.869	0.616	0.621	0.663	2	8.6	691	76.1	6.21
GL50803_10367	5702730	Ribosomal protein S24	373.62	0.3636	1	4	7	43	0.774369	0.020046	0.802	0.706	0.751	1.017	0.789	0.85	0.721	0.655	0.731	20	58.8	132	14.8	10.11
GL50803_16200	5698392	Developmentally regulated GTP-binding protein 1	73.61	0.1689	3	4	8	17	0.772833	0.0345912	0.814	0.737	0.811	0.949	0.793	0.814	0.726	0.588	0.773	3	22	373	41.3	8.09
GL50803_104685	5698367	Caltractin	280.26	0.3011	1	5	7	28	0.771232	0.0454601	1.017	0.787	0.775	0.864	0.717	0.684	0.754	0.727	0.67	15	33.1	176	20.2	4.83
GL50803_89887	5702278	Nucleolar GTP-binding protein 2	36.21	0.0353	1	1	4	6	0.77174	0.0957741	0.856	0.921	0.973	0.779	0.82	0.877	0.578	0.608	0.643	1		737	83.6	9.23
GL50803_32668	#N/A	hypothetical protein	19.67	0.0255	1	1	3	4	0.771131	0.0199933	0.819	0.726	0.889	0.817	0.708	0.877	0.732	0.633	0.776	1		902	99.8	5.52
GL50803_33862	5697638	Ribosomal protein S12	186.21	0.352	1	3	5	13	0.769692	0.00375861	0.756	0.71	0.847	0.769	0.729	0.813	0.82	0.743	0.751	8	20.4	125	14.3	8.18
GL50803_6135	5698134	Ribosomal protein S17	389.18	0.4453	1	5	9	40	0.76945	0.0179164	0.843	0.818	0.877	0.778	0.769	0.801	0.71	0.663	0.693	19	36	137	15.7	10.3
GL50803_23004	5700118	hypothetical protein	64.24	0.2577	1	1	7	21	0.768292	0.0291486	0.861	0.722	0.737	0.939	0.817	0.845	0.705	0.623	0.715	3	26.6	163	17.9	5.17
GL50803_9605	5701051	hypothetical protein	64.84	0.1115	1	2	9	16	0.76919	0.321342	0.492	0.787	1.023	0.664	0.655	0.67	0.636	0.993	1.293	2	162.9	637	72.4	7.75
GL50803_17587	5702592	CTP synthase	47.5	0.0645	3	1	5	18	0.765269	0.0409301	0.759	0.726	0.949	0.758	0.709	0.938	0.669	0.624	0.818	1		620	68	6.73
GL50803_16376	5698034	ATP-dependent RNA helicase p47, putative	283.95	0.219	1	10	14	39	0.767838	0.0748114	0.869	0.852	0.823	0.875	0.865	0.81	0.651	0.597	0.639	24	26.3	516	56.9	8
GL50803_14961	5699994	Vacuolar ATP synthase subunit H	97.6	0.0887	1	3	5	15	0.767379	0.618343	0.383	0.303	0.792	0.827	0.793	1.423	0.831	0.731	1.771	3	7.7	530	59.4	6.6
GL50803_4687	#N/A	hypothetical protein	52.22	0.1351	1	2	3	5	0.764379	0.0110677	0.844	0.79	0.869	0.865	0.777	0.805	0.668	0.621	0.685	3	22.6	222	24.3	9.95
GL50803_2980	5699127	20S proteasome alpha subunit 5	168.43	0.2	2	5	6	13	0.760502	0.0346329	0.627	0.583	0.718	0.887	0.748	0.958	0.749	0.679	1.003	9	38.3	245	26.7	6.43
GL50803_92132	5701876	hypothetical protein	60.43	0.0488	1	2	9	15	0.76432	0.15096	0.799	0.856	0.958	0.842	0.882	0.998	0.531	0.555	0.622	2	40.3	1680	187	5.92
GL50803_13262	5698288	hypothetical protein	43.79	0.0329	1	1	1	2	0.763635	0.09414	0.955	0.77	1.015	0.698	0.55	0.734	0.801	0.63	0.832	1		334	37.3	4.94
GL50803_16602	5701677	hypothetical protein	54.32	0.0793	1	1	8	28	0.763495	0.140437	0.806	0.938	0.969	0.779	0.886	0.927	0.52	0.591	0.612	2	32.2	782	86	9.11
GL50803_4653	5699392	Serpin 1	32.95	0.0741	1	1	3	4	0.762367	0.231113	0.562	0.522	0.748	0.684	0.621	0.901	0.957	0.868	1.247	1		351	38.8	6.43
GL50803_6336	5699086	Epsilon tubulin	41.97	0.0502	1	1	3	3	0.761791	0.21856	1.007	1.022	0.872	0.914	0.908	0.783	0.561	0.556	0.475	1		478	52.2	6.42
GL50803_17520	5701919	ClpB protein	50.59	0.0669	1	2	7	8	0.758113	0.0151608	0.736	0.74	0.835	0.806	0.793	0.905	0.661	0.649	0.733	2	2.5	882	97.7	7.14
GL50803_15410	5699926	Ser/Thr protein kinase	235.41	0.1439	1	2	5	32	0.758077	0.0225222	0.841	0.732	0.831	0.92	0.761	0.87	0.717	0.572	0.647	13	28.6	285	31.7	5.71
GL50803_96399	5697607	Spindle pole body protein, putative	66.87	0.0204	1	1	4	6	0.757026	0.00363981	0.797	0.739	0.71	0.843	0.764	0.743	0.803	0.727	0.699	2	27.1	1670	182.5	7.34
GL50803_33629	5698887	hypothetical protein	34.6	0.072	1	1	4	5	0.757634	0.0750068	0.967	0.787	0.867	0.903	0.719	0.802	0.7	0.557	0.614	1		375	40.9	4.82
GL50803_9008	5699195	Aldose reductase	121.73	0.1749	1	3	5	11	0.755497	0.0248485	0.724	0.66	0.777	0.821	0.65	0.831	0.804	0.736	0.823	4	7.9	303	34.7	7.05
GL50803_9086	#N/A	hypothetical protein	31.43	0.0699	1	1	3	3	0.756058	0.198461	1.139	0.946	0.829	0.959	0.779	0.691	0.672	0.545	0.478	1		286	30.9	10.04
GL50803_15991	#N/A	hypothetical protein	86.94	0.0522	3	4	6	11	0.755789	0.0804613	0.873	0.805	0.955	0.861	0.725	0.921	0.594	0.524	0.67	4	17.5	1016	111.6	5.52
GL50803_34713	#N/A	hypothetical protein	28.68	0.022	1	1	3	12	0.755513	0.275262	0.5	0.505	0.621	0.689	0.68	0.847	1.025	1.01	1.245	2	3	953	105.1	9.33
GL50803_11034	5702987	hypothetical protein	40.59	0.0852	1	1	2	14	0.754925	0.000135158	0.771	0.762	0.745	0.763	0.737	0.73	0.786	0.759	0.743	1		223	24.8	5
GL50803_16604	5700071	hypothetical protein	22.04	0.0192	2	1	8	18	0.754098	0.00173314	0.705	0.785	0.811	0.716	0.78	0.815	0.681	0.74	0.766	1		3377	376.2	6.64
GL50803_15213	5702058	hypothetical protein	75.94	0.081	1	1	7	11	0.751403	0.0268047	0.854	0.727	0.908	0.717	0.596	0.754	0.787	0.653	0.818	1		617	69.9	7.5
GL50803_13412	5698885	Acidic ribosomal protein P0	31.8	0.1355	1	2	4	9	0.750995	0.00469007	0.769	0.742	0.81	0.771	0.737	0.678	0.738	0.695	0.832	3	10.3	251	28.5	8.29
GL50803_14364	5699604	Kinase, CAMK CAMKL	71.1	0.0461	1	1	4	5	0.749116	0.0111689	0.751	0.78	0.844	0.772	0.784	0.858	0.638	0.647	0.701	2	0.9	629	69.9	6.35
GL50803_14838	5699203	Protein 21.1	32.11	0.0401	1	1	4	5	0.749783	0.0779234	0.889	0.817	0.977	0.795	0.714	0.865	0.606	0.544	0.652	1		848	93.9	6.87
GL50803_17053	5698671	Protein 21.1	603.89	0.1753	1	15	23	64	0.748475	0.00442794	0.812	0.8	0.831	0.809	0.759	0.754	0.639	0.609	0.758	34	53.8	1044	113.9	6.25
GL50803_34093	5702404	hypothetical protein	166.21	0.3506	1	1	3	15	0.749024	0.0765618	0.692	0.637	0.866	0.637	0.541	0.779	0.918	0.826	0.955	6	4.1	77	8.6	9.55
GL50803_5821	#N/A	hypothetical protein	39.58	0.015	1	1	1	1	0.74733	0.0118115	0.745	0.64	0.763	0.804	0.675	0.815	0.813	0.682	0.815	1		801	88.8	6.25
GL50803_13962	5697045	Hydroxymethylglutaryl-CoA synthase	86.32	0.0695	1	2	3	4	0.746446	0.0153075	0.79	0.776	0.823	0.783	0.75	0.857	0.649	0.621	0.703	3	2.1	489	53.7	6
GL50803_8702	#N/A	hypothetical protein	39.86	0.03	1	1	2	2	0.74558	0.0355842	0.845	0.747	0.845	0.861	0.744	0.852	0.662	0.571	0.647	1		734	80.5	5.9
GL50803_13945	5699747	hypothetical protein	47.38	0.0875	1	1	3	3	0.74506	0.010775	0.686	0.683	0.814	0.689	0.671	0.81	0.76	0.739	0.882	1		343	37.6	6.19
GL50803_14225	5702457	CXC-rich protein	75	0.0199	1	2	4	9	0.74362	0.0143252	0.826	0.89	0.751	0.705	0.74	0.632	0.741	0.781	0.66	5	33.3	1805	188.6	6.2
GL50803_38104	5697161	Phospholipid-transporting ATPase IIB, putative	42.41	0.0272	2	1	4	4	0.742502	0.013973	0.862	0.872	0.824	0.75	0.741	0.71	0.672	0.664	0.629	1		1322	148.4	8.94
GL50803_2053	5696978	Serine/threonine protein phosphatase 4	37.6	0.0752	1	1	3	13	0.742468	0.0445158	0.774	0.806	0.924	0.754	0.768	0.891	0.579	0.589	0.676	1		306	35	5.57
GL50803_16269	5700082	FAD synthetase	49.46	0.0145	1	1	1	2	0.74127	0.0163277	0.882	0.771	0.843	0.802	0.686	0.758	0.708	0.604	0.661	1		621	69.4	5.81
GL50803_5069	5697106	hypothetical protein	26.49	0.0228	1	1	1	1	0.740393	0.00517601	0.691	0.687	0.741	0.804	0.781	0.853	0.704	0.683	0.738	1		614	66.9	6.96
GL50803_4197	5698414	Phosphatidylinositol transfer protein alpha isoform	447.9	0.2377	1	7	10	46	0.740943	0.0630224	0.909	0.768	0.785	0.919	0.775	0.798	0.671	0.565	0.57	28	14	345	39.3	5.87
GL50803_11867	5700756	Coiled-coil protein	79.88	0.1231	1	3	6	20	0.738471	0.0197732	0.792	0.754	0.744	0.837	0.746	0.822	0.678	0.59	0.716	5	26.2	398	47.8	6
GL50803_7296	5701343	U2 small nuclear ribonucleoprotein A', putative	37.15	0.0919	1	1	2	2	0.739876	0.184521	0.516	0.488	0.682	0.87	0.806	1.139	0.74	0.684	0.957	1		185	20.8	8.47
GL50803_13127	5702209	Proteasome subunit beta type 1	102.22	0.122	1	3	4	7	0.738504	0.0700613	0.599	0.571	0.656	0.812	0.737	0.894	0.817	0.772	0.863	5	19.6	254	28.4	7.33
GL50803_14270	5701897	Dynein light chain	62.49	0.0903	1	1	1	4	0.737739	0.0336044	0.939	0.719	0.95	0.678	0.522	0.745	0.701	0.632	0.864	3	4.9	144	16.2	7.91
GL50803_13500	5701034	TCP-1 chaperonin subunit theta	195.51	0.1456	1	4	11	24	0.734278	2.11963e-05	0.757	0.746	0.824	0.723	0.741	0.727	0.716	0.689	0.694	10	26.4	563	60.6	5.21
GL50803_16202	5698413	Axoneme central apparatus protein	48.99	0.0598	1	4	4	4	0.735114	0.448594	0.334	0.35	0.76	0.613	0.628	1.319	0.891	0.911	1.712	4	23.1	502	54.2	7.01
GL50803_95549	5703078	Kinase, NEK	27.84	0.0091	1	1	1	1	0.735022	0.112032	0.543	0.564	0.782	0.763	0.775	1.088	0.658	0.667	0.926	1		771	84.7	6.32
GL50803_15260	5700937	Ribosomal protein S15	153.62	0.3931	1	4	9	43	0.734332	0.165796	0.534	0.51	0.616	0.91	0.85	1.064	0.738	0.722	0.844	15	27.2	145	16.7	11.69
GL50803_10676	5701686	hypothetical protein	44.8	0.0672	1	2	7	12	0.73061	0.000619136	0.708	0.705	0.743	0.776	0.735	0.763	0.716	0.708	0.725	4	7.5	714	80.2	5.95
GL50803_115052	5699110	Multidrug resistance-associated protein 1	72.96	0.0551	2	4	10	14	0.729849	0.00861536	0.736	0.764	0.791	0.766	0.764	0.815	0.618	0.665	0.674	4	17.4	1598	178.7	8.41
GL50803_24505	5696967	Hypothetical protein	36.23	0.0308	1	1	4	6	0.729418	0.00355024	0.762	0.711	0.775	0.799	0.729	0.804	0.69	0.628	0.686	1		1167	128.4	6.1
GL50803_4259	5699968	hypothetical protein	191	0.1696	1	3	5	12	0.729272	0.00185189	0.798	0.768	0.755	0.841	0.707	0.835	0.621	0.605	0.676	5	27.7	283	30.4	5.88
GL50803_13943	5699745	Eukaryotic translation initiation factor 2 alpha subunit	56.57	0.1078	1	1	5	9	0.728839	0.0346145	0.634	0.686	0.782	0.8	0.845	0.975	0.588	0.621	0.709	3	3.5	334	38.1	6.25
GL50803_16734	5702284	hypothetical protein	56.16	0.0185	1	1	6	24	0.728257	0.0316709	0.852	0.865	0.913	0.71	0.704	0.753	0.603	0.597	0.632	2	31.7	2653	295.6	7.71
GL50803_6700	5697136	Kinase, CMGC RCK	41.17	0.0806	1	1	4	4	0.727074	0.014245	0.765	0.758	0.819	0.785	0.761	0.833	0.619	0.599	0.648	1		397	44.9	7.02
GL50803_17037	5698406	hypothetical protein	62.14	0.189	1	2	6	11	0.72806	0.224792	0.811	0.975	0.836	0.834	1.048	0.845	0.491	0.472	0.508	3	0.8	254	28.7	5.15
GL50803_13382	#N/A	hypothetical protein	28.15	0.05	1	1	5	9	0.725651	0.00903259	0.7	0.785	0.847	0.689	0.756	0.826	0.599	0.656	0.709	1		800	88	6.44
GL50803_42357	5703032	hypothetical protein	36.56	0.0341	1	1	4	5	0.723253	0.0456765	0.909	0.83	0.914	0.752	0.672	0.748	0.619	0.552	0.608	1		1025	115.2	4.79
GL50803_14329	5697870	Ribosomal protein S7	561.84	0.5842	1	12	15	79	0.725445	0.0662998	0.578	0.572	0.625	0.804	0.743	0.896	0.756	0.752	0.885	40	36.5	190	21.7	9.61
GL50803_103125	#N/A	hypothetical protein	21.6	0.0231	1	1	5	8	0.724303	0.226924	0.426	0.529	0.791	0.681	0.827	1.252	0.583	0.707	1.059	1		1728	191.9	5.48
GL50803_3042	5699207	Hybrid cluster protein lateral transfer candidate	249.82	0.1673	1	5	12	22	0.724179	0.14133	0.493	0.472	0.691	0.812	0.781	1.072	0.719	0.686	1.016	9	12.4	568	62.5	6.58
GL50803_16113	#N/A	hypothetical protein	46.26	0.0402	1	1	1	1	0.721814	0.00575139	0.748	0.737	0.648	0.739	0.713	0.635	0.817	0.786	0.693	1		249	26.7	5.64
GL50803_10073	5701359	Alpha-12 giardin	75.08	0.1176	1	2	4	7	0.71902	0.0437159	0.648	0.633	0.716	0.785	0.755	0.867	0.676	0.666	0.756	3	19.6	323	36.1	8.13
GL50803_93011	5699838	Protein 21.1	104.32	0.0605	1	2	7	12	0.721233	0.0694268	0.8	0.653	0.83	0.887	0.708	0.98	0.596	0.475	0.699	4	12.3	1042	114.3	5.34
GL50803_87926	5702969	hypothetical protein	93.04	0.1166	1	2	6	9	0.720564	0.0654422	0.733	0.77	0.83	0.757	0.705	0.841	0.583	0.6	0.712	4	14.3	429	47.9	7.33
GL50803_10422	5698941	hypothetical protein	76.17	0.0553	1	1	1	2	0.718572	0.0168982	0.712	0.613	0.766	0.819	0.69	0.873	0.705	0.592	0.742	1		217	24.2	9.32
GL50803_22677	5700840	Nitroreductase Fd-NR2	134.3	0.1705	1	3	5	10	0.713216	0.0174544	0.652	0.629	0.616	0.772	0.729	0.76	0.745	0.702	0.845	5	29.7	264	28.5	7.56
GL50803_6436	5703131	Guanine phosphoribosyltransferase	104.25	0.187	1	4	6	13	0.717701	0.131025	0.511	0.451	0.711	0.752	0.63	0.935	0.825	0.746	1.131	6	25.4	230	26.3	7.2
GL50803_16543	5699843	hypothetical protein	67.76	0.0884	1	1	9	19	0.717252	0.252182	0.704	0.598	0.604	0.578	0.48	0.49	1.279	1.06	1.072	1		577	64.4	5.68
GL50803_14800	5700807	Protein 21.1	126.98	0.0274	1	1	1	6	0.713436	0.343561	0.981	0.746	0.951	0.781	0.645	0.817	0.551	0.537	0.565	5	19.4	402	43.7	5.33
GL50803_16812	5700448	hypothetical protein	31.59	0.0529	1	1	2	2	0.713246	0.0685172	0.972	0.857	0.864	0.792	0.682	0.696	0.618	0.532	0.537	1		340	39.2	8.56
GL50803_7204	5700984	hypothetical protein	325.33	0.5912	1	9	13	43	0.712988	0.000222692	0.717	0.72	0.747	0.747	0.754	0.733	0.685	0.679	0.643	19	52.6	159	18.6	9.91
GL50803_17264	5699310	Kinesin like protein	36.89	0.0214	1	1	2	3	0.709481	0.0201434	0.877	0.769	0.838	0.761	0.653	0.72	0.655	0.561	0.613	1		796	87.9	6.02
GL50803_8228	5701949	DNA-dependent ATPase, putative	30.7	0.0494	1	1	8	11	0.708045	0.00701479	0.696	0.731	0.724	0.779	0.8	0.802	0.615	0.631	0.626	1		1276	144.8	6.34
GL50803_17132	5702400	MRP-like ABC transporter	58.43	0.0591	1	2	13	20	0.704781	0.0156638	0.731	0.783	0.839	0.71	0.744	0.807	0.563	0.589	0.632	2	2.8	1574	175.2	7.72
GL50803_113456	5701063	Kinase, VPS15	95.32	0.035	1	5	8	10	0.693587	0.0434494	0.713	0.759	0.904	0.732	0.745	0.833	0.506	0.526	0.628	5	21	2088	233.9	7.01
GL50803_2902	5700835	Piwi-protein, putative	31.95	0.0178	1	1	2	3	0.704002	0.0747421	0.848	0.776	0.827	0.857	0.767	0.828	0.552	0.493	0.527	1		900	100.8	8.81
GL50803_28699	5699833	hypothetical protein	75.15	0.1116	1	2	3	3	0.697106	0.142946	0.472	0.452	0.682	0.697	0.653	0.996	0.764	0.715	1.079	2	30.6	233	26.7	9.44
GL50803_17316	5703115	Inorganic polyphosphate/ATP-NAD kinase, putative	17.71	0.0506	1	1	5	11	0.694783	0.151647	0.868	0.678	0.972	0.882	0.674	0.978	0.514	0.392	0.563	1		553	61.2	7.25
GL50803_14391	5700983	hypothetical protein	26.86	0.047	1	1	8	11	0.693914	0.10382	0.845	0.739	0.919	0.833	0.712	0.895	0.513	0.438	0.545	1		1277	139.9	7.64
GL50803_15124	5700659	Dynein light chain	96.72	0.29	1	2	3	4	0.692551	0.0263607	0.492	0.518	0.719	0.638	0.651	0.944	0.711	0.682	1.052	3	51.3	100	11.3	5.5
GL50803_11566	5702865	hypothetical protein	23.69	0.0301	1	1	1	1	0.689333	0.0238413	0.63	0.551	0.703	0.678	0.579	0.748	0.808	0.689	0.881	1		266	29.8	6.14
GL50803_14568	5702635	Ser/Thr protein phosphatase PP1-alpha 2 catalytic subunit	79.86	0.0462	1	1	2	9	0.692108	0.0945392	0.892	0.725	0.91	0.839	0.667	0.847	0.549	0.435	0.547	1		325	37.1	6.13
GL50803_24321	5697650	Kinase, NEK	329.03	0.1701	1	5	6	24	0.69196	0.0995196	0.494	0.478	0.628	0.827	0.735	1.023	0.677	0.582	1.001	15	37.1	288	33.3	5.19
GL50803_9865	5702596	hypothetical protein	42.46	0.0167	1	1	2	2	0.689126	0.0301375	0.683	0.679	0.755	0.808	0.785	0.884	0.554	0.538	0.599	1		1135	126.6	6.23
GL50803_16659	5698460	hypothetical protein	135.93	0.0628	1	2	3	8	0.687257	0.00380533	0.628	0.578	0.769	0.72	0.631	0.808	0.665	0.637	0.788	6	34.2	414	46.1	6.16
GL50803_8799	5700111	hypothetical protein	51.11	0.0895	2	1	4	11	0.68651	0.0067479	0.738	0.714	0.741	0.766	0.724	0.761	0.606	0.571	0.594	1		313	35.9	5.06
GL50803_480	5699919	Translation initiation inhibitor	171.99	0.2583	1	2	3	8	0.682261	0.0481462	0.556	0.499	0.72	0.71	0.623	0.78	0.744	0.661	0.945	6	16.6	120	12.9	4.88
GL50803_6752	5703069	hypothetical protein	123.6	0.219	1	2	3	11	0.678649	0.00532895	0.765	0.661	0.662	0.767	0.634	0.68	0.716	0.582	0.662	7	35.6	137	15.1	7.43
GL50803_6680	5697906	Kinase, NEK	42.79	0.0917	1	2	4	6	0.669997	0.00863298	0.764	0.639	0.757	0.761	0.623	0.747	0.64	0.523	0.621	2	9.7	349	38.8	6.73
GL50803_111886	5698083	hypothetical protein	46.32	0.0385	2	1	12	21	0.676333	0.193318	1.233	0.812	1.012	0.826	0.532	0.671	0.577	0.371	0.463	1		2363	262.5	7.2
GL50803_96818	5698820	hypothetical protein	33.8	0.0205	1	1	1	1	0.673045	0.0938429	0.552	0.551	0.936	0.633	0.618	1.061	0.53	0.516	0.877	1		487	53.5	7.85
GL50803_112681	5696813	NSF	464.35	0.1892	1	3	20	53	0.66976	0.00468712	0.702	0.654	0.703	0.718	0.735	0.714	0.578	0.6	0.643	9	23.8	830	90.6	7.74
GL50803_9807	5698374	hypothetical protein	63.6	0.0242	1	1	4	13	0.662553	0.022069	0.775	0.736	0.872	0.669	0.621	0.745	0.539	0.5	0.593	2	2.6	1403	154.6	7.24
GL50803_10608	5698746	hypothetical protein	69.88	0.0431	1	1	5	6	0.669475	0.076346	0.771	0.816	0.813	0.774	0.801	0.807	0.463	0.478	0.477	1		929	102.9	6.04
GL50803_2833	5698682	hypothetical protein	42.36	0.1292	1	2	5	7	0.666647	0.0505382	0.812	0.651	0.76	0.872	0.683	0.808	0.573	0.448	0.524	1		240	27.8	4.7
GL50803_15522	5702935	hypothetical protein	34.38	0.0272	1	1	2	2	0.662445	0.0121082	0.783	0.804	0.749	0.688	0.69	0.65	0.565	0.566	0.528	1		734	80.8	4.98
GL50803_13606	5702760	Phosphatidylinositol-4-phosphate 5-kinase, putative	27.26	0.03	1	1	2	2	0.656985	0.020505	0.69	0.6	0.823	0.712	0.606	0.841	0.571	0.485	0.666	1		567	62.6	6.74
GL50803_33989	#N/A	hypothetical protein	59.46	0.0545	1	2	2	5	0.662348	0.270646	0.33	0.33	0.492	0.71	0.695	1.049	0.853	0.833	1.245	2	123.6	312	35.1	9.45
GL50803_5665	5697191	Ubiquitin/ribosomal protein CEP52	41.61	0.1181	1	1	2	5	0.657859	0.284175	0.366	0.328	0.594	0.706	0.604	0.963	0.881	0.753	1.188	3	26.4	127	14.3	9.99
GL50803_17552	5698553	Protein 21.1	26.23	0.0424	1	1	2	2	0.653866	0.00340131	0.672	0.688	0.689	0.717	0.718	0.727	0.568	0.567	0.569	1		425	46.9	6.54
GL50803_15016	5697495	hypothetical protein	19.93	0.0179	1	1	2	19	0.656046	0.0669002	0.802	0.747	0.793	0.808	0.736	0.791	0.486	0.441	0.47	2	10.6	1175	131.2	5.69
GL50803_16830	5700230	Spindle pole protein, putative	67.19	0.0635	1	2	8	11	0.654721	0.0534706	0.788	0.85	0.817	0.7	0.738	0.718	0.467	0.492	0.474	2	42.5	945	105.2	6.4
GL50803_16044	5697329	hypothetical protein	65.18	0.1988	1	2	4	6	0.648903	0.00143901	0.559	0.63	0.607	0.644	0.768	0.693	0.604	0.718	0.642	3	24.3	171	19.9	7.42
GL50803_14850	5698760	hypothetical protein	113.99	0.0556	1	2	2	5	0.647549	0.0392232	0.494	0.488	0.596	0.618	0.597	0.738	0.766	0.739	0.904	1		270	29.9	5.11
GL50803_16534	5702207	Protein 21.1	82.92	0.0467	1	2	6	25	0.646367	0.00697375	0.884	0.755	0.789	0.635	0.577	0.72	0.617	0.514	0.447	3	30.7	1028	112.7	6.65
GL50803_3345	5702321	hypothetical protein	58.81	0.0807	1	1	1	1	0.646033	0.0266377	0.566	0.573	0.479	0.696	0.689	0.582	0.821	0.811	0.679	1		161	18	5.35
GL50803_14058	5699234	CAMP-specific 3,5-cyclic phosphodiesterase 4B	90.76	0.0357	1	3	6	7	0.642417	0.00725986	0.658	0.752	0.805	0.65	0.671	0.759	0.522	0.449	0.603	3	45.8	1371	154.8	7.42
GL50803_7566	5701573	hypothetical protein	59.22	0.0427	1	1	1	3	0.63806	0.0224422	0.804	0.706	0.859	0.545	0.468	0.577	0.648	0.556	0.678	2	7.3	281	31	10.2
GL50803_9077	5702159	Inositol 5-phosphatase 4	59.26	0.028	1	1	3	4	0.634378	0.0117325	0.773	0.762	0.748	0.662	0.638	0.634	0.537	0.517	0.508	2	17.8	1107	124	6.43
GL50803_94653	5700175	Periodic tryptophan protein 2-like protein	55.78	0.0358	1	1	7	15	0.631648	0.0199861	0.63	0.729	0.707	0.683	0.773	0.759	0.463	0.523	0.508	1		1172	130.5	5.99
GL50803_137747	5702952	hypothetical protein	91.51	0.046	1	4	6	8	0.625661	2.12042e-05	0.567	0.585	0.603	0.565	0.571	0.593	0.647	0.729	0.814	3	52.9	1087	113.6	6.38
GL50803_9485	5699990	hypothetical protein	29.74	0.0609	1	1	7	18	0.626724	0.433748	0.358	0.324	0.515	0.334	0.296	0.475	1.625	1.434	2.282	1		870	95.8	7.02
GL50803_101832	5698394	High cysteine protein	95.09	0.0672	1	2	4	7	0.614264	0.0326625	0.846	0.575	0.582	0.692	0.46	0.471	0.869	0.577	0.585	2	64.5	536	57	6.46
GL50803_39483	5701716	Ribosomal protein S29A	78.79	0.1095	1	1	2	5	0.619238	0.0734242	0.404	0.433	0.638	0.614	0.635	0.876	0.644	0.608	0.897	3	1.4	137	15.5	9.09
GL50803_14938	5701541	Ribosomal protein L12	490.94	0.456	1	7	9	54	0.618104	0.0673138	0.5	0.497	0.664	0.697	0.64	0.858	0.602	0.47	0.737	26	41.9	182	19.6	9.04
GL50803_24194	5698363	Protein 21.1	70.52	0.0738	4	1	7	9	0.609175	0.0245301	0.772	0.685	0.766	0.696	0.604	0.683	0.491	0.425	0.476	1		786	86.4	6.54
GL50803_3570	5702504	Ribosomal protein S28	248.75	0.7344	1	5	6	25	0.600546	0.0347869	0.441	0.406	0.583	0.599	0.523	0.818	0.67	0.637	0.89	14	37	64	7.3	10.71
GL50803_5517	5698897	Ribosomal protein L37a	37.86	0.3085	1	1	4	6	0.60583	0.0693897	0.396	0.75	0.736	0.394	0.73	0.724	0.416	0.769	0.755	1		94	10.5	10.54
GL50803_10679	5701688	hypothetical protein	62.97	0.2071	1	1	4	6	0.597481	0.000571797	0.648	0.609	0.628	0.657	0.603	0.63	0.565	0.518	0.536	1		140	15.5	5.07
GL50803_111936	5697578	Variant-Specific Surface Protein 162.1 (VSP-162.1)	149.81	0.0972	2	2	9	14	0.594576	0.0165771	0.607	0.479	0.45	0.712	0.551	0.523	0.852	0.657	0.618	5	121.9	741	75.4	5.62
GL50803_16318	5700327	High cysteine membrane protein Group 1	99.41	0.0409	1	6	8	12	0.580279	0.00307088	0.623	0.621	0.573	0.532	0.55	0.513	0.624	0.611	0.588	6	13.7	2076	220.3	4.86
GL50803_16876	5701127	hypothetical protein	26.05	0.0433	1	1	2	2	0.577485	0.00829166	0.657	0.607	0.463	0.692	0.625	0.482	0.669	0.603	0.46	1		300	34.9	7.75
GL50803_29490	5701534	Copine I	44.77	0.072	1	1	2	4	0.575782	0.00720709	0.695	0.591	0.667	0.675	0.562	0.642	0.511	0.425	0.48	1		264	30	5.34
GL50803_9848	5699317	Dynein light chain	144.92	0.3708	1	2	5	38	0.57617	0.0706128	0.392	0.391	0.449	0.703	0.628	0.821	0.64	0.598	0.733	14	16.9	89	10.4	7.5
GL50803_9087	5701695	hypothetical protein	40.24	0.0536	1	1	1	2	0.552291	0.00385144	0.544	0.478	0.63	0.617	0.53	0.708	0.506	0.434	0.574	2	2.6	168	19.3	5.67
GL50803_4789	5698904	hypothetical protein	62.62	0.0435	1	1	3	4	0.502571	0.0122241	0.392	0.487	0.682	0.373	0.454	0.644	0.411	0.5	0.701	2	91.7	552	60.2	6.74
GL50803_7244	5702077	hypothetical protein	64.96	0.125	1	1	3	3	0.54233	0.086246	0.455	0.539	0.994	0.46	0.534	0.997	0.302	0.349	0.645	1		192	21.2	9.22
GL50803_101534	5701636	Kinase, NEK	114.34	0.1263	1	3	4	8	0.506524	0.148137	0.247	0.253	0.555	0.432	0.405	0.972	0.592	0.593	1.06	3	44.2	285	31.4	8.65
GL50803_92518	5697434	hypothetical protein	26.56	0.018	1	1	3	7	0.503652	0.0786365	0.53	0.702	0.372	0.765	0.991	0.531	0.348	0.45	0.239	1		1167	131.9	8.92
GL50803_8250	5701966	hypothetical protein	38.99	0.057	1	1	1	1	0.489416	0.00399251	0.39	0.375	0.478	0.52	0.489	0.632	0.503	0.472	0.604	1		158	17.4	5.71
GL50803_3677	5698141	Kinase, NEK	26.53	0.032	1	1	3	4	0.464627	0.00517327	0.493	0.509	0.572	0.517	0.521	0.593	0.338	0.34	0.383	1		844	93.9	6.15
GL50803_40630	5700729	Variant-Specific Surface Protein 70 (VSP-70)	24.85	0.0471	1	1	1	1	0.48921	0.0556329	0.751	0.888	0.679	0.489	0.565	0.437	0.306	0.354	0.271	1		170	17	6.34
GL50803_6563	5699567	Uracil phosphoribosyltransferase	38.47	0.1232	1	1	3	7	0.481484	0.0758962	0.246	0.247	0.396	0.557	0.547	0.888	0.517	0.507	0.815	2	22.8	211	23.2	7.01
GL50803_9276	5701316	Variant-specific surface protein	41.66	0.017	1	1	1	1	0.453071	0.000498632	0.478	0.516	0.549	0.432	0.456	0.491	0.373	0.393	0.419	1		470	50.5	5.21
GL50803_15101	5697960	Alpha-17 giardin	79.13	0.0581	1	1	2	3	0.440107	0.00630962	0.331	0.361	0.401	0.537	0.574	0.644	0.372	0.397	0.441	2	17.3	310	34.6	7.47
GL50803_33279	5699078	Variant-Specific Surface Protein 100 (VSP-100)	183.61	0.0495	2	2	4	12	0.410779	0.00181295	0.441	0.485	0.37	0.38	0.438	0.335	0.511	0.545	0.271	9	84.7	748	75.9	4.88
GL50803_119706	5697472	Variant-Specific Surface Protein 168.2 (VSP-168.2)	563.36	0.1991	3	12	13	34	0.326353	0.000101478	0.334	0.353	0.294	0.29	0.314	0.306	0.356	0.414	0.295	28	140.6	673	69.8	5.21
GL50803_14999	5701048	hypothetical protein	75.24	0.0841	1	1	5	7						1.423	2.39	0.949						464	50.3	7.5
GL50803_7797	5699854	Alpha-5 giardin	315.01	0.0563	1	1	2	29														302	33.9	5.9
GL50803_2421	5700543	Cyst wall protein 3	0	0.0567	1	1	1	2														247	27.4	4.75
GL50803_15478	5701719	hypothetical protein	37.02	0.0168	1	1	7	47														2617	298.5	7.93
GL50803_14164	5702840	hypothetical protein	30.9	0.0555	1	1	6	13														811	88.5	8.16
GL50803_16355	5702338	Protein 21.1	22.55	0.0377	1	2	6	14														1009	111	8.09
GL50803_17608	5702820	Protein 21.1	22.48	0.0505	1	1	4	12														574	61.9	8.12
GL50803_33030	5701235	hypothetical protein	51.33	0.0917	1	1	4	4														480	52	6.58
GL50803_86680	5700347	hypothetical protein	41.82	0.0172	1	1	2	2														988	108.7	4.77
GL50803_14469	5699274	R-SNARE 3	67.13	0.0586	1	1	2	3														239	26.3	9.33
GL50803_8557	5701420	hypothetical protein	25.57	0.0224	1	1	2	3														805	89.6	7.72
GL50803_102184	5701913	hypothetical protein	36.67	0.0106	1	1	4	5														2541	285.9	6.16
GL50803_15605	5698582	hypothetical protein	21.33	0.0497	1	1	2	2														382	42.8	8.32
GL50803_16578	5698353	hypothetical protein	22.78	0.0319	1	1	3	3														878	98	7.4
GL50803_8903	5700804	Copine I	45.1	0.1181	1	1	3	4														254	29.1	5.43
GL50803_10315	5702900	Qb-SNARE 5	31.32	0.0991	1	1	3	7														222	25.1	4.98
GL50803_39312	5697425	Midasin	39.63	0.0207	1	1	14	27														4835	539.4	5.26
GL50803_17403	5701551	hypothetical protein	57.4	0.0577	1	1	11	13														1576	174.2	5.6
GL50803_7306	5701264	R-SNARE 2	42.81	0.0814	1	1	4	5														221	24	8.73
GL50803_20056	5701642	hypothetical protein	26.62	0.0855	1	1	1	2														117	12.3	7.36
GL50803_16392	5697497	Kinase	25.76	0.0589	2	1	7	17														730	82.6	6.34
GL50803_19867	5697770	hypothetical protein	20.39	0.093	1	1	1	1														129	14.3	4.37
GL50803_9148	5701504	H-SHIPPO 1	104.66	0.2689	1	1	6	9														212	22.2	9.61
GL50803_12828	5696902	hypothetical protein	0	0.0515	1	1	3	4														408	46.1	10.35
GL50803_13878	5698296	hypothetical protein	22.49	0.2328	2	1	4	5														189	21.4	9.41
GL50803_16833	5702109	Tenascin-like	30	0.0628	1	1	4	4														605	64.6	4.75
GL50803_17402	5701531	Protein 21.1	42.04	0.0471	2	1	6	27														998	109.3	6.8
GL50803_103202	5699345	hypothetical protein	58.79	0.0485	1	1	9	34														1361	151.7	6.04
GL50803_135832	5696787	Variant-Specific Surface Protein 140 (VSP-140)	92.77	0.082	2	1	1	2														183	18.5	5.01
GL50803_34780	5698333	hypothetical protein	56.9	0.1714	1	1	1	13														35	4	11.43
GL50803_113023	5698532	hypothetical protein	21.34	0.0476	1	1	2	2														315	34.3	4.84
GL50803_4247	5700017	hypothetical protein	0	0.2558	1	1	1	1														43	4.6	4.91
GL50803_114392	5700202	hypothetical protein	27.32	0.0162	1	1	2	4														555	63.1	8.62
GL50803_92739	5701004	ATP-dependent RNA helicase A	31.34	0.0256	1	1	4	9														1249	140.6	6.49
GL50803_19928	5701132	hypothetical protein	45.73	0.0513	1	1	1	9														117	13.2	12.04
GL50803_92095	5701891	hypothetical protein	36.19	0.0326	1	1	3	8														583	63.7	7.91
GL50803_39694	5702663	hypothetical protein	22.14	0.1429	1	1	1	4														42	4.8	9.57
GL50803_38351	5703092	hypothetical protein	34.15	0.1348	1	1	2	2														89	10	10.08
GL50803_16772	#N/A	hypothetical protein	38.02	0.0081	6	1	6	28														5280	593.9	6.79
GL50803_23556	#N/A	hypothetical protein	40.95	0.0414	1	1	8	23														1499	173.8	10.27
GL50803_13604	#N/A	hypothetical protein	36.43	0.0159	1	2	2	3														1005	111.5	8.31
GL50803_16157	#N/A	hypothetical protein	65.62	0.0298	1	1	3	4														773	86.6	6.06
GL50803_2226	#N/A	hypothetical protein	27.38	0.0828	2	1	2	10														169	18.8	7.3
GL50803_6407	#N/A	hypothetical protein	38.8	0.0496	1	1	4	8														524	59.1	6.43
GL50803_17461	#N/A	hypothetical protein	90.81	0.0237	1	1	4	8														1097	124.2	8.69
GL50803_15255	#N/A	hypothetical protein	0	0.0135	1	1	1	1														517	56.1	7.18

## Sheet: 713 MtzR vs MtzS
											713-R1/713-S1	713-R1/713-S4	713-R1/713-S3	713-R3/713-S1	713-R3/713-S4	713-35/713-S3	713-R2/713-S1	713-R2/713-S4	713-R2/713-S3
Accession	Entrez Gene ID	Description	Score	Coverage	# Proteins	# Unique Peptides	# Peptides	# PSMs	Geomean	P-Value	128_C/126	128_C/127_C	128_C/127_N	128_N/126	128_N/127_C	128_N/127_N	129_N/126	129_N/127_C	129_N/127_N	129_N/127_N Count	129_N/127_N Variability [%]	# AAs	MW [kDa]	calc. pI
GL50803_137620	5698509	Variant-Specific Surface Protein 123 (VSP-123)	43.83	0.0441	1	1	4	5	5.42573	0.000553889	6.792	4.855	5.011	5.341	3.795	3.903	8.355	6.051	6.166	1		680	69.2	4.77
GL50803_13194	5701410	Variant-Specific Surface Protein 38 (VSP-38)	125.98	0.0602	8	2	4	7	4.68264	0.000631843	6.242	4.963	3.99	5.591	4.39	3.289	5.533	4.457	4.399	3	11.5	615	63	5.21
GL50803_11521	5698438	Variant-Specific Surface Protein 126.1 (VSP-126.1)	56.39	0.051	2	3	4	5	4.62498	0.00100511	7.381	5.6	5.874	3.553	2.725	2.939	5.811	4.923	4.899	3	19.3	628	64.1	5.39
GL50803_40571	5700579	Variant-Specific Surface Protein 59 (VSP-59)	38.95	0.0496	8	2	5	6	4.51713	0.000458831	5.453	3.8	3.462	6.256	4.334	3.933	6.112	4.315	3.881	2	45.9	887	90.7	5.15
GL50803_36493	5697433	Variant-Specific Surface Protein 170 (VSP-170)	29.87	0.0412	1	1	1	1	3.34239	0.000976098	4.309	3.127	3.752	4.353	3.14	3.754	3.153	2.318	2.746	1		194	19.2	5.52
GL50803_111933	5697542	Variant-Specific Surface Protein 162.2 (VSP-162.2)	70.22	0.0567	2	2	5	5	2.92511	0.00459242	3.472	2.811	2.162	3.053	2.458	1.883	4.686	3.844	2.919	2	22.5	741	75.4	5.62
GL50803_112673	5699960	High cysteine membrane protein VSP-like	88.32	0.0348	1	2	4	5	2.88502	0.00119605	3.218	2.564	2.327	3.145	2.491	2.253	4.121	3.326	2.981	2	73.8	1151	121.4	6.19
GL50803_101074	5699878	Variant-Specific Surface Protein 88 (VSP-88)	78.32	0.0609	1	1	6	7	2.71287	0.0585993	4.503	3.204	3.192	1.669	1.18	1.171	5.273	3.802	3.738	1		739	76.7	5.43
GL50803_115797	5700888	Variant-Specific Surface Protein 54 (VSP-54)	77.34	0.0484	1	1	4	4	2.65145	0.000659258	2.505	2.223	2.234	2.736	2.414	2.417	3.439	3.092	3.067	1		682	70.2	5.52
GL50803_137618	5702452	Variant-Specific Surface Protein 8 (VSP-8)	128.51	0.0868	2	1	10	12	2.60758	0.00891397	3.649	2.295	2.493	2.46	1.573	1.879	4.268	2.719	3.164	3	22.2	853	88.6	5.95
GL50803_112633	5697474	High cysteine membrane protein EGF-like	65.59	0.0266	3	2	5	5	2.5183	0.00483591	2.72	2.198	1.744	3.843	3.086	2.44	2.952	2.416	1.893	2	37.3	1693	179.8	6.28
GL50803_9605	5701051	hypothetical protein	45.27	0.0816	1	4	7	10	2.47304	0.000181629	2.045	2.02	1.855	4.005	3.428	3.489	2.182	2.183	1.979	4	115.3	637	72.4	7.75
GL50803_37093	5702380	Variant-Specific Surface Protein 25 (VSP-25)	111.21	0.0455	2	1	3	5	2.32114	0.000449184	2.46	2.011	1.994	2.877	2.338	2.31	2.668	2.21	2.164	2	3.1	638	65	5.87
GL50803_14997	5701058	hypothetical protein	57.99	0.0542	1	1	6	7	1.95456	0.004581	1.663	1.779	1.556	2.423	2.577	2.245	1.853	2.008	1.734	1		831	93.2	7.68
GL50803_40904	5702972	Kinase, NEK	37.03	0.0196	1	1	2	2	1.9161	0.0653311	1.817	1.647	3.594	1.527	1.376	2.991	1.415	1.3	2.8	1		967	105.1	9.39
GL50803_136003	5703252	Variant-Specific Surface Protein 7.1 (VSP-7.1)	26.99	0.0163	1	1	1	1	1.85876	0.00268524	1.945	2.054	1.951	1.529	1.605	1.519	2.04	2.183	2.047	1		551	56.2	5.21
GL50803_14297	5700640	Variant-Specific Surface Protein 66 (VSP-66)	73.46	0.0272	3	1	2	4	1.85414	0.00298863	2.347	1.739	1.879	2.21	1.628	1.753	2.073	1.556	1.66	2	55.5	589	59.9	5.02
GL50803_115830	5703254	Variant-Specific Surface Protein 1.1 (VSP-1.1)	26.07	0.0237	1	2	2	2	1.8338	0.0714238	2.641	1.335	1.889	1.96	0.985	1.388	3.298	1.689	2.359	2	82.8	633	64.5	5.17
GL50803_114210	5698415	Hypothetical protein	85.22	0.0441	1	3	5	6	1.74362	0.00614388	1.65	1.734	1.742	2.161	2.092	2.086	1.491	1.471	1.445	4	20.2	1088	113.9	6.43
GL50803_17170	5700746	Long chain fatty acid CoA ligase 5	60.61	0.0118	1	2	2	2	1.74196	0.238868	0.98	0.93	1.057	3.742	3.532	4	1.408	1.355	1.52	2	68.9	1523	167.2	7.78
GL50803_114674	5696805	Hypothetical protein	139.4	0.0639	1	2	6	8	1.71821	0.000162957	1.86	1.677	1.66	1.771	1.587	1.566	1.915	1.749	1.71	3	22.6	720	73	5.16
GL50803_16069	5699977	Phosphoacetylglucosamine mutase	25.9	0.045	1	1	3	3	1.70321	0.000453751	1.932	1.78	1.81	1.668	1.528	1.548	1.777	1.659	1.666	1		511	56.5	6.73
GL50803_5871	5698958	Developmentally regulated GTP-binding protein 1	24.44	0.0707	1	1	4	5	1.66463	0.059974	1.181	1.531	1.172	2.137	2.753	2.1	1.422	1.867	1.412	1		368	40.6	8.59
GL50803_11152	5697574	hypothetical protein	24.81	0.0367	1	1	3	3	1.65217	0.0810093	1.82	1.642	2.179	2.105	1.889	2.496	1.09	0.997	1.306	1		572	64.9	6.28
GL50803_6617	5697579	hypothetical protein	42.75	0.0285	1	1	2	3	1.63019	0.00251704	1.53	1.511	1.608	1.48	1.453	1.541	1.845	1.845	1.939	2	8.9	562	63.2	6.8
GL50803_7195	5698201	Glutamate synthase	202.14	0.133	1	8	15	22	1.61029	0.00701573	1.6	1.549	1.52	2.019	1.878	1.933	1.411	1.37	1.364	12	20.2	910	98.3	6.84
GL50803_14650	5702247	Ser/Thr phosphatase 2C, putative	20.06	0.0295	1	1	2	2	1.6009	0.210091	0.945	1.356	1.368	2.242	3.198	3.215	0.933	1.356	1.351	1		542	59.5	6.62
GL50803_4371	5703118	Kinesin-8	36.61	0.0309	1	1	2	3	1.57735	0.227292	1.272	1.6	0.87	1.281	1.601	0.868	2.802	3.57	1.917	1		777	86.2	8.9
GL50803_101832	5698394	High cysteine protein	49.56	0.0205	1	1	1	1	1.57645	0.00910234	1.52	1.477	1.478	1.942	1.876	1.87	1.406	1.384	1.367	1		536	57	6.46
GL50803_9503	5698808	hypothetical protein	45.87	0.0749	1	2	2	4	1.57047	0.0228204	1.934	2.289	1.667	1.26	1.482	1.175	1.565	1.736	1.321	1		307	34.8	7.18
GL50803_102575	5699562	hypothetical protein	36.63	0.0358	2	1	2	2	1.54999	0.00618855	1.674	1.605	1.705	1.336	1.274	1.348	1.706	1.657	1.738	1		503	55.4	5.77
GL50803_14604	5703244	Nucleotide-binding protein 1	28.28	0.0291	1	1	2	2	1.54499	0.0375649	1.55	2.067	1.3	1.543	2.047	1.282	1.379	1.864	1.157	1		412	45.2	5.34
GL50803_11207	5699722	hypothetical protein	32.85	0.0286	1	1	2	2	1.53681	0.284228	0.827	1.527	0.993	0.943	1.732	1.122	2.1	3.929	2.522	1		525	57.9	7.68
GL50803_6185	5699154	hypothetical protein	40.87	0.1268	1	2	3	3	1.5301	0.00166033	1.579	1.474	1.604	1.424	1.322	1.432	1.682	1.59	1.708	2	4.1	213	24.8	6
GL50803_114751	#N/A	hypothetical protein	29.79	0.0173	1	1	4	4	1.52829	0.0177682	1.557	1.469	1.345	1.992	1.869	1.705	1.413	1.35	1.221	1		1847	202.1	6.47
GL50803_11040	5702980	Kinase, NEK	25.67	0.0312	1	1	1	2	1.51747	0.254767	2.019	2.07	2.12	0.797	0.812	0.829	2.019	2.097	2.12	2	0.1	321	36	5.86
GL50803_4959	5701381	Kinase, NEK	22.82	0.0192	1	1	2	2	1.51654	0.214463	1.24	0.965	1.216	2.855	2.209	2.772	1.292	1.019	1.267	1		1044	116	5.38
GL50803_10568	5699334	hypothetical protein	36.55	0.0966	1	2	5	8	1.49879	0.0606279	1.314	1.946	1.554	1.53	1.239	0.986	1.351	2.196	1.732	2	43.5	352	40.1	7.09
GL50803_17427	5700644	hypothetical protein	48.62	0.0173	1	1	1	2	1.49745	0.0629346	1.108	1.779	1.516	1.323	2.111	1.792	1.044	1.698	1.428	2	30.2	578	65	9.31
GL50803_11740	5701615	Ser/Thr phosphatase 2C, putative	48.46	0.1694	1	3	9	9	1.48016	0.0838204	1.444	1.459	1.405	2	2.009	1.677	1.196	1.225	1.167	3	9.3	360	39.1	7.68
GL50803_7021	5700875	Protein 21.1	26.96	0.0476	1	1	3	3	1.46952	0.293772	1.071	1.129	1.009	2.777	2.909	2.589	1.076	1.149	1.013	1		483	54.9	4.94
GL50803_16534	5702207	Protein 21.1	46.87	0.0496	1	1	6	6	1.46238	0.132633	1.387	1.167	1.477	2.184	1.826	2.303	1.154	0.983	1.228	1		1028	112.7	6.65
GL50803_9612	#N/A	hypothetical protein	22.42	0.0402	1	1	2	4	1.45936	0.0623627	1.011	1.276	1.38	1.496	1.877	2.021	1.194	1.527	1.63	1		423	46.9	5.34
GL50803_102893	5702780	Protein 21.1	41	0.0232	1	1	4	6	1.45715	0.0675944	1.123	1.33	1.041	1.782	2.098	1.635	1.41	1.691	1.307	1		1252	138.4	5.63
GL50803_7906	5703022	hypothetical protein	23.67	0.0151	1	1	2	2	1.45534	0.059169	1.37	1.18	1.04	2.081	1.783	1.566	1.653	1.444	1.256	1		993	110.8	4.94
GL50803_112718	5701000	Mitotic control protein dis3	24.7	0.0153	1	1	2	2	1.45473	0.295858	1.072	1.034	1.072	2.745	2.63	2.718	1.086	1.061	1.086	1		1110	125.2	6.38
GL50803_14999	5701048	hypothetical protein	86.86	0.0302	1	1	1	2	1.45471	0.205626	1.826	2.433	1.107	1.55	2.052	0.931	1.348	1.819	0.817	2	92.9	464	50.3	7.5
GL50803_14838	5699203	Protein 21.1	25.7	0.013	1	1	1	1	1.45057	0.0249502	1.525	1.737	1.234	1.4	1.585	1.122	1.552	1.791	1.257	1		848	93.9	6.87
GL50803_10858	5702088	MYG1 protein	27.17	0.0886	1	1	4	6	1.43046	0.0755497	1.292	1.103	1.531	1.8	1.528	2.113	1.245	1.077	1.475	1		361	40.8	5.77
GL50803_8407	5698052	Aminoacyl-histidine dipeptidase	103.84	0.1324	1	4	9	13	1.43039	0.0437362	1.473	1.461	1.86	1.094	1.608	1.311	1.282	1.435	1.476	5	14.2	506	55.1	6.48
GL50803_114921	5702619	hypothetical protein	41.26	0.012	1	2	3	4	1.41349	0.233666	1.02	1.07	1.437	1.932	2.014	2.695	0.971	1.031	1.368	2	55.7	1999	224.2	6.07
GL50803_15515	5702953	hypothetical protein	22.98	0.028	1	1	3	4	1.40966	0.107445	1.118	1.21	1.313	1.793	1.928	2.085	1.101	1.206	1.293	1		963	107.3	6.7
GL50803_3171	5701514	UBCE14	52.26	0.0549	1	1	1	1	1.40863	0.393851	0.939	0.853	0.749	3.084	2.783	2.435	1.334	1.227	1.064	1		164	18.5	6.38
GL50803_3677	5698141	Kinase, NEK	43.15	0.013	1	1	1	1	1.40247	0.0133725	1.439	1.647	1.625	1.157	1.316	1.293	1.284	1.488	1.449	1		844	93.9	6.15
GL50803_112059	5697527	hypothetical protein	35.03	0.0175	1	1	1	1	1.40241	0.0197017	1.411	1.386	1.765	1.306	1.275	1.619	1.219	1.213	1.525	1		571	63.3	6.8
GL50803_10609	5698747	Kinase, STE STE20	51.3	0.1442	1	2	7	8	1.39594	0.0024407	1.339	1.247	1.367	1.542	1.427	1.56	1.387	1.308	1.416	2	3	423	47	7.28
GL50803_89887	5702278	Nucleolar GTP-binding protein 2	29.6	0.0393	1	1	3	3	1.39451	0.637584	0.774	0.648	0.388	6.106	5.084	3.03	1.368	1.161	0.686	1		737	83.6	9.23
GL50803_16833	5702109	Tenascin-like	22.9	0.043	1	1	3	3	1.38198	0.0595504	1.656	1.615	1.34	1.664	1.614	1.334	1.214	1.2	0.983	1		605	64.6	4.75
GL50803_114590	5701577	hypothetical protein	34.81	0.0435	1	1	1	2	1.38187	0.285785	1.618	1.905	1.422	0.845	0.99	0.736	1.865	2.226	1.64	2	5.7	207	22.8	7.97
GL50803_33863	#N/A	hypothetical protein	25.62	0.013	1	1	1	1	1.38105	0.0893799	1.01	1.115	1.021	1.461	1.603	1.462	1.601	1.791	1.619	1		462	52.1	9.73
GL50803_7874	5699032	Kinesin-16	29.98	0.0373	1	1	3	3	1.36958	0.143057	1.538	1.856	2.112	1.006	1.206	1.368	1.003	1.226	1.378	1		777	87.9	5.74
GL50803_17232	5699177	hypothetical protein	19.88	0.0557	1	1	4	4	1.36758	0.412891	0.796	1.109	0.728	2.315	3.207	2.095	1.091	1.539	0.997	1		682	76.5	5
GL50803_9327	5698606	Kinase, NEK	114.35	0.0969	1	4	7	10	1.36574	0.00119946	1.403	1.397	1.261	1.326	1.515	1.355	1.356	1.459	1.242	6	20	733	81.7	5.33
GL50803_135885	5701813	hypothetical protein	33.08	0.2322	1	2	6	6	1.36434	0.11043	1.144	1.216	1.294	1.721	1.818	1.928	1.074	1.156	1.215	2	3.7	211	24	6.68
GL50803_1713	5698432	Protein 21.1	45.6	0.0833	1	1	3	5	1.35833	0.019635	1.25	1.354	1.162	1.554	1.674	1.431	1.282	1.407	1.192	2	9.7	252	27.4	5.66
GL50803_16934	5702920	Tetratricopeptide repeat protein	28.41	0.0124	1	2	2	3	1.35578	0.355613	0.899	1.095	1.041	2.134	2.584	2.449	0.921	1.137	1.068	2	35.4	1375	155.1	6.84
GL50803_3822	5697713	Dipeptidyl-peptidase III	343.86	0.2147	1	1	17	34	1.35028	0.147746	1.271	1.406	1.74	1.424	1.566	1.931	0.899	1.007	1.231	1		694	77.8	6.04
GL50803_23496	5701784	RNA polymerase AI large subunit	78.07	0.0154	1	4	4	4	1.35016	0.0532287	1.222	1.146	1.174	1.854	1.816	1.798	1.214	1.15	1.073	4	1.9	2142	238.6	7.33
GL50803_88082	5702769	Coatomer beta subunit	50.61	0.042	1	2	5	7	1.34459	0.147792	1.253	1.142	1.213	1.936	1.754	1.856	1.137	1.049	1.101	2	23.9	1048	114.8	6.7
GL50803_2562	5698323	Sec31 (Sec31)	86.02	0.0186	1	2	2	6	1.34428	0.0111841	1.527	1.314	1.475	1.439	1.216	1.376	1.344	1.14	1.313	3	6.5	1024	109.7	5.72
GL50803_94542	5698717	hypothetical protein	22.8	0.0292	1	1	5	7	1.34415	0.0885709	1.11	1.216	0.956	1.625	1.769	1.386	1.429	1.585	1.23	1		1471	162	5.43
GL50803_10813	5701091	hypothetical protein	32.58	0.0119	1	2	4	4	1.33369	0.00800838	1.326	1.17	1.176	1.537	1.347	1.35	1.489	1.331	1.321	2	56.4	2345	258	7.2
GL50803_15101	5697960	Alpha-17 giardin	20.08	0.0226	1	1	1	1	1.33076	0.0760427	1.425	1.289	1.278	1.176	1.058	1.044	1.735	1.59	1.556	1		310	34.6	7.47
GL50803_10358	5700573	A-type flavoprotein lateral transfer candidate	360.4	0.2391	1	9	12	33	1.32881	0.00108853	1.443	1.329	1.32	1.382	1.255	1.317	1.367	1.299	1.258	20	17.8	414	46.6	6.9
GL50803_16793	5697643	hypothetical protein	30.49	0.0214	1	1	3	4	1.32119	0.245569	1.038	1.098	1.264	1.793	1.885	2.161	0.963	1.032	1.173	1		1263	136.7	5.73
GL50803_9807	5698374	hypothetical protein	56.06	0.0428	1	2	7	8	1.32106	0.0235666	1.403	1.236	1.354	1.569	1.374	1.5	1.233	1.1	1.19	2	24.5	1403	154.6	7.24
GL50803_42368	5703065	hypothetical protein	48.82	0.0258	1	1	3	5	1.31951	0.0606885	1.198	1.495	1.401	1.321	1.638	1.53	0.996	1.258	1.165	1		853	97.3	7.05
GL50803_14521	5703042	Peroxiredoxin 1	638.45	0.2935	1	4	8	43	1.3078	0.0574486	1.48	1.456	1.277	1.071	1.014	1.072	1.492	1.564	1.497	26	30.1	201	22.5	6.89
GL50803_11354	5700151	hypothetical protein	117.57	0.0996	1	2	3	4	1.30748	0.599356	0.651	0.657	0.555	4.469	4.334	3.622	0.906	0.896	0.826	3	30.4	281	30.1	5.48
GL50803_8929	5701133	Metal-dependent phosphoesterases, putative	64.32	0.1219	2	5	5	9	1.30567	0.316087	0.959	1.128	0.931	1.603	2.387	1.705	1.173	1.288	1.111	7	11.1	320	36.2	6.73
GL50803_137750	5703147	hypothetical protein	37.36	0.0553	1	2	6	6	1.30195	0.040304	1.367	1.614	1.233	1.243	1.459	1.11	1.221	1.46	1.101	2	9.4	976	108.7	6.96
GL50803_16592	5703060	ABC transporter family protein	171.93	0.0581	1	8	17	20	1.30081	0.0354054	1.205	1.317	1.368	1.382	1.421	1.548	1.107	1.179	1.238	10	15.6	2254	252.3	7.69
GL50803_92031	5697657	RNA binding protein, putative	22.16	0.0273	1	1	4	8	1.2981	0.121941	1.219	1.449	1.416	1.4	1.654	1.611	0.929	1.118	1.08	1		1025	116.3	8.84
GL50803_10316	5702899	hypothetical protein	78.97	0.1182	1	4	4	5	1.29026	0.260513	1.053	1.131	1.046	1.627	1.914	1.414	1.099	1.378	1.193	5	37.5	330	37	7.84
GL50803_16318	5700327	High cysteine membrane protein Group 1	34.47	0.0082	1	1	2	4	1.2861	0.0162663	1.204	1.154	1.13	1.492	1.422	1.387	1.317	1.279	1.237	1		2076	220.3	4.86
GL50803_16716	5700513	High cysteine membrane protein Group 5	29.23	0.0223	1	1	2	2	1.28581	0.00715416	1.357	1.182	1.372	1.367	1.184	1.369	1.302	1.149	1.317	1		674	72.5	5.16
GL50803_24330	5698856	hypothetical protein	44.79	0.0163	1	1	1	1	1.28456	0.0768326	1.137	1.092	0.982	1.582	1.511	1.354	1.421	1.383	1.228	1		615	67.5	6.2
GL50803_6700	5697136	Kinase, CMGC RCK	55.3	0.131	1	3	7	8	1.28405	0.00221988	1.316	1.228	1.416	1.254	1.253	1.394	1.27	1.21	1.232	3	9.7	397	44.9	7.02
GL50803_103454	5700181	High cysteine membrane protein Group 1	22.42	0.0353	1	1	4	4	1.2837	0.093145	1.089	0.996	1.267	1.239	1.126	1.428	1.475	1.366	1.716	1		736	79.4	6.87
GL50803_42196	5703235	Coiled-coil protein	32.82	0.0228	1	1	3	4	1.28264	0.121502	1.006	1.214	1.261	1.379	1.654	1.713	1.006	1.23	1.262	1		1008	112.9	5.38
GL50803_21750	5702072	Ribose-phosphate pyrophosphokinase	42.77	0.073	1	2	2	3	1.27866	5.92937e-05	1.293	1.289	1.309	1.249	1.238	1.252	1.283	1.297	1.3	2	20.2	370	40.6	6.77
GL50803_15317	5698074	High cysteine membrane protein Group 1	138.27	0.0458	1	7	10	14	1.27842	0.0213665	1.432	1.227	1.257	1.384	1.193	1.19	1.461	1.164	1.236	8	6.8	1615	169.5	4.84
GL50803_6687	5697913	Glyceraldehyde 3-phosphate dehydrogenase	343.08	0.2202	1	8	11	46	1.27754	0.00111808	1.363	1.261	1.294	1.332	1.247	1.338	1.26	1.147	1.269	21	8.8	336	36.3	7.18
GL50803_8707	5701282	N-terminal acetyltransferase complex ARD1 subunit, putative	66.81	0.1308	1	2	3	4	1.27095	0.00525962	1.272	1.242	1.313	1.372	1.206	1.4	1.208	1.171	1.273	3	7.9	214	24.3	5.33
GL50803_8405	5698054	hypothetical protein	77.42	0.1663	1	6	9	10	1.26887	0.000925082	1.426	1.11	1.293	1.46	1.134	1.226	1.418	1.171	1.236	6	27.1	445	47.6	9.57
GL50803_11897	5702941	Phosphatidylinositol-4-phosphate 5-kinase, putative	20.95	0.0138	1	1	1	1	1.26851	0.28351	1.18	1.16	1.013	1.936	1.892	1.647	1.059	1.055	0.91	1		506	56.5	8.1
GL50803_9058	5698767	hypothetical protein	53.76	0.085	1	2	5	6	1.26757	0.0803236	1.124	1.045	1.045	1.484	1.496	1.491	1.384	1.182	1.271	3	12.6	447	50.5	5.22
GL50803_102034	5699638	Kinase, NEK-frag	100.75	0.0838	1	5	9	11	1.26749	0.0213048	1.334	1.24	1.367	1.325	1.344	1.478	1.107	1.1	1.165	5	20.9	978	108.1	6.07
GL50803_16596	5703044	hypothetical protein	20.66	0.0284	1	1	2	2	1.2673	0.606043	0.895	0.891	2.938	0.671	0.664	2.183	1.038	1.046	3.408	1		599	66.9	6.62
GL50803_2876	5697451	UBC2, putative	53.17	0.1105	1	1	3	3	1.26684	0.00444837	1.318	1.404	1.335	1.189	1.259	1.193	1.203	1.299	1.219	1		172	19.7	7.21
GL50803_40369	5701873	hypothetical protein	26.06	0.0205	1	1	4	4	1.26601	0.1277	1.389	1.136	1.228	1.717	1.396	1.503	1.178	0.976	1.041	1		1416	157	7.03
GL50803_4018	5700282	hypothetical protein	93.76	0.1307	1	4	8	11	1.26448	0.0204554	1.232	1.012	1.352	1.384	1.172	1.371	1.324	1.171	1.422	6	12	612	69.3	9.44
GL50803_15148	5697604	Chaperone protein DnaJ subfamily C	118.71	0.1319	1	6	10	12	1.2631	0.00534519	1.224	1.294	1.368	1.33	1.291	1.324	1.16	1.156	1.239	7	21.9	614	67.3	8.13
GL50803_14375	5697815	Asparaginyl-tRNA synthetase	113.9	0.1551	1	6	11	11	1.26254	0.0453855	1.184	1.185	1.16	1.508	1.588	1.37	1.201	1.142	1.113	6	10.5	548	62.4	6.54
GL50803_9912	5698443	Ribonuclease, putative	28.73	0.0505	1	1	6	6	1.25688	0.140072	1.04	1.057	0.987	1.59	1.606	1.494	1.246	1.283	1.183	1		1029	115.9	6.62
GL50803_16876	5701127	hypothetical protein	25.31	0.0433	1	1	2	3	1.25335	0.385143	0.786	1.434	0.833	1.118	2.028	1.173	1.16	2.144	1.229	1		300	34.9	7.75
GL50803_2118	#N/A	hypothetical protein	43.22	0.1774	1	2	2	2	1.25229	0.176997	1.028	0.991	1.042	1.398	1.361	1.595	1.407	1.396	1.197	1		124	13.8	9.52
GL50803_9117	5701776	CAMP-dependent protein kinase regulatory chain	51.23	0.0957	1	3	6	8	1.25085	0.0027535	1.206	1.166	1.247	1.492	1.322	1.527	1.154	1.031	1.193	3	4.2	460	50.7	5.4
GL50803_4687	#N/A	hypothetical protein	34.23	0.045	1	1	1	1	1.24574	0.447553	1.031	0.704	0.955	2.265	1.537	2.078	1.31	0.906	1.214	1		222	24.3	9.95
GL50803_16125	5700933	Glycerol-3-phosphate dehydrogenase	365.33	0.1512	1	12	22	35	1.24325	0.00573935	1.29	1.247	1.303	1.32	1.271	1.295	1.199	1.144	1.136	18	16.4	1111	118.8	7.75
GL50803_24979	5702958	hypothetical protein	26.7	0.0549	1	1	2	2	1.23991	0.128671	1.091	1.178	1.002	1.523	1.635	1.385	1.158	1.267	1.063	1		346	39.8	5.71
GL50803_13864	5698354	Heat shock protein HSP 90-alpha	299.77	0.25	1	7	13	27	1.23718	0.0411215	1.094	1.171	1.049	1.282	1.557	1.123	1.255	1.517	1.184	14	19.2	324	37	5.14
GL50803_9293	5700949	Protein phosphatase 2C-like protein	40.38	0.021	1	1	2	2	1.23587	0.0146013	1.113	1.176	1.309	1.17	1.228	1.362	1.168	1.25	1.374	1		811	89.7	6.47
GL50803_111903	5696717	VSP	82.49	0.0866	3	1	1	3	1.23502	0.0153023	1.351	1.191	1.262	1.354	1.19	1.278	1.308	1.138	1.074	3	7.3	127	13.3	5.17
GL50803_8978	5702812	4-alpha-glucanotransferase	225.52	0.0741	1	7	10	21	1.22946	0.0945945	1.139	1.177	1.16	1.475	1.501	1.453	1.046	1.107	1.108	14	17.8	1215	138	7.05
GL50803_17069	5701885	Kinase, NEK	69.1	0.1205	1	5	8	8	1.22847	0.00154403	1.216	1.197	1.111	1.304	1.308	1.309	1.2	1.257	1.17	5	7.9	523	58.7	7.14
GL50803_96818	5698820	hypothetical protein	24.5	0.039	1	1	2	2	1.22687	0.0888694	0.988	1.243	1.068	1.206	1.509	1.291	1.14	1.454	1.233	1		487	53.5	7.85
GL50803_27326	5697334	DNA polymerase alpha subunit A	64.48	0.0069	1	1	1	1	1.22628	0.078811	1.485	1.404	1.3	1.146	1.077	0.994	1.31	1.255	1.147	1		1730	194.6	7.4
GL50803_17538	5701783	Phosphoprotein phosphatase 2A regulatory subunit	31.02	0.0262	1	1	2	2	1.22583	0.0433604	1.192	1.075	1.065	1.31	1.174	1.158	1.466	1.339	1.31	1		764	85.5	5.45
GL50803_11178	5701860	Kinase, CAMK CAMK1	29.79	0.0239	1	1	1	1	1.22519	0.032084	1.061	1.125	1.171	1.157	1.22	1.265	1.281	1.376	1.414	1		335	37.9	6.14
GL50803_10311	5702903	Ornithine carbamoyltransferase	1183.01	0.2416	1	8	11	79	1.22227	0.0051989	1.304	1.287	1.299	1.12	1.131	1.069	1.281	1.288	1.25	57	12.5	327	36.4	7.02
GL50803_17139	5702473	Kinase, CMGC CMGC-GL1	35.67	0.0196	1	1	2	2	1.22052	0.241119	1.075	1.563	1.409	1.073	1.551	1.393	0.828	1.219	1.085	1		613	69.9	7.28
GL50803_14603	#N/A	hypothetical protein	22.88	0.0633	1	1	2	2	1.21894	0.0651693	1.156	1.262	1.121	1.369	1.485	1.315	1.082	1.196	1.05	1		332	37.4	8.38
GL50803_23185	5701624	hypothetical protein, similar to SMC2	24.59	0.0165	1	1	4	4	1.21859	0.00727144	1.292	1.196	1.257	1.317	1.212	1.269	1.182	1.108	1.15	1		1576	173.4	6.57
GL50803_6615	#N/A	hypothetical protein	27.86	0.0155	1	1	1	1	1.21832	0.0431887	1.309	1.102	1.07	1.445	1.209	1.171	1.39	1.185	1.137	1		581	64.8	5.1
GL50803_15252	5698749	Ubiquitin-conjugating enzyme E2-17 kDa 3	39.53	0.118	1	2	3	3	1.21737	0.0627684	1.505	1.286	1.318	1.254	1.065	1.087	1.279	1.107	1.12	2	4.8	178	20.3	9
GL50803_9289	5700950	Kinase, NEK	92.84	0.0542	1	1	5	8	1.217	0.139729	1.156	1.262	1.141	1.426	1.503	1.393	1.054	1.075	1.04	3	27.1	627	69.6	6.25
GL50803_14519	5703034	Cysteine desulfurase	26.38	0.0693	1	1	4	4	1.21375	0.0562337	1.318	1.066	1.147	1.311	1.054	1.129	1.472	1.206	1.281	1		433	47.7	6.54
GL50803_8035	5696925	Block of proliferation 1	27.15	0.0331	1	2	3	5	1.21366	0.00666544	1.234	1.29	1.159	1.181	1.227	1.098	1.251	1.324	1.175	2	12.6	755	84.8	7.08
GL50803_26364	5701929	hypothetical protein	50.23	0.0773	1	2	6	7	1.2136	0.00933912	1.154	1.088	1.175	1.309	1.226	1.32	1.234	1.178	1.257	2	17.5	621	69.8	8.53
GL50803_8002	5701644	hypothetical protein	32.71	0.0675	1	1	2	2	1.20791	0.118787	1.139	1.029	1.134	1.501	1.348	1.48	1.147	1.05	1.142	1		237	27.4	9.47
GL50803_5927	5699972	Qc-SNARE 1	117.99	0.1573	1	4	7	9	1.2079	0.0495454	1.498	1.194	1.235	1.253	0.981	1.023	1.399	1.117	1.261	5	16.4	337	38.4	5.88
GL50803_17448	5701498	DNA-directed RNA polymerase RPB2	51.85	0.0464	1	4	7	7	1.20777	0.149779	1.195	1.214	1.229	1.425	1.472	1.513	0.939	1.007	1.022	4	9.5	1293	144.9	8.03
GL50803_33862	5697638	Ribosomal protein S12	187.03	0.232	1	3	3	8	1.2067	0.491472	0.972	0.88	0.842	2.045	2.151	1.702	1.071	1.009	0.931	8	15.4	125	14.3	8.18
GL50803_34093	5702404	hypothetical protein	30.12	0.1429	1	2	2	3	1.20555	0.323081	1.269	0.92	1.596	1.165	0.839	1.452	1.301	0.955	1.637	2	140.8	77	8.6	9.55
GL50803_8794	5700113	Nucleolar GAR1-like protein, putative	79.33	0.0984	1	1	2	3	1.20514	0.363812	0.937	0.935	0.901	1.73	1.716	1.646	1.127	1.139	1.083	2	1.8	183	20.4	10.56
GL50803_11214	5699728	Kinase, AGC PKA	101.37	0.1086	2	4	5	9	1.20494	0.0210557	1.243	1.157	1.371	1.276	1.188	1.394	1.083	1.11	1.069	3	3.1	359	40.4	5.6
GL50803_9119	5701778	ATP-dependent RNA helicase	42.85	0.0489	1	1	3	3	1.20368	0.247228	1.088	1.143	1.219	1.461	1.526	1.621	0.933	0.993	1.045	1		450	49.2	8.6
GL50803_9077	5702159	Inositol 5-phosphatase 4	29.64	0.0154	1	1	2	2	1.20199	0.262194	1.034	1.031	1.208	1.481	1.467	1.713	0.975	0.984	1.139	1		1107	124	6.43
GL50803_102654	5698852	hypothetical protein	28.84	0.018	1	1	6	17	1.20019	0.594435	0.722	1.262	0.588	1.497	2.6	1.206	1.126	1.992	0.916	1		2729	299.7	6.38
GL50803_17037	5698406	hypothetical protein	32.93	0.1378	1	2	4	5	1.20001	0.431993	0.974	0.97	1.03	1.783	1.765	1.867	0.946	0.954	1	2	13.9	254	28.7	5.15
GL50803_221692	5700567	hypothetical protein	45.67	0.0539	1	3	4	4	1.19836	0.0174832	1.199	1.304	1.16	1.211	1.116	1.22	1.152	1.257	1.177	3	9.5	538	59.7	7.56
GL50803_17432	5700603	Heat shock protein 70	314.45	0.1295	1	13	20	31	1.19522	0.00375716	1.19	1.16	1.216	1.252	1.181	1.154	1.211	1.205	1.191	19	12.8	1243	139.2	5.41
GL50803_93011	5699838	Protein 21.1	73.72	0.0154	1	1	2	4	1.19467	0.266681	0.95	1.042	1.081	1.416	1.762	1.483	1.008	1.12	1.109	3	18.5	1042	114.3	5.34
GL50803_96670	5697532	Potassium-transporting ATPase alpha chain 1	207.03	0.1236	1	10	22	25	1.19412	0.0378606	1.134	1.277	1.311	1.344	1.301	1.256	1.017	1.08	1.078	13	17.9	1335	147.9	7.61
GL50803_21498	5697902	Serine/threonine protein phosphatase 5	56.08	0.0259	1	1	1	1	1.19382	0.270997	1.18	1.485	1.307	1.227	1.535	1.346	0.844	1.075	0.935	1		386	42.8	6.28
GL50803_87926	5702969	hypothetical protein	134.57	0.0909	1	4	4	6	1.19357	0.00968638	1.164	1.148	1.092	1.294	1.207	1.241	1.214	1.229	1.165	6	16.3	429	47.9	7.33
GL50803_9658	5696879	Kinase, NEK	37.92	0.0594	1	2	2	2	1.19337	0.0347748	1.256	1.238	1.16	1.124	1.102	1.028	1.323	1.322	1.222	2	23.4	303	34.6	6.64
GL50803_104031	5699620	Glycogen synthase, putative	62.6	0.0438	1	3	4	4	1.19322	0.114217	0.953	1.315	1.234	1.202	1.306	1.292	1.064	1.259	1.167	3	6.4	753	85	6.61
GL50803_4257	5699967	hypothetical protein	23.05	0.0101	1	1	1	1	1.19308	0.0982887	1.198	1.118	1.447	1.116	1.035	1.335	1.128	1.066	1.363	1		792	87.8	6.29
GL50803_137746	5702947	hypothetical protein	70.88	0.0865	1	3	7	8	1.19213	0.0170636	1.109	1.033	1.059	1.4	1.295	1.324	1.213	1.153	1.194	3	5.8	555	61.9	6.47
GL50803_27027	5699964	hypothetical protein	49.02	0.0597	1	2	4	4	1.1902	0.390468	1.459	1.501	1.608	1.255	1.285	1.371	0.812	0.847	0.895	2	27.1	653	71.3	6.87
GL50803_102455	5702533	Kinesin-6	26.04	0.0318	1	2	5	5	1.18972	0.269168	1.227	1.112	1.117	1.616	1.456	1.457	1.03	0.946	0.938	2	7.8	1194	130.3	6.98
GL50803_8235	5701954	Protein 21.1	76.52	0.2361	1	3	10	13	1.18971	0.225593	1.372	1.122	1.246	1.357	1.249	1.221	1.169	0.969	1.062	3	17.6	305	33.6	6.71
GL50803_6226	5698855	Glycogen phosphorylase	326.49	0.1364	1	9	16	28	1.18842	0.0747852	1.185	1.096	1.276	1.374	1.245	1.477	1.028	0.967	1.136	14	16.8	924	104.8	6.87
GL50803_17318	5703125	Kinase, NEK	57.57	0.0252	1	3	4	5	1.18822	0.0231773	1.279	1.218	1.267	1.24	1.08	1.062	1.299	1.153	1.123	3	0.2	1230	135.6	5.64
GL50803_9421	5700696	Kinase, NEK	183.98	0.1062	1	5	7	13	1.18781	0.00864682	1.244	1.204	1.154	1.339	1.286	1.215	1.104	1.065	1.107	8	18.3	584	64.4	6.76
GL50803_17332	5699388	hypothetical protein	151.9	0.0719	1	9	13	19	1.18768	0.0301263	1.133	1.187	1.166	1.257	1.291	1.319	1.054	1.17	1.136	12	18.3	1656	179.3	6.48
GL50803_16936	5702909	High cysteine membrane protein EGF-like	23.29	0.0066	1	1	1	1	1.18739	0.15422	1.091	1.208	1.313	0.94	1.035	1.121	1.225	1.375	1.476	1		1521	162.5	5.82
GL50803_21411	5701459	ABC transporter, ATP-binding protein	204.81	0.0728	1	11	18	22	1.18723	0.0653596	1.135	1.228	1.253	1.226	1.316	1.376	1.023	1.095	1.079	14	9.9	1978	221.6	7.91
GL50803_15324	5701177	Nucleotide-binding protein 1	120.44	0.0726	1	2	3	3	1.18722	0.0456211	1.318	1.076	1.149	1.315	1.067	1.135	1.358	1.123	1.184	2	7.4	372	40	5.55
GL50803_86761	5699601	LEK1	37.67	0.0335	1	2	3	5	1.18715	0.0745328	1.083	1.029	1.156	1.339	1.264	1.415	1.139	1.096	1.216	2	20.6	716	79	5.08
GL50803_10181	5699385	hypothetical protein	44.36	0.0277	1	2	3	5	1.18697	0.242515	1.193	1.288	1.22	1.344	1.284	1.358	0.942	1.176	0.961	3	12.1	758	85.2	6.1
GL50803_17520	5701919	ClpB protein	48.02	0.0363	1	2	4	5	1.18594	0.158351	1.103	1.235	1.005	1.376	1.532	1.242	1.078	1.223	0.982	2	24.9	882	97.7	7.14
GL50803_17567	5697662	Protein phosphatases PP1 regulatory subunit SDS22	50.7	0.0742	1	4	5	6	1.18571	0.109966	1.224	1.164	1.126	1.367	1.304	1.303	1.09	1.06	1.076	4	19	593	66	6.35
GL50803_16321	5699773	hypothetical protein	59.7	0.0129	1	1	4	4	1.18533	0.000585109	1.204	1.191	1.216	1.154	1.135	1.155	1.2	1.203	1.213	1		2632	291.9	5.2
GL50803_24603	5697553	hypothetical protein	44.09	0.0221	1	2	5	5	1.18527	0.0206865	1.248	1.129	1.11	1.355	1.219	1.194	1.224	1.123	1.089	2	4.4	2125	233.3	6.65
GL50803_113522	5702804	Kinase, AGC MAST	40.76	0.0106	1	2	2	2	1.18471	0.0841351	1.298	1.407	1.278	1.042	1.123	1.016	1.153	1.266	1.135	2	26.2	1514	169.2	6.49
GL50803_16796	5697626	TP53 regulating kinase	52.52	0.1116	1	1	3	3	1.18457	0.0133854	1.313	1.18	1.206	1.27	1.135	1.156	1.208	1.1	1.11	1		251	27.8	8.63
GL50803_87058	5701137	Vacuolar ATP synthase subunit C	56.45	0.083	1	3	5	6	1.18177	0.315057	1.154	1.079	1.137	1.582	1.287	1.553	1.029	0.975	1.001	3	7	494	55.6	6.42
GL50803_112787	5697448	hypothetical protein	28.59	0.0157	3	3	4	5	1.18001	0.458847	0.873	0.84	0.718	1.515	1.449	1.235	1.571	1.531	1.292	2	37.8	1844	206.9	6.34
GL50803_94287	5699989	hypothetical protein	106.31	0.042	1	7	9	11	1.17989	0.12322	1.126	1.167	1.293	1.204	1.275	1.402	0.996	1.073	1.134	8	22.4	1428	158.2	6
GL50803_4789	5698904	hypothetical protein	23.33	0.0181	1	1	1	1	1.17932	0.362545	1.302	0.869	1.152	1.236	0.82	1.083	1.727	1.168	1.529	1		552	60.2	6.74
GL50803_4063	5699443	Nuclear LIM interactor-interacting factor 1	69.15	0.0856	1	2	4	5	1.17786	0.0166446	1.304	1.258	1.246	1.178	1.13	1.115	1.155	1.128	1.104	2	3.1	432	47.3	5.85
GL50803_3957	5701871	Kinase, NEK	49.44	0.0351	1	2	3	3	1.17741	0.0591792	1.151	1.023	1.036	1.374	1.214	1.225	1.291	1.162	1.163	2	21.6	741	82	9.01
GL50803_4369	5703117	Dual specificity phosphatase Cdc25, putative	30.32	0.075	1	1	1	1	1.17609	0.035865	1.327	1.191	1.246	1.158	1.033	1.077	1.257	1.143	1.181	1		120	13.4	6.09
GL50803_9703	5697493	hypothetical protein	20.06	0.0258	1	1	1	2	1.17577	0.653043	2.62	1.492	0.959	1.938	1.097	0.702	1.537	0.887	0.563	1		465	51.2	8.76
GL50803_21505	5697937	Protein 21.1	304.7	0.2135	2	14	21	34	1.17383	0.0231244	1.2	1.169	1.136	1.324	1.214	1.23	1.121	1.063	1.127	18	23.8	871	95.2	6.71
GL50803_16867	5697540	AAA family ATPase	528.85	0.2172	1	15	22	49	1.17105	0.0121527	1.102	1.067	1.151	1.244	1.136	1.335	1.177	1.086	1.269	34	34.2	870	96.3	5.6
GL50803_115245	5697585	Coiled-coil protein	19.45	0.038	1	1	7	7	1.17101	0.454358	0.85	1.344	0.819	1.054	1.658	1.006	1.177	1.886	1.134	1		1080	124	7.62
GL50803_27717	5700050	High cysteine membrane protein Group 3	44.61	0.0514	1	3	6	9	1.1708	0.0479742	1.088	1.022	1.056	1.293	1.254	1.243	1.157	1.297	1.164	4	18.4	836	86.4	5.4
GL50803_10551	#N/A	hypothetical protein	23.7	0.0275	1	1	1	1	1.17058	0.264262	0.927	0.891	1.034	1.358	1.297	1.499	1.19	1.159	1.327	1		364	40.5	7.02
GL50803_114915	5702626	Cysteine protease	94.38	0.0612	2	4	5	5	1.17013	0.00715025	1.183	1.163	0.971	1.363	1.221	1.016	1.258	1.205	1.201	4	15.9	637	70.4	6.2
GL50803_11640	5697177	hypothetical protein	31.67	0.0275	1	1	4	4	1.16995	0.0915637	1.119	1.244	1.209	1.216	1.344	1.302	0.98	1.104	1.06	1		909	99.9	7.46
GL50803_3563	5698339	hypothetical protein	42.66	0.0431	1	1	3	4	1.16994	0.246068	1.264	0.878	1.131	1.439	0.993	1.274	1.419	0.998	1.269	2	7.2	418	44.5	6.81
GL50803_6342	5702778	Protein 21.1	28.78	0.0171	1	3	3	3	1.16942	0.516999	1.241	1.262	1.245	1.135	1.039	1.208	1.155	1.1	1.159	3	13.4	1287	141.6	6.23
GL50803_14926	5698605	Protein 21.1	86.74	0.1928	1	3	7	8	1.16941	0.280962	1.333	1.144	1.217	1.028	0.886	0.93	1.485	1.292	1.356	3	31.5	249	27.6	7.06
GL50803_10521	5701435	Arginyl-tRNA synthetase	217.62	0.1643	1	7	13	24	1.16933	0.00106675	1.193	1.168	1.245	1.203	1.172	1.131	1.13	1.149	1.138	14	22.5	621	70.2	6.93
GL50803_103838	5701694	Kinase, ULK	29.79	0.0069	1	1	2	4	1.16743	0.023955	1.046	1.172	1.11	1.143	1.273	1.201	1.12	1.272	1.189	1		1874	212.1	7.2
GL50803_16161	5698902	Kinesin-16	32.51	0.0358	1	1	4	4	1.16704	0.0102899	1.183	1.14	1.067	1.235	1.184	1.104	1.252	1.223	1.129	1		837	93.2	7.11
GL50803_14373	5697818	Dynamin (dynamin)	785.1	0.2855	1	24	27	76	1.16341	0.022929	1.174	1.221	1.245	1.169	1.21	1.279	1.036	1.092	1.069	52	17.9	732	79.5	8.12
GL50803_13272	5698153	hypothetical protein	174.74	0.0926	1	4	6	17	1.16285	0.0694133	1.039	0.998	1.069	1.229	1.059	1.377	1.27	1.225	1.258	11	9.5	367	40.4	6.33
[truncated: 867 more rows]
