# Supplementary material for: Differential protein expression and post-translational modifications in metronidazole-resistant Giardia duodenalis
Source: Gigascience. 2018 Mar 13;7(4):giy024. doi: 10.1093/gigascience/giy024 (PMC5913674; doi:10.1093/gigascience/giy024)
Supplement: Supplemental material [file giy024_supp.zip › Emery et al, Supplementary S2 -- Functional Annotation DEPs.xlsx]

## Sheet: WB-MtzR DEPs
					GO Annotation			Interpro
Accession	Entrez Gene ID	Description	FC (Geomean)	P-Value	Cellular Component	Biological Process	Molecular Function	Family	Domain	Site	Repeat	Sequence Features
GL50803_137606	5699543	Variant-Specific Surface Protein 92 (VSP-92)	3.65173	0.0255976	GO:0016020 (membrane); GO:0016021 (integral component of membrane)		GO:0005515 (protein binding)	IPR005127 (Giardia variant-specific surface protein)	IPR009030 (Growth factor receptor cysteine-rich domain); IPR000742 (EGF-like domain)		IPR006212 (Furin-like repeat)	Transmembrane Helix
GL50803_101074	5699878	Variant-Specific Surface Protein 88 (VSP-88)	3.65027	0.0177709	GO:0016020 (membrane); GO:0016021 (integral component of membrane)			IPR005127 (Giardia variant-specific surface protein)	IPR009030 (Growth factor receptor cysteine-rich domain)		IPR006212 (Furin-like repeat)	Transmembrane Helix
GL50803_16978	5701819	hypothetical protein	2.56101	0.00174788								Coiled-coil
GL50803_14164	5702840	hypothetical protein	2.40653	0.000623396
GL50803_137620	5698509	Variant-Specific Surface Protein 123 (VSP-123)	2.26189	0.00332985			GO:0005515 (protein binding)		IPR020683 (Ankyrin repeat-containing domain)		IPR002110 (Ankyrin repeat)
GL50803_10291	5702467	hypothetical protein	2.19083	0.0245437								Coiled-coil
GL50803_14949	#N/A	hypothetical protein	2.09689	0.00450128			GO:0005515 (protein binding)		IPR015943 (WD40/YVTN repeat-like-containing domain); IPR017986 (WD40-repeat-containing domain)		IPR001680 (WD40 repeat)
GL50803_17170	5700746	Long chain fatty acid CoA ligase 5	2.08371	0.00189224		GO:0001676 (long-chain fatty acid metabolic process); GO:0008152 (metabolic process)	GO:0003824(catalytic activity); GO:0004467 (long-chain fatty acid-CoA ligase activity); GO:0016874 (ligase activity)		IPR000873 (AMP-dependent synthetase/ligase)			AMP-binding
GL50803_8388	5701625	hypothetical protein	2.06797	0.0136559			GO:0005515 (protein binding)		IPR020683 (Ankyrin repeat-containing domain)		IPR002110 (Ankyrin repeat)
GL50803_6185	5699154	hypothetical protein	2.04944	0.0112405					IPR027417 (P-loop containing nucleoside triphosphate hydrolase)
GL50803_115202	5701302	VSP	2.03162	0.0373658			GO:0005515 (protein binding)	IPR005127 (Giardia variant-specific surface protein)	IPR009030 (Growth factor receptor cysteine-rich domain); IPR000742 (EGF-like domain)		IPR006212 (Furin-like repeat)	Signal Peptide
GL50803_14545	5697873	Serine/threonine protein phosphatase PP1 isozyme 7	2.00848	0.0184982	GO:0005634 (nucleus); GO:0005737 (cytoplasm)	GO:0006470 (protein dephosphorylation)	GO:0004721 (phosphoprotein phosphatase activity); GO:0016787 (hydrolase activity)	IPR011236 (Serine/threonine protein phosphatase 5)	IPR029052 (Metallo-dependent phosphatase-like); IPR004843 (Calcineurin-like phosphoesterase domain, apaH type); IPR006186 (Serine/threonine-specific protein phosphatase/bis(5-nucleosyl)-tetraphosphatase)
GL50803_4288	5697481	Ser/Thr phosphatase 2C, putative	1.93256	0.0290093	GO:0016020 (membrane); GO:0016021 (integral component of membrane)	GO:0006470 (protein dephosphorylation)	GO:0003824 (catalytic activity); GO:0004722 (protein serine/threonine phosphatase activity)	IPR015655 (Protein phosphatase 2C family)	IPR001932 (PPM-type phosphatase domain)			Transmembrane Helix
GL50803_42377	5703081	hypothetical protein	1.92273	0.0192876
GL50803_4596	5697665	Ethanolamine kinase, putative	1.89723	0.000871701		GO:0016310 (phosphorylation)	GO:0016301 (kinase activity)		IPR011009 (Protein kinase-like domain)
GL50803_95878	#N/A	hypothetical protein	1.875	0.00150308					IPR006816 (ELMO domain)
GL50803_17172	5700747	hypothetical protein	1.85369	0.00480508
GL50803_16826	5700255	Kinase, NEK-frag	1.85355	9.50969e-05		GO:0016310 (phosphorylation); GO:0006468 (protein phosphorylation); GO:0005515 (protein binding)	GO:0016301 (kinase activity); GO:0005524 (ATP binding); GO:0004674 (protein serine/threonine kinase activity); GO:0004672 (protein kinase activity)		IPR020683 (Ankyrin repeat-containing domain); IPR011009 (Protein kinase-like domain); IPR000719 (Protein kinase domain)		IPR002110 (Ankyrin repeat)
GL50803_17461	#N/A	hypothetical protein	1.84955	0.0146941			GO:0003677 (DNA binding); GO:0005515 (protein binding)		IPR009057 (Homeodomain-like); IPR007526 (SWIRM domain); IPR011991 (Winged helix-turn-helix DNA-binding domain)
GL50803_114829	5697333	hypothetical protein	1.82154	0.00538128
GL50803_7715	5703037	High cysteine membrane protein Group 1	1.81074	0.0421932	GO:0016020 (membrane); GO:0016021 (integral component of membrane)				IPR009030 (Growth factor receptor cysteine-rich domain); IPR000742 (EGF-like domain)		IPR006212 (Furin-like repeat)	Transmembrane Helix; Signal Peptide
GL50803_23767	5698755	hypothetical protein	1.78593	0.000854873				IPR007174 (Las1-like)
GL50803_5010	5700547	Ser/Thr phosphatase PP2A-2 catalytic subunit	1.7802	0.00105213		GO:0006470 (protein dephosphorylation); GO:0008152 (metabolic process)	GO:0004721 (phosphoprotein phosphatase activity); GO:0016787 (hydrolase activity)		IPR029052 (Metallo-dependent phosphatase-like); IPR004843 (Calcineurin-like phosphoesterase domain, apaH type); IPR006186 (Serine/threonine-specific protein phosphatase/bis(5-nucleosyl)-tetraphosphatase)
GL50803_7906	5703022	hypothetical protein	1.77924	0.0158408								Coiled-coil
GL50803_6700	5697136	Kinase, CMGC RCK	1.77325	0.00477938		GO:0016310 (phosphorylation); GO:0006468 (protein phosphorylation);	GO:0000166 (nucleotide binding); GO:0004672 (protein kinase activity); GO:0005524 (ATP binding); GO:0016301 (kinase activity)		IPR011009 (Protein kinase-like domain); IPR000719 (Protein kinase domain); IPR002290 (Serine/threonine/dual specificity protein kinase, catalytic domain)	IPR017441 (Protein kinase, ATP binding site); IPR008271 (Serine/threonine-protein kinase, active site)
GL50803_16167	5698771	Kinase, NEK	1.75893	0.0189239		GO:0016310 (phosphorylation); GO:0006468 (protein phosphorylation);	GO:0004672 (protein kinase activity); GO:0005524 (ATP binding); GO:0016301 (kinase activity)		IPR020683 (Ankyrin repeat-containing domain); IPR011009 (Protein kinase-like domain); IPR000719 (Protein kinase domain)		IPR002110 (Ankyrin repeat)
GL50803_7422	5697215	hypothetical protein	1.71518	0.00682461								Coiled-coil
GL50803_16840	5697751	Trichohyalin	1.71334	0.0306683			GO:0005515 (protein binding)		IPR015943 (WD40/YVTN repeat-like-containing domain); IPR017986 (WD40-repeat-containing domain)		IPR001680 (WD40 repeat)
GL50803_13382	#N/A	hypothetical protein	1.71126	0.0037803
GL50803_14838	5699203	Protein 21.1	1.68749	0.00694774			GO:0005515 (protein binding)		IPR020683 (Ankyrin repeat-containing domain)		IPR002110 (Ankyrin repeat)	Coiled-coil
GL50803_101260	5698247	hypothetical protein	1.67988	0.0351844			GO:0005509 (calcium ion binding)		IPR011992 (EF-hand domain pair); IPR002048 (EF-hand domain)	IPR018247 (EF-Hand 1, calcium-binding site)
GL50803_16518	5698090	hypothetical protein	1.65755	0.0139082		GO:0008152 (metabolic process); GO:0007018 (microtubule-based movement)	GO:0008017 (microtubule binding); GO:0003777 (microtubule motor activity); GO:0005524 (ATP binding)		IPR027417 (P-loop containing nucleoside triphosphate hydrolase); IPR001752 (Kinesin motor domain)			Coiled-coil
GL50803_92132	5701876	hypothetical protein	1.65467	0.00521362								Coiled-coil
GL50803_14934	5702662	Kinase, NEK	1.64821	0.0314629		GO:0016310 (phosphorylation); GO:0006468 (protein phosphorylation);	GO:0004672 (protein kinase activity); GO:0005524 (ATP binding); GO:0004674 (protein serine/threonine kinase activity); GO:0008270 (zinc ion binding); GO:0046872 (metal ion binding)		IPR020683 (Ankyrin repeat-containing domain); IPR011009 (Protein kinase-like domain); IPR000719 (Protein kinase domain); IPR013083 (Zinc finger, RING/FYVE/PHD-type); IPR001841 (Zinc finger, RING-type)		IPR002110 (Ankyrin repeat)
GL50803_33663	#N/A	hypothetical protein	1.63949	0.00642818
GL50803_1713	5698432	Protein 21.1	1.63705	0.0423005			GO:0005515 (protein binding)		IPR020683 (Ankyrin repeat-containing domain)		IPR002110 (Ankyrin repeat)	Coiled-coil
GL50803_17474	5700125	hypothetical protein	1.62502	0.00210197			GO:0005515 (protein binding)		IPR008984 (SMAD/FHA domain); IPR000253 (Forkhead-associated (FHA) domain); IPR001357 (BRCT domain)
GL50803_14704	5702318	hypothetical protein	1.61051	0.0154065			GO:0005488 (binding)		IPR016024 (Armadillo-type fold); IPR011989 (Armadillo-like helical)			Signal Peptide
GL50803_16902	5699795	hypothetical protein	1.60617	0.0299084
GL50803_6469	5703227	hypothetical protein	1.60577	0.0260271	GO:0016020 (membrane); GO:0016021 (integral component of membrane)							Transmembrane Helix; Signal Peptide
GL50803_16592	5703060	ABC transporter family protein	1.59568	0.0113875	GO:0016020 (membrane); GO:0016021 (integral component of membrane); GO:0043231 (intracellular membrane-bounded organelle)	GO:0006810 (transport); GO:0006869 (lipid transport); GO:0008152 (metabolic process); GO:0055085 (transmembrane transport)	GO:0000166 (nucleotide binding); GO:0016887 (ATPase activity); GO:0005524 (ATP binding); GO:0042626 (ATPase activity, coupled to transmembrane movement of substances); GO:0005215 (transporter activity)	IPR026082( ABC transporter A, ABCA)	IPR027417 (P-loop containing nucleoside triphosphate hydrolase); IPR003439 (ABC transporter-like); IPR003593 (AAA+ ATPase domain);	IPR017871( ABC transporter, conserved site)		Transmembrane Helix
GL50803_6336	5699086	Epsilon tubulin	1.58441	0.00221458	GO:0005874 (microtubule); GO:0005856 (cytoskeleton); GO:0005737(cytoplasm)	GO:0007017 (microtubule-based process); GO:0008152 (metabolic process)	GO:0000166 (nucleotide binding); GO:0003924 (GTPase activity); GO:0005525 (GTP binding)	IPR000217 (Tubulin); IPR004057 (Epsilon tubulin)	IPR003008 (Tubulin/FtsZ, GTPase domain); IPR008280 (Tubulin/FtsZ, C-terminal); IPR018316 (Tubulin/FtsZ, 2-layer sandwich domain); IPR023123 (Tubulin, C-terminal)	IPR013838 (Beta tubulin, autoregulation binding site); IPR017975 (Tubulin, conserved site)		Coiled-coil
GL50803_16482	5700542	hypothetical protein	1.57103	0.020372	GO:0016020 (membrane); GO:0016021 (integral component of membrane)							Transmembrane Helix
GL50803_10829	5702007	Glucosamine-6-phosphate deaminase	1.56697	0.00672099		GO:0005975 (carbohydrate metabolic process); GO:0006044 (N-acetylglucosamine metabolic process)	GO:0004342 (glucosamine-6-phosphate deaminase activity); GO:0016787 (hydrolase activity)	IPR004547 (Glucosamine-6-phosphate isomerase)	IPR006148 (Glucosamine/galactosamine-6-phosphate isomerase)	IPR018321 (Glucosamine-6-phosphate isomerase, conserved site)
GL50803_15987	5697946	hypothetical protein	1.5591	0.0101409	GO:0016020 (membrane); GO:0016021 (integral component of membrane)	GO:0008152 (metabolic process)	GO:0016746 (transferase activity, transferring acyl groups)		IPR002123 (Phospholipid/glycerol acyltransferase)			Transmembrane Helix
GL50803_14759	5697313	6-phosphogluconate dehydrogenase, decarboxylating	1.55578	0.00450363		GO:0055114 (oxidation-reduction process); GO:0006098 (pentose-phosphate shunt)	GO:0004616 (phosphogluconate dehydrogenase (decarboxylating) activity); GO:0016491 (oxidoreductase activity)	IPR006183 (6-phosphogluconate dehydrogenase); IPR006113 (6-phosphogluconate dehydrogenase, decarboxylating)	IPR016040 (NAD(P)-binding domain); IPR006115 (6-phosphogluconate dehydrogenase, NADP-binding); IPR008927 (6-phosphogluconate dehydrogenase C-terminal domain-like); IPR006114 (6-phosphogluconate dehydrogenase, C-terminal); IPR013328 (6-phosphogluconate dehydrogenase, domain 2); IPR012284 (6-phosphogluconate dehydrogenase, domain 3)
GL50803_2098	5700011	ATP-dependent RNA helicase p54, putative	1.55294	0.0167602	GO:0010494 (cytoplasmic stress granule); GO:0000932 (cytoplasmic mRNA processing body)	GO:0006417 (regulation of translation); GO:0010501 (RNA secondary structure unwinding); GO:0033962 (cytoplasmic mRNA processing body assembly)	GO:0003676 (nucleic acid binding); GO:0004004 (ATP-dependent RNA helicase activity); GO:0004386 (helicase activity); GO:0005524 (ATP binding); GO:0016787 (hydrolase activity)		IPR027417( P-loop containing nucleoside triphosphate hydrolase); IPR014014 (RNA helicase, DEAD-box type, Q motif); IPR014001 (Helicase superfamily 1/2, ATP-binding domain); IPR011545 (DEAD/DEAH box helicase domain); IPR001650 (Helicase, C-terminal)
GL50803_11895	5702944	hypothetical protein	1.55089	0.0176132	GO:0005929 (cilium); GO:0016020 (membrane); GO:0034464 (BBSome)	GO:0042384 (cilium assembly)		IPR026511 (Parathyroid hormone-responsive B1)	IPR028073 (PTHB1, N-terminal domain)
GL50803_14641	5698860	Transducin	1.54882	0.00372695	GO:0032040 (small-subunit processome); GO:0034388 (Pwp2p-containing subcomplex of 90S preribosome)				IPR015943 (WD40/YVTN repeat-like-containing domain); IPR017986 (WD40-repeat-containing domain)		IPR001680 (WD40 repeat)
GL50803_8978	5702812	4-alpha-glucanotransferase	1.54625	0.00941736		GO:0005975 (carbohydrate metabolic process); GO:0005977 (glycogen metabolic process)	GO:0004134 (4-alpha-glucanotransferase activity); GO:0016740 (transferase activity); GO:0016757 (transferase activity, transferring glycosyl groups); GO:0030246 (carbohydrate binding); GO:2001070 (starch binding)	IPR003385 (Glycoside hydrolase, family 77)	IPR013784 (Carbohydrate-binding-like fold); IPR002044 (Carbohydrate binding module family 20); IPR013783 (Immunoglobulin-like fold); IPR017853 (Glycoside hydrolase superfamily); IPR013781 (Glycoside hydrolase, catalytic domain)
GL50803_14216	5703228	Kinase, NEK	1.54558	0.00805746		GO:0016310 (phosphorylation); GO:0006468 (protein phosphorylation);	GO:0004672 (protein kinase activity); GO:0005524 (ATP binding); GO:0004674 (protein serine/threonine kinase activity)		IPR020683 (Ankyrin repeat-containing domain); IPR011009 (Protein kinase-like domain); IPR000719 (Protein kinase domain); IPR002290 (Serine/threonine/dual specificity protein kinase, catalytic domain)	IPR008271 (Serine/threonine-protein kinase, active site)	IPR002110 (Ankyrin repeat)
GL50803_113876	5702364	ABC transporter, ATP-binding protein, putative	1.52777	0.00211114	GO:0016020 (membrane); GO:0016021 (integral component of membrane)	GO:0008152 (metabolic process)	GO:0000166 (nucleotide binding); GO:0005524 (ATP binding); GO:0016887 (ATPase activity)		IPR027417 (P-loop containing nucleoside triphosphate hydrolase); IPR003439 (ABC transporter-like); IPR003593 (AAA+ ATPase domain);	IPR017871 (ABC transporter, conserved site)		Transmemnrane Helix
GL50803_14661	5699168	Kinase, CAMK CAMKL	1.52723	0.00970231	GO:0005737 (cytoplasm)	GO:0016310 (phosphorylation); GO:0006468 (protein phosphorylation); GO:0035556 (intracellular signal transduction )	GO:0004672 (protein kinase activity); GO:0005524 (ATP binding); GO:0004674 (protein serine/threonine kinase activity); GO:0000166 (nucleotide binding)		IPR011009 (Protein kinase-like domain); IPR000719 (Protein kinase domain); IPR002290 (Serine/threonine/dual specificity protein kinase, catalytic domain)	IPR017441 (Protein kinase, ATP binding site); IPR008271 (Serine/threonine-protein kinase, active site)
GL50803_113971	5702580	Transducin	1.51972	0.018103	GO:0005634 (nucleus)	GO:0042254 (ribosome biogenesis)			IPR012972 (NLE); IPR015943 (WD40/YVTN repeat-like-containing domain); IPR017986 (WD40-repeat-containing domain)		IPR001680 (WD40 repeat)
GL50803_16430	5699941	hypothetical protein	1.5191	0.0345011								Coiled-coil
GL50803_16326	5698801	Protein 21.1	1.51737	0.00484071			GO:0005515 (protein binding)		IPR020683 (Ankyrin repeat-containing domain)		IPR002110 (Ankyrin repeat)
GL50803_11700	5701730	hypothetical protein	1.5143	0.00857261
GL50803_23447	5699344	hypothetical protein	1.5134	0.029151
GL50803_115232	5701243	hypothetical protein	1.51269	0.048498
GL50803_16929	5699245	hypothetical protein	1.51263	0.00568629
GL50803_13262	5698288	hypothetical protein	1.51236	0.0186685					IPR000195 (Rab-GTPase-TBC domain)
GL50803_13350	5697757	Alcohol dehydrogenase lateral transfer candidate	1.50895	0.0134496		GO:0055114 (oxidation-reduction process)	GO:0016491 (oxidoreductase activity); GO:0046872 (metal ion binding)		IPR001670 (Alcohol dehydrogenase, iron-type)
GL50803_40283	5702607	hypothetical protein	1.50827	0.0203778					IPR007206 (Protein HGH1 C-terminal)
GL50803_15252	5698749	Ubiquitin-conjugating enzyme E2-17 kDa 3	1.50155	0.00768795		GO:0008152 (metabolic process)	GO:0000166 (nucleotide binding); GO:0005524 (ATP binding); GO:0016874 (ligase activity)		IPR016135 (Ubiquitin-conjugating enzyme/RWD-like); IPR000608 (Ubiquitin-conjugating enzyme E2)	IPR023313 (Ubiquitin-conjugating enzyme, active site)
GL50803_21750	5702072	Ribose-phosphate pyrophosphokinase	1.49404	0.000672		GO:0016310 (phosphorylation); GO:0009165 (nucleotide biosynthetic process)	GO:0000287 (magnesium ion binding); GO:0004749 (ribose phosphate diphosphokinase activity); GO:0016301 (kinase activity	IPR005946 (Ribose-phosphate diphosphokinase)	IPR029057 (Phosphoribosyltransferase-like); IPR029099 (Ribose-phosphate pyrophosphokinase, N-terminal domain)
GL50803_102710	5703054	Ubiquitin carboxyl-terminal hydrolase 14	1.49401	0.00208822		GO:0006508 (proteolysis); GO:0006511 (ubiquitin-dependent protein catabolic process); GO:0016579 (protein deubiquitination)	GO:0008233 (peptidase activity); GO:0008234 (cysteine-type peptidase activity); GO:0008270 (zinc ion binding); GO:0016787 (hydrolase activity); GO:0036459 (thiol-dependent ubiquitinyl hydrolase activity); GO:0046872 (metal ion binding)		IPR013083 (Zinc finger, RING/FYVE/PHD-type); IPR001607 (Zinc finger, UBP-type); IPR028889 (Ubiquitin specific protease domain); IPR001394 (Peptidase C19, ubiquitin carboxyl-terminal hydrolase); IPR009060 (UBA-like); IPR015940 (Ubiquitin-associated domain)	IPR018200 (Ubiquitin specific protease, conserved site)
GL50803_28379	5703232	Multidrug resistance-associated protein 1	1.49148	0.0421476	GO:0016020 (membrane); GO:0016021 (integral component of membrane)	GO:0006810 (transport); GO:0008152 (metabolic process); GO:0055085 (transmembrane transport)	GO:0000166 (nucleotide binding); GO:0005524 (ATP binding); GO:0042626 (ATPase activity, coupled to transmembrane movement of substances)		IPR011527 (ABC transporter type 1, transmembrane domain); IPR027417 (P-loop containing nucleoside triphosphate hydrolase); IPR003439 (ABC transporter-like); IPR003593 (AAA+ ATPase domain);	IPR017871 (ABC transporter, conserved site)		Transmembrane Helix
GL50803_16351	5700026	hypothetical protein	1.48894	0.0455331								Coiled-coil
GL50803_15522	5702935	hypothetical protein	1.48612	0.0129614
GL50803_9865	5702596	hypothetical protein	1.48396	0.00616623								Coiled-coil
GL50803_9658	5696879	Kinase, NEK	1.47915	0.00517566		GO:0016310 (phosphorylation); GO:0006468 (protein phosphorylation);	GO:0004672 (protein kinase activity); GO:0005524 (ATP binding); GO:0016301 (kinase activity)		IPR011009 (Protein kinase-like domain); IPR000719 (Protein kinase domain)
GL50803_11566	5702865	hypothetical protein	1.47806	0.00719446
GL50803_17579	5702563	Inositol-3-phosphate synthase	1.47616	0.0243921		GO:0006021 (inositol biosynthetic process); GO:0008654 (phospholipid biosynthetic process)	GO:0004512 (inositol-3-phosphate synthase activity); GO:0016853 (isomerase activity)	IPR002587 (Myo-inositol-1-phosphate synthase)	IPR016040 (NAD(P)-binding domain); IPR013021 (Myo-inositol-1-phosphate synthase, GAPDH-like)
GL50803_120293	5698741	hypothetical protein	1.47434	0.0281048			GO:0005515 (protein binding)		IPR020683 (Ankyrin repeat-containing domain)		IPR002110 (Ankyrin repeat)
GL50803_6581	5701979	hypothetical protein	1.47049	0.0186234								Coiled Coil
GL50803_103709	5703226	hypothetical protein	1.47047	0.0122714			GO:0005515 (protein binding)		IPR004328 (BRO1 domain); IPR019734 (Tetratricopeptide repeat)			Coiled Coil
GL50803_5772	5703085	Glycylpeptide N-tetradecanoyltransferase	1.46197	0.0262522	GO:0005737(cytoplasm)	GO:0006499 (N-terminal protein myristoylation); GO:0018008 (N-terminal peptidyl-glycine N-myristoylation)	GO:0004379 (glycylpeptide N-tetradecanoyltransferase activity); GO:0004379 (glycylpeptide N-tetradecanoyltransferase activity); GO:0016740 (transferase activity); GO:0016746 (transferase activity, transferring acyl groups)	IPR000903 (Myristoyl-CoA:protein N-myristoyltransferase)	IPR016181 (Acyl-CoA N-acyltransferase); IPR022676 (Myristoyl-CoA:protein N-myristoyltransferase, N-terminal); IPR022677 (Myristoyl-CoA:protein N-myristoyltransferase, C-terminal)
GL50803_17558	5697667	Kinase, CMGC DYRK	1.45815	0.04933		GO:0016310 (phosphorylation); GO:0006468 (protein phosphorylation);	GO:0004672 (protein kinase activity); GO:0005524 (ATP binding); GO:0016301 (kinase activity)		IPR011009 (Protein kinase-like domain); IPR000719 (Protein kinase domain)			Coiled-coil
GL50803_7566	5701573	hypothetical protein	1.45263	0.0424285								Coiled-coil
GL50803_24321	5697650	Kinase, NEK	1.44184	0.0427191		GO:0016310 (phosphorylation); GO:0006468 (protein phosphorylation);	GO:0004672 (protein kinase activity); GO:0005524 (ATP binding); GO:0016301 (kinase activity)		IPR011009 (Protein kinase-like domain); IPR000719 (Protein kinase domain)
GL50803_16779	5697465	Cathepsin B precursor	1.4403	0.0481679	GO:0005764 (lysosome); GO:0005615 (extracellular space)	GO:0006508 (proteolysis); GO:0051603 (proteolysis involved in cellular protein catabolic process)	GO:0004197 (cysteine-type endopeptidase activity); GO:0008233 (peptidase activity); GO:0008234 (cysteine-type peptidase activity); GO:0016787 (hydrolase activity)	IPR013128 (Peptidase C1A)	IPR000668 (Peptidase C1A, papain C-terminal)	IPR000169 (Cysteine peptidase, cysteine active site); IPR025660 (Cysteine peptidase, histidine active site); IPR025661 (Cysteine peptidase, asparagine active site)		Signal Peptide
GL50803_14821	5700815	HesB domain-containing protein	1.43847	0.044192	GO:0005759 (mitochondrial matrix)	GO:0006790 (sulfur compound metabolic process); GO:0016226 (iron-sulfur cluster assembly); GO:0097428 (protein maturation by iron-sulfur cluster transfer)	GO:0005198 (structural molecule activity); GO:0008198 (ferrous iron binding); GO:0051536 (iron-sulfur cluster binding); GO:0051537 (2 iron, 2 sulfur cluster binding); GO:0051539 (4 iron, 4 sulfur cluster binding)	IPR016092 (FeS cluster insertion protein)	IPR000361 (FeS cluster biogenesis)
GL50803_17506	5702000	hypothetical protein	1.43581	0.0178638					IPR032675 (Leucine-rich repeat domain, L domain-like)
GL50803_16930	#N/A	hypothetical protein	1.43407	0.00866464
GL50803_10260	5701993	hypothetical protein	1.42883	0.00663355
GL50803_8942	5701122	hypothetical protein	1.42812	0.00600705				IPR029416 (Protein of unknown function DUF4498)
GL50803_113456	5701063	Kinase, VPS15	1.42568	0.0308169	GO:0005643 (nuclear pore); GO:0005770 (late endosome); GO:0034271 (phosphatidylinositol 3-kinase complex, class III, type I); GO:0034272 (phosphatidylinositol 3-kinase complex, class III, type II); GO:0071561 (nucleus-vacuole junction)	GO:0006468 (protein phosphorylation); GO:0006623 (protein targeting to vacuole); GO:0016236 (macroautophagy); GO:0016310 (phosphorylation); GO:0030242 (pexophagy); GO:0045324 (late endosome to vacuole transport)	GO:0004672 (protein kinase activity); GO:0004674 (protein serine/threonine kinase activity); GO:0005524 (ATP binding); GO:0016301 (kinase activity)		IPR011009 (Protein kinase-like domain); IPR000719 (Protein kinase domain)	IPR008271 (Serine/threonine-protein kinase, active site)
GL50803_114210	5698415	Hypothetical protein	1.41481	0.0289952	GO:0016020 (membrane); GO:0016021 (integral component of membrane)		GO:0005515 (protein binding)		IPR000742 (EGF-like domain)	IPR013032 (EGF-like, conserved site)		Transmembrane Helix, Signal Peptide
GL50803_8228	5701949	DNA-dependent ATPase, putative	1.41263	0.0066026	GO:0005634 (nucleus)	GO:0006338 (chromatin remodeling); GO:0008152 (metabolic process)	GO:0003676 (nucleic acid binding); GO:0003677 (DNA binding); GO:0005524 (ATP binding); GO:0016818 (hydrolase activity, acting on acid anhydrides, in phosphorus-containing anhydrides)		IPR027417 (P-loop containing nucleoside triphosphate hydrolase); IPR014001 (Helicase superfamily 1/2, ATP-binding domain); IPR000330 (SNF2-related, N-terminal domain); IPR001650 (Helicase, C-terminal); IPR009057 (Homeodomain-like); IPR015195 (SLIDE domain); IPR001005 (SANT/Myb domain)
GL50803_13215	5702991	Kinase, NEK	1.40675	0.0020895		GO:0016310 (phosphorylation); GO:0006468 (protein phosphorylation);	GO:0004672 (protein kinase activity); GO:0005524 (ATP binding); GO:0004674 (protein serine/threonine kinase activity); GO:0000166 (nucleotide binding); GO:0016301 (kinase activity)		IPR020683 (Ankyrin repeat-containing domain); IPR011009 (Protein kinase-like domain); IPR000719 (Protein kinase domain); IPR002290 (Serine/threonine/dual specificity protein kinase, catalytic domain)	IPR008271 (Serine/threonine-protein kinase, active site); IPR017441 (Protein kinase, ATP binding site)	IPR002110 (Ankyrin repeat)
GL50803_14104	5703107	hypothetical protein	1.40081	0.0307962					IPR007751 (Domain of unknown function DUF676, lipase-like); IPR029058 (Alpha/Beta hydrolase fold)
GL50803_16720	5700501	hypothetical protein	1.40058	0.0312547				IPR006802 (Radial spokehead-like protein)				Coiled-coil
GL50803_17430	5700629	DRE4 protein	1.39774	0.0194784					IPR013953 (FACT complex subunit Spt16p/Cdc68p)			Coiled-coil
GL50803_15514	5702955	Kinase, STE STE20	1.39466	0.0204314	GO:0005737 (cytoplasm)	GO:0006468 (protein phosphorylation); GO:0007346 (regulation of mitotic cell cycle); GO:0016310 (phosphorylation); GO:0023014 (signal transduction by protein phosphorylation); GO:0031098 (stress-activated protein kinase signaling cascade); GO:0032147 (activation of protein kinase activity); GO:0042981 (regulation of apoptotic process)	GO:0004672 (protein kinase activity); GO:0005524 (ATP binding); GO:0004674 (protein serine/threonine kinase activity); GO:0000166 (nucleotide binding); GO:0016301 (kinase activity)		IPR011009 (Protein kinase-like domain); IPR000719 (Protein kinase domain); IPR002290 (Serine/threonine/dual specificity protein kinase, catalytic domain)	IPR008271 (Serine/threonine-protein kinase, active site); IPR017441 (Protein kinase, ATP binding site)		Coiled-coil
GL50803_10708	5700627	hypothetical protein	1.38904	0.00150171			GO:0070403 (NAD+ binding)	IPR003000 (Sirtuin family)	IPR029035 (DHS-like NAD/FAD-binding domain); IPR026590 (Sirtuin family, catalytic core domain); IPR026591 (Sirtuin family, catalytic core small domain)
GL50803_90434	5702038	hypothetical protein	1.37727	0.0168491
GL50803_2796	5702051	Kinase, STE STE20	1.3721	0.0204398	GO:0005737 (cytoplasm)	GO:0006468 (protein phosphorylation); GO:0007346 (regulation of mitotic cell cycle); GO:0016310 (phosphorylation); GO:0023014 (signal transduction by protein phosphorylation); GO:0031098 (stress-activated protein kinase signaling cascade); GO:0032147 (activation of protein kinase activity); GO:0042981 (regulation of apoptotic process)	GO:0004672 (protein kinase activity); GO:0005524 (ATP binding); GO:0004674 (protein serine/threonine kinase activity); GO:0000166 (nucleotide binding); GO:0016301 (kinase activity)		IPR000095 (CRIB domain); IPR011009 (Protein kinase-like domain); IPR000719 (Protein kinase domain); IPR002290 (Serine/threonine/dual specificity protein kinase, catalytic domain)	IPR017441 (Protein kinase, ATP binding site)
GL50803_15398	5701522	Chaperone protein DnaJ subfamily A	1.36986	0.00685396	GO:0005737 (cytoplasm)	GO:0006457 (protein folding)	GO:0031072 (heat shock protein binding); GO:0046872 (metal ion binding); GO:0051082 (unfolded protein binding)		IPR001623 (DnaJ domain); IPR008971 (HSP40/DnaJ peptide-binding); IPR002939 (Chaperone DnaJ, C-terminal); IPR001305 (Heat shock protein DnaJ, cysteine-rich domain)			Signal Peptide
GL50803_7203	5700985	Guanylate kinase	1.36915	0.00640576		GO:0006163 (purine nucleotide metabolic process); GO:0016310 (phosphorylation); GO:0046037 (GMP metabolic process); GO:0046710 (GDP metabolic process);	GO:0004385 (guanylate kinase activity); GO:0016301 (kinase activity); GO:0016740 (transferase activity)	IPR017665 (Guanylate kinase)	IPR027417 (P-loop containing nucleoside triphosphate hydrolase); IPR008145 (Guanylate kinase/L-type calcium channel beta subunit); IPR008144 (Guanylate kinase-like domain)	IPR020590 (Guanylate kinase, conserved site)		Coiled-Coil
GL50803_16667	5702529	Acyl-CoA synthetase	1.36779	0.0187504			GO:0048037 (cofactor binding)		IPR016040 (NAD(P)-binding domain); IPR003781 (CoA-binding); IPR016102 (Succinyl-CoA synthetase-like); IPR032875 (Succinyl-CoA synthetase-like, flavodoxin domain)
GL50803_137641	5697479	TMP55	1.36767	0.0332496	GO:0016020 (membrane); GO:0016021 (integral component of membrane)							Transmembrane Helix, Signal Peptide
GL50803_33629	5698887	hypothetical protein	1.36565	0.0468979
GL50803_16556	5699592	hypothetical protein	1.36419	0.0136704								Coiled coil
GL50803_16867	5697540	AAA family ATPase	1.35776	0.00677394		GO:0000166 (nucleotide binding); GO:0005524 (ATP binding)			IPR009010 (Aspartate decarboxylase-like domain); IPR003338 (CDC48, N-terminal subdomain); IPR029067 (CDC48 domain 2-like); IPR027417 (P-loop containing nucleoside triphosphate hydrolase); IPR003593 (AAA+ ATPase domain); IPR003959 (ATPase, AAA-type, core);	IPR003960 (ATPase, AAA-type, conserved site)
GL50803_2338	5698030	hypothetical protein	1.35592	0.006715
GL50803_4365	5698901	26S protease regulatory subunit 6A	1.35446	0.00833367	GO:0008540 (proteasome regulatory particle, base subcomplex); GO:0031595 (nuclear proteasome complex); GO:0031597 (cytosolic proteasome complex)	GO:0006508 (proteolysis); GO:0030433 (ER-associated ubiquitin-dependent protein catabolic process); GO:0045899 (positive regulation of RNA polymerase II transcriptional preinitiation complex assembly); GO:1901800 (positive regulation of proteasomal protein catabolic process)	GO:0000166 (nucleotide binding); GO:0005524 (ATP binding); GO:0008233 (peptidase activity); GO:0017025 (TBP-class protein binding); GO:0036402 (proteasome-activating ATPase activity)		IPR027417 (P-loop containing nucleoside triphosphate hydrolase); IPR003593 (AAA+ ATPase domain); IPR003959 (ATPase, AAA-type, core)
GL50803_87926	5702969	hypothetical protein	1.3538	0.00161136
GL50803_16034	5699828	Kinase, CAMK CAMKL	1.35369	0.00995868	GO:0005737 (cytoplasm)	GO:0016310 (phosphorylation); GO:0006468 (protein phosphorylation); GO:0035556 (intracellular signal transduction )	GO:0004672 (protein kinase activity); GO:0005524 (ATP binding); GO:0004674 (protein serine/threonine kinase activity); GO:0000166 (nucleotide binding)		IPR011009 (Protein kinase-like domain); IPR000719 (Protein kinase domain); IPR002290 (Serine/threonine/dual specificity protein kinase, catalytic domain)	IPR017441 (Protein kinase, ATP binding site); IPR008271 (Serine/threonine-protein kinase, active site)
GL50803_33932	#N/A	hypothetical protein	1.35331	0.0201396					IPR005113 (uDENN domain); IPR001194 (DENN domain)
GL50803_15297	5702009	Ribokinase	1.35328	0.0315826		GO:0006014 (D-ribose metabolic process); GO:0016310 (phosphorylation); GO:0046835 (carbohydrate phosphorylation)	GO:0004747 (ribokinase activity); GO:0016301 (kinase activity); GO:0016740 (transferase activity)	IPR002139 (Ribokinase)	IPR029056 (Ribokinase-like); IPR011611 (Carbohydrate kinase PfkB)
GL50803_16636	5702055	Rab2b (Rab2b)	1.35304	0.00912258	GO:0005622 (intracellular)	GO:0007264 (small GTPase mediated signal transduction); GO:0015031 (protein transport);	GO:0005525 (GTP binding)	IPR001806 (Small GTPase superfamily); IPR003579 (Small GTPase superfamily, Rab type)	IPR027417 (P-loop containing nucleoside triphosphate hydrolase); IPR005225 (Small GTP-binding protein domain)
GL50803_89112	5698914	MCM5	1.35299	0.0136563	GO:0005634 (nucleus)	GO:0006260 (DNA replication)	GO:0000166 (nucleotide binding); GO:0003677 (DNA binding); GO:0004386 (helicase activity); GO:0005524 (ATP binding); GO:0016787 (hydrolase activity)	IPR031327 (Mini-chromosome maintenance protein)	IPR027925 (MCM N-terminal domain); IPR012340 (Nucleic acid-binding, OB-fold); IPR027417 (P-loop containing nucleoside triphosphate hydrolase); IPR001208 (MCM domain); IPR003593 (AAA+ ATPase domain)	IPR018525 (Mini-chromosome maintenance, conserved site)
GL50803_13467	5702046	hypothetical protein	1.35291	0.0087924
GL50803_10299	5702472	hypothetical protein	1.34386	0.0219096								Coiled-coil
GL50803_32509	5697368	SEY1 Homologue	1.33506	0.0191993	GO:0016020 (membrane); GO:0005789 (endoplasmic reticulum membrane)	GO:0008152 (metabolic process)	GO:0000166 (nucleotide binding); GO:0005525 (GTP binding); GO:0016787 (hydrolase activity)	IPR008803 (RHD3/Sey1)	IPR027417 (P-loop containing nucleoside triphosphate hydrolase); IPR030386 (GB1/RHD3-type guanine nucleotide-binding (G) domain)
GL50803_7747	5701970	hypothetical protein	1.33474	0.0347623
GL50803_5795	5700079	Leucine-rich repeat protein 1 virus receptor protein	1.33344	0.0228651				IPR004911 (Gamma interferon inducible lysosomal thiol reductase GILT)	IPR032675 (Leucine-rich repeat domain, L domain-like)			Signal Peptide
GL50803_114776	5697159	NSF	1.3333	0.0213003	GO:0005795 (Golgi stack)	GO:0006891 (intra-Golgi vesicle-mediated transport); GO:0043001 (Golgi to plasma membrane protein transport); GO:0048211 (Golgi vesicle docking)	GO:0000166 (nucleotide binding); GO:0005524 (ATP binding); GO:0016887 (ATPase activity)		IPR027417 (P-loop containing nucleoside triphosphate hydrolase); IPR003593 (AAA+ ATPase domain); IPR003959( ATPase, AAA-type, core)	IPR003960 (ATPase, AAA-type, conserved site)
GL50803_96818	5698820	hypothetical protein	1.32989	0.0214074	GO:0016020 (membrane); GO:0016021 (integral component of membrane)	GO:0006810 (transport); GO:1901642 (nucleoside transmembrane transport)	GO:0005337 (nucleoside transmembrane transporter activity)	IPR002259 (Equilibrative nucleoside transporter)	IPR020846 (Major facilitator superfamily domain)			Transmembrane Helix
GL50803_7517	#N/A	hypothetical protein	1.32735	0.0417377	GO:0005634 (nucleus)	GO:0006378 (mRNA polyadenylation); GO:0006379(mRNA cleavage); GO:0006388 (tRNA splicing, via endonucleolytic cleavage and ligation); GO:0016310 (phosphorylation);	GO:0000166 (nucleotide binding); GO:0005524 (ATP binding); GO:0051731 (polynucleotide 5'-hydroxyl-kinase activity)		IPR027417 (P-loop containing nucleoside triphosphate hydrolase); IPR032319 (Polyribonucleotide 5'-hydroxyl-kinase Clp1, P-loop domain)
GL50803_22808	5701968	Histidyl-tRNA synthetase	1.31902	0.0135989	GO:0005737 (cytoplasm); GO:0005739 (mitochondrion)	GO:0006418 (tRNA aminoacylation for protein translation); GO:0006427 (histidyl-tRNA aminoacylation); GO:0032543 (mitochondrial translation)	GO:0004812 (aminoacyl-tRNA ligase activity); GO:0004821 (histidine-tRNA ligase activity)	IPR004516 (Histidine-tRNA ligase/ATP phosphoribosyltransferase regulatory subunit)	IPR006195 (Aminoacyl-tRNA synthetase, class II); IPR004154 (Anticodon-binding)
GL50803_8445	5697126	Kinase, NEK	1.31793	0.0206743		GO:0016310 (phosphorylation); GO:0006468 (protein phosphorylation);	GO:0004672 (protein kinase activity); GO:0005524 (ATP binding); GO:0004674 (protein serine/threonine kinase activity); GO:0016301 (kinase activity)		IPR020683 (Ankyrin repeat-containing domain); IPR011009 (Protein kinase-like domain); IPR000719 (Protein kinase domain); IPR002290 (Serine/threonine/dual specificity protein kinase, catalytic domain)	IPR008271 (Serine/threonine-protein kinase, active site)	IPR002110 (Ankyrin repeat)	Coiled-Coil
GL50803_94470	5701250	hypothetical protein	1.31692	0.0438869
GL50803_13437	5699534	Protein 21.1	1.31158	0.0281891								Coiled-coil
GL50803_137695	5697711	Kinase, CMGC DYRK	1.31042	0.00271539		GO:0016310 (phosphorylation); GO:0006468 (protein phosphorylation);	GO:0004672 (protein kinase activity); GO:0005524 (ATP binding); GO:0016301 (kinase activity)		IPR011009 (Protein kinase-like domain); IPR000719 (Protein kinase domain)	IPR008271 (Serine/threonine-protein kinase, active site)
GL50803_115338	5701340	hypothetical protein	1.30959	0.035535					IPR029071 (Ubiquitin-related domain); IPR000626 (Ubiquitin domain)
GL50803_10145	5700655	Tubulin specific chaperone D	1.30855	0.00723027	GO:0005874 (microtubule)	GO:0000226 (microtubule cytoskeleton organization); GO:0006457 (protein folding); GO:0007021 (tubulin complex assembly); GO:0043547 (positive regulation of GTPase activity)	GO:0005096 (GTPase activator activity); GO:0048487 (beta-tubulin binding)		IPR016024(Armadillo-type fold); IPR011989 (Armadillo-like helical)			Coiled-coil
GL50803_14583	5703023	hypothetical protein	1.30203	0.000882267
GL50803_14460	5700931	Ubiquitin carboxyl-terminal hydrolase 4	0.768319	0.000185054		GO:0016579 (protein deubiquitination); GO:0006511 (ubiquitin-dependent protein catabolic process)	GO:0016787 (hydrolase activity); GO:0036459 (thiol-dependent ubiquitinyl hydrolase activity)		IPR028889 (Ubiquitin specific protease domain); IPR001394 (Peptidase C19, ubiquitin carboxyl-terminal hydrolase)	IPR018200 (Ubiquitin specific protease, conserved site)
GL50803_4590	5698181	hypothetical protein	0.767954	0.0145019
GL50803_14748	5698421	hypothetical protein	0.767245	0.00103446				IPR008907 (P25-alpha)
GL50803_6135	5698134	Ribosomal protein S17	0.765303	0.0462901	GO:0005622 (intracellular); GO:0005840 (ribosome); GO:0022627 (cytosolic small ribosomal subunit)	GO:0006412 (translation); GO:0000028 (ribosomal small subunit assembly)	GO:0003735 (structural constituent of ribosome)	IPR001210 (Ribosomal protein S17e)
GL50803_16125	5700933	Glycerol-3-phosphate dehydrogenase	0.763567	0.00086426		GO:0055114 (oxidation-reduction process)	GO:0004368 (glycerol-3-phosphate dehydrogenase activity); GO:0016491 (oxidoreductase activity); GO:0052590 (sn-glycerol-3-phosphate:ubiquinone oxidoreductase activity)	IPR000103 (Pyridine nucleotide-disulphide oxidoreductase, class-II); IPR012460 (Protein of unknown function DUF1667)	IPR023753 (FAD/NAD(P)-binding domain); IPR006076 (FAD dependent oxidoreductase); IPR007419 (BFD-like [2Fe-2S]-binding domain)			Coiled-coil
GL50803_16882	5701108	Bystin	0.762596	0.0424041				IPR007955 (Bystin)
GL50803_17069	5701885	Kinase, NEK	0.762494	0.0109555	GO:0005737 (cytoplasm)	GO:0016310 (phosphorylation); GO:0006468 (protein phosphorylation); GO:0007346 (regulation of mitotic cell cycle); GO:0023014 (signal transduction by protein phosphorylation); GO:0031098 (stress-activated protein kinase signaling cascade); GO:0032147 (activation of protein kinase activity); GO:0042981 (regulation of apoptotic process)	GO:0004672 (protein kinase activity); GO:0005524 (ATP binding); GO:0016301 (kinase activity); GO:0004674 (protein serine/threonine kinase activity); GO:0000166 (nucleotide binding)		IPR011009 (Protein kinase-like domain); IPR000719 (Protein kinase domain); IPR002290 (Serine/threonine/dual specificity protein kinase, catalytic domain);	IPR008271 (Serine/threonine-protein kinase, active site); IPR017441 (Protein kinase, ATP binding site)
GL50803_113740	5703111	hypothetical protein	0.762186	0.00729041	GO:0016020 (membrane); GO:0016021 (integral component of membrane)							Transmembrane
GL50803_112692	5701356	ABC-type multidrug transport system, ATPase component	0.760111	0.0320617	GO:0016020 (membrane); GO:0016021 (integral component of membrane)	GO:0008152 (metabolic process)	GO:0005524 (ATP binding); GO:0016887 (ATPase activity)		IPR027417 (P-loop containing nucleoside triphosphate hydrolase); IPR003439 (ABC transporter-like); IPR003593 (AAA+ ATPase domain)	IPR017871 (ABC transporter, conserved site)		Transmembrane
GL50803_5346	5700455	Kinase, NEK	0.759189	0.0338997		GO:0016310 (phosphorylation); GO:0006468 (protein phosphorylation);	GO:0004672 (protein kinase activity); GO:0005524 (ATP binding); GO:0016301 (kinase activity); GO:0004674 (protein serine/threonine kinase activity)		IPR011009 (Protein kinase-like domain); IPR000719 (Protein kinase domain); IPR002290 (Serine/threonine/dual specificity protein kinase, catalytic domain); IPR020683 (Ankyrin repeat-containing domain)	IPR008271 (Serine/threonine-protein kinase, active site)	IPR002110 (Ankyrin repeat)
GL50803_16731	5702281	hypothetical protein	0.758391	0.00508862		GO:0016310 (phosphorylation); GO:0006468 (protein phosphorylation);	GO:0004672 (protein kinase activity); GO:0005524 (ATP binding); GO:0016301 (kinase activity); GO:0004674 (protein serine/threonine kinase activity)		IPR011009 (Protein kinase-like domain); IPR000719 (Protein kinase domain); IPR002290 (Serine/threonine/dual specificity protein kinase, catalytic domain); IPR020683 (Ankyrin repeat-containing domain)	IPR008271 (Serine/threonine-protein kinase, active site)	IPR002110 (Ankyrin repeat)	Coiled-coil
GL50803_86821	5702629	Protein 21.1	0.757604	0.00741441			GO:0005515 (protein binding)		IPR020683 (Ankyrin repeat-containing domain)		IPR002110 (Ankyrin repeat)
GL50803_10521	5701435	Arginyl-tRNA synthetase	0.757361	0.0383986	GO:0005737 (cytoplasm)	GO:0006412 (translation); GO:0006418 (tRNA aminoacylation for protein translation); GO:0006420 (arginyl-tRNA aminoacylation)	GO:0000166 (nucleotide binding); GO:0004812 (aminoacyl-tRNA ligase activity); GO:0004814 (arginine-tRNA ligase activity); GO:0005524 (ATP binding); GO:0016874 (ligase activity)	IPR001278 (Arginine-tRNA ligase)	IPR005148 (Arginyl tRNA synthetase N-terminal domain); IPR014729 (Rossmann-like alpha/beta/alpha sandwich fold); IPR009080 (Aminoacyl-tRNA synthetase, class 1a, anticodon-binding); IPR008909 (DALR anticodon binding)	IPR001412 (Aminoacyl-tRNA synthetase, class I, conserved site)
GL50803_10821	#N/A	hypothetical protein	0.757216	0.0046063
GL50803_96363	5702409	Kinase, CAMKK	0.756689	0.0346968		GO:0016310 (phosphorylation); GO:0006468 (protein phosphorylation);	GO:0004672 (protein kinase activity); GO:0005524 (ATP binding); GO:0016301 (kinase activity); GO:0004674 (protein serine/threonine kinase activity)		IPR011009 (Protein kinase-like domain); IPR000719 (Protein kinase domain); IPR003594 (Histidine kinase-like ATPase, C-terminal domain)	IPR017441 (Protein kinase, ATP binding site)
GL50803_9289	5700950	Kinase, NEK	0.75632	0.00182315		GO:0016310 (phosphorylation); GO:0006468 (protein phosphorylation);	GO:0004672 (protein kinase activity); GO:0005524 (ATP binding); GO:0016301 (kinase activity); GO:0004674 (protein serine/threonine kinase activity)		IPR011009 (Protein kinase-like domain); IPR000719 (Protein kinase domain); IPR002290 (Serine/threonine/dual specificity protein kinase, catalytic domain); IPR020683 (Ankyrin repeat-containing domain)	IPR008271 (Serine/threonine-protein kinase, active site)
GL50803_35670	5700861	Zinc finger domain protein	0.756291	0.00859317			GO:0046872 (metal ion binding)		IPR000571 (Zinc finger, CCCH-type); IPR032378 (ZC3H15/TMA46 family, C-terminal)			Coiled-coil
GL50803_114192	5696794	Kinase, NEK	0.755332	0.00112422		GO:0016310 (phosphorylation); GO:0006468 (protein phosphorylation);	GO:0004672 (protein kinase activity); GO:0005524 (ATP binding); GO:0016301 (kinase activity); GO:0004674 (protein serine/threonine kinase activity)		IPR011009 (Protein kinase-like domain); IPR000719 (Protein kinase domain); IPR020683 (Ankyrin repeat-containing domain)	IPR008271 (Serine/threonine-protein kinase, active site)	IPR002110 (Ankyrin repeat)
GL50803_14983	5697308	Cathepsin L precursor	0.753928	0.00443388	GO:0005615 (extracellular space); GO:0005764 (lysosome)	GO:0006508 (proteolysis); GO:0051603 (proteolysis involved in cellular protein catabolic process)	GO:0004197 (cysteine-type endopeptidase activity); GO:0008234 (cysteine-type peptidase activity); GO:0016787 (hydrolase activity)	IPR013128 (Peptidase C1A)	IPR000668 (Peptidase C1A, papain C-terminal)	IPR025660 (Cysteine peptidase, histidine active site); IPR025661 (Cysteine peptidase, asparagine active site)		Signal Peptide
GL50803_17065	5701868	Sec24-like 3	0.753399	0.0337675	GO:0030127 (COPII vesicle coat)	GO:0006886 (intracellular protein transport); GO:0006888 (ER to Golgi vesicle-mediated transport)	GO:0008270 (zinc ion binding)		IPR006895 (Zinc finger, Sec23/Sec24-type); IPR002035 (von Willebrand factor, type A); IPR006896 (Sec23/Sec24, trunk domain)
GL50803_15574	5700209	Alanyl dipeptidyl peptidase	0.753032	0.0317026		GO:0006508 (proteolysis)	GO:0008236 (serine-type peptidase activity)		IPR015943 (WD40/YVTN repeat-like-containing domain); IPR029058 (Alpha/Beta hydrolase fold); IPR001375 (Peptidase S9, prolyl oligopeptidase, catalytic domain)		IPR011659 (WD40-like Beta Propeller)
GL50803_96616	5697956	Kinase, CMGC CDKL	0.752279	0.00223956		GO:0016310 (phosphorylation); GO:0006468 (protein phosphorylation);	GO:0004672 (protein kinase activity); GO:0005524 (ATP binding); GO:0016301 (kinase activity);		IPR011009 (Protein kinase-like domain); IPR000719 (Protein kinase domain)
GL50803_27059	5702759	Proteasome subunit beta type 7 precursor	0.752017	0.0396843	GO:0000502 (proteasome complex); GO:0005634 (nucleus); GO:0005737 (cytoplasm); GO:0005839 (proteasome core complex)	GO:0006508 (proteolysis); GO:0051603 (proteolysis involved in cellular protein catabolic process)	GO:0004175 (endopeptidase activity); GO:0004298 (threonine-type endopeptidase activity); GO:0008233 (peptidase activity); GO:0016787 (hydrolase activity)	IPR001353 (Proteasome, subunit alpha/beta); IPR023333 (Proteasome B-type subunit); IPR000243 (Peptidase T1A, proteasome beta-subunit)	IPR029055 (Nucleophile aminohydrolases, N-terminal)	IPR016050 (Proteasome beta-type subunit, conserved site)
GL50803_8227	5701940	ATP-binding cassette protein 5	0.750049	0.0415639	GO:0016020 (membrane); GO:0016021 (integral component of membrane); GO:0043231 (intracellular membrane-bounded organelle)	GO:0006810 (transport); GO:0006869 (lipid transport); GO:0008152 (metabolic process); GO:0055085 (transmembrane transport)	GO:0000166 (nucleotide binding); GO:0005215 (transporter activity); GO:0005524 (ATP binding); GO:0016887 (ATPase activity); GO:0042626 (ATPase activity, coupled to transmembrane movement of substances)	IPR026082 (ABC transporter A, ABCA)	IPR027417 (P-loop containing nucleoside triphosphate hydrolase); IPR003439 (ABC transporter-like); IPR003593 (AAA+ ATPase domain)
GL50803_17153	5697969	Alpha-11 giardin	0.747277	0.00332361		GO:0007010 (cytoskeleton organization)	GO:0005509 (calcium ion binding); GO:0005544 (calcium-dependent phospholipid binding)	IPR008088 (Alpha giardin)
GL50803_7309	5701266	Qa-SNARE 1	0.746919	0.0022802	GO:0016020 (membrane); GO:0016021 (integral component of membrane); GO:0031201 (SNARE complex); GO:0000139 (Golgi membrane)	GO:0006886 (intracellular protein transport); GO:0006888 (ER to Golgi vesicle-mediated transport); GO:0006906 (vesicle fusion); GO:0016192 (vesicle-mediated transport); GO:0048278 (vesicle docking)	GO:0000149 (SNARE binding); GO:0005484 (SNAP receptor activity)		IPR010989 (t-SNARE); IPR000727 (Target SNARE coiled-coil homology domain)			Coiled-coil
GL50803_15520	5702946	Ribosomal protein L21	0.743404	0.00387978	GO:0022625 (cytosolic large ribosomal subunit); GO:0005840 (ribosome); GO:0005622 (intracellular)	GO:0006412 (translation)	GO:0003735 (structural constituent of ribosome)	IPR001147 (Ribosomal protein L21e)	IPR008991 (Translation protein SH3-like domain)	IPR018259 (Ribosomal protein L21e, conserved site)
GL50803_11683	5701751	Alpha-3 giardin	0.739452	0.00365668		GO:0007010 (cytoskeleton organization)	GO:0005509 (calcium ion binding); GO:0005544 (calcium-dependent phospholipid binding)	IPR008088 (Alpha giardin)			IPR018502 (Annexin repeat)
GL50803_16431	5699945	Ribosomal protein L19	0.738652	0.0012349	GO:0022625 (cytosolic large ribosomal subunit); GO:0005840 (ribosome); GO:0005622 (intracellular)	GO:0006412 (translation)	GO:0003735 (structural constituent of ribosome)	IPR027547 (Ribosomal protein L19/L19e)	IPR015972 (Ribosomal protein L19/L19e, domain 1); IPR000196 (Ribosomal protein L19/L19e domain); IPR015974 (Ribosomal protein L19/L19e, domain 3)			Coiled-coil
GL50803_7195	5698201	Glutamate synthase	0.737603	0.00346089		GO:0055114 (oxidation-reduction process)	GO:0016491 (oxidoreductase activity); GO:0051536 (iron-sulfur cluster binding)		IPR017938 (Riboflavin synthase-like beta-barrel); IPR009051 (Alpha-helical ferredoxin); IPR028261 (Dihydroprymidine dehydrogenase domain II); IPR023753 (FAD/NAD(P)-binding domain); IPR016040 (NAD(P)-binding domain)
GL50803_9359	5702672	hypothetical protein	0.736623	0.0401534
GL50803_17198	5699731	Leucine-rich repeat protein	0.734163	0.00584416	GO:0016020 (membrane); GO:0016021 (integral component of membrane)				IPR032675 (Leucine-rich repeat domain, L domain-like)			Transmembrane, Signal Peptide
GL50803_6148	5700838	Alanyl dipeptidyl peptidase	0.730519	0.009449		GO:0006508 (proteolysis)	GO:0008236 (serine-type peptidase activity)		IPR029058 (Alpha/Beta hydrolase fold); IPR001375 (Peptidase S9, prolyl oligopeptidase, catalytic domain)			Signal Peptide
GL50803_23004	5700118	hypothetical protein	0.730084	0.0145635
GL50803_11050	5702802	hypothetical protein	0.729901	0.0424511	GO:0016020 (membrane); GO:0016021 (integral component of membrane)							Transmembrane
GL50803_11354	5700151	hypothetical protein	0.728725	0.000307105
GL50803_14622	5701942	Ribosomal protein L13	0.727935	0.00163857	GO:0005622 (intracellular); GO:0005840 (ribosome); GO:0030529 (intracellular ribonucleoprotein complex); GO:0022625 (cytosolic large ribosomal subunit)	GO:0006412 (translation)	GO:0003723 (RNA binding); GO:0003735 (structural constituent of ribosome)	IPR001380 (Ribosomal protein L13e)		IPR018256 (Ribosomal protein L13e, conserved site)		Signal Peptide, coiled-coil
GL50803_6835	5700634	Brix domain containing protein	0.72774	0.00812188	GO:0005730 (nucleolus)	GO:0019843 (rRNA binding)	GO:0000027 (ribosomal large subunit assembly); GO:0000463 (maturation of LSU-rRNA from tricistronic rRNA transcript (SSU-rRNA, 5.8S rRNA, LSU-rRNA))		IPR007109 (Brix domain)
GL50803_16602	5701677	hypothetical protein	0.72771	0.00264413	GO:0005730 (nucleolus)	GO:0003729 (mRNA binding)	GO:0006417 (regulation of translation)		IPR016024 (Armadillo-type fold); IPR011989 (Armadillo-like helical)
GL50803_114891	5697096	High cysteine membrane protein Group 3	0.726536	0.00221305	GO:0016020 (membrane); GO:0016021 (integral component of membrane)	GO:0006508 (proteolysis)	GO:0004252 (serine-type endopeptidase activity)	IPR001577 (Peptidase M8, leishmanolysin); IPR005127 (Giardia variant-specific surface protein)	IPR009030 (Growth factor receptor cysteine-rich domain)		IPR006212 (Furin-like repeat)
GL50803_4547	5699229	Ribosomal protein S9	0.72484	0.0342855	GO:0005622 (intracellular); GO:0005840 (ribosome); GO:0015935 (small ribosomal subunit); GO:0022627 (cytosolic small ribosomal subunit)	GO:0006412 (translation); GO:0045903 (positive regulation of translational fidelity)	GO:0003723 (RNA binding); GO:0003735 (structural constituent of ribosome); GO:0019843 (rRNA binding)	IPR022801 (Ribosomal protein S4/S9); IPR005710 (Ribosomal protein S4/S9, eukaryotic/archaeal)	IPR001912 (Ribosomal protein S4/S9, N-terminal); IPR002942 (RNA-binding S4 domain)
GL50803_16574	#N/A	hypothetical protein	0.724027	0.0100615
GL50803_13412	5698885	Acidic ribosomal protein P0	0.721119	0.00600547	GO:0005622 (intracellular);GO:0005840 (ribosome); GO:0015935 (small ribosomal subunit)	GO:0042254 (ribosome biogenesis)	IPR001790 (Ribosomal protein L10P)					Coiled-coil
GL50803_14916	5701324	Kinase, NEK	0.719223	0.0257607		GO:0016310 (phosphorylation); GO:0006468 (protein phosphorylation);	GO:0004672 (protein kinase activity); GO:0005524 (ATP binding); GO:0016301 (kinase activity); GO:0004674 protein serine/threonine kinase activity		IPR011009 (Protein kinase-like domain); IPR000719 (Protein kinase domain)	IPR017441 (Protein kinase, ATP binding site); IPR008271 (Serine/threonine-protein kinase, active site)
GL50803_2527	5700450	hypothetical protein	0.719163	0.0172774								Coiled-coil
GL50803_14648	5702243	Kinase, NEK-frag	0.717841	0.0116436		GO:0016310 (phosphorylation); GO:0006468 (protein phosphorylation);	GO:0004672 (protein kinase activity); GO:0005524 (ATP binding); GO:0016301 (kinase activity); GO:0004674 protein serine/threonine kinase activity		IPR011009 (Protein kinase-like domain); IPR000719 (Protein kinase domain)
GL50803_14225	5702457	CXC-rich protein	0.716293	0.00328804	GO:0016020 (membrane); GO:0016021 (integral component of membrane)	GO:0006508 (proteolysis); GO:0007155 (cell adhesion)	GO:0004222 (metalloendopeptidase activity)	IPR001577 (Peptidase M8, leishmanolysin)	IPR009030 (Growth factor receptor cysteine-rich domain)			Signal Peptide
GL50803_6886	5699074	hypothetical protein	0.715022	0.0446945								Coiled-Coil
GL50803_22677	5700840	Nitroreductase Fd-NR2	0.713513	0.00750587		GO:0055114 (oxidation-reduction process)	GO:0016491 (oxidoreductase activity)		IPR0178964 (Fe-4S ferredoxin-type, iron-sulphur binding domain); IPR000415 (Nitroreductase-like); IPR029479 (Nitroreductase)	IPR0179004 (Fe-4S ferredoxin, iron-sulphur binding, conserved site)
GL50803_7999	5701640	Ribosomal protein S3	0.71038	0.0265494	GO:0005634 (nucleus); GO:0005840 (ribosome); GO:0015935 (small ribosomal subunit)	GO:0006412 (translation); GO:0006281 (DNA repair)	GO:0003735 (structural constituent of ribosome); GO:0003723 (RNA binding); GO:0003684 (damaged DNA binding); GO:0008534 (oxidized purine nucleobase lesion DNA N-glycosylase activity)	IPR005703 (Ribosomal protein S3, eukaryotic/archaeal)	IPR009019 (K homology domain, prokaryotic type); IPR015946 (K homology domain-like, alpha/beta); IPR001351 (Ribosomal protein S3, C-terminal)
GL50803_8741	5702642	Dipeptidyl-peptidase I precursor	0.706748	0.0337897	GO:0016020 (membrane); GO:0016021 (integral component of membrane); GO:0005764 (lysosome); GO:0005615 (extracellular space)	GO:0006508 (proteolysis); GO:0051603 (proteolysis involved in cellular protein catabolic process)	GO:0004197 (cysteine-type endopeptidase activity); GO:0008234 (cysteine-type peptidase activity); GO:0016787 (hydrolase activity)	IPR013128 (Peptidase C1A)	IPR014882 (Cathepsin C exclusion); IPR000668 (Peptidase C1A, papain C-terminal)	IPR000169 (Cysteine peptidase, cysteine active site)		Signal Peptide
GL50803_16478	5703030	hypothetical protein	0.703572	0.036053
GL50803_7843	5702632	hypothetical protein	0.698882	0.0343951								Coiled-coil
GL50803_17362	5698305	hypothetical protein	0.698779	0.00402374								Coiled-coil
GL50803_11956	5702618	hypothetical protein	0.698643	0.0114242
GL50803_16716	5700513	High cysteine membrane protein Group 5	0.698297	0.005568	GO:0016020 (membrane); GO:0016021 (integral component of membrane)	GO:0006508 (proteolysis)	GO:0004252 (serine-type endopeptidase activity)		IPR009030 (Growth factor receptor cysteine-rich domain); IPR000742 (EGF-like domain)		IPR006212 (Furin-like repeat)	Transmembrane, Signal Peptide, Coiled-coil
GL50803_17063	5701866	Pyruvate-flavodoxin oxidoreductase	0.696913	0.00126286		GO:0006979 (response to oxidative stress); GO:0008152 (metabolic process); GO:0055114 (oxidation-reduction process); GO:0022900 (electron transport chain)	GO:0003824 (catalytic activity); GO:0016491 (oxidoreductase activity); GO:0016903 (oxidoreductase activity, acting on the aldehyde or oxo group of donors); GO:0005506 (iron ion binding); GO:0030976 (thiamine pyrophosphate binding); GO:0046872 (metal ion binding); GO:0051536 (iron-sulfur cluster binding); GO:0051539 (4 iron, 4 sulfur cluster binding)	IPR011895 (Pyruvate-flavodoxin oxidoreductase)	IPR029061 (Thiamin diphosphate-binding fold); IPR002880 (Pyruvate flavodoxin/ferredoxin oxidoreductase, N-terminal); IPR009014 (Transketolase, C-terminal/Pyruvate-ferredoxin oxidoreductase, domain II); IPR002869 (Pyruvate-flavodoxin oxidoreductase, central domain); IPR019752 (Pyruvate/ketoisovalerate oxidoreductase, catalytic domain); IPR019456Pyruvate-flavodoxin oxidoreductase, EKR domain); IPR0…	IPR017900 (4Fe-4S ferredoxin, iron-sulphur binding, conserved site)
GL50803_11359	5700147	Ribosomal protein S4	0.693122	0.00133293	GO:0022625 (cytosolic large ribosomal subunit); GO:0005840 (ribosome); GO:0005622 (intracellular); GO:0030529 intracellular ribonucleoprotein complex	GO:0006412 (translation);	GO:0003735 (structural constituent of ribosome); GO:0000027 (ribosomal large subunit assembly);GO:0003723 (RNA binding); GO:0019843 (rRNA binding)	IPR000876 (Ribosomal protein S4e)	IPR013843 (Ribosomal protein S4e, N-terminal); IPR002942 (RNA-binding S4 domain); IPR013845 (Ribosomal protein S4e, central region); IPR005824 (KOW); IPR032277 (40S ribosomal protein S4, C-terminal domain)	IPR018199 (Ribosomal protein S4e, N-terminal, conserved site)
GL50803_11186	5701760	RNA binding protein, putative	0.692968	0.0442668			GO:0003735 (structural constituent of ribosome); GO:0000027 (ribosomal large subunit assembly)		IPR012677 (Nucleotide-binding alpha-beta plait domain); IPR000504 (RNA recognition motif domain)
GL50803_98056	5700508	Ribosomal protein L17	0.692023	0.00401074	GO:0022625 (cytosolic large ribosomal subunit); GO:0005840 (ribosome); GO:0005622 (intracellular); GO:0030529 intracellular ribonucleoprotein complex	GO:0006412 (translation);	GO:0003735 (structural constituent of ribosome); GO:0000027 (ribosomal large subunit assembly)	IPR001063 (Ribosomal protein L22/L17); IPR005721 (Ribosomal protein L22/L17, eukaryotic/archaeal)		IPR018260 (Ribosomal protein L22/L17, conserved site)
GL50803_15046	5700234	Ribosomal protein L26	0.69195	2.68591e-05	GO:0022625 (cytosolic large ribosomal subunit); GO:0005840 (ribosome); GO:0005622 (intracellular)	GO:0006412 (translation); GO:0002181 (cytoplasmic translation); GO:0042273 (ribosomal large subunit biogenesis)	GO:0003735 (structural constituent of ribosome); GO:0000027 (ribosomal large subunit assembly)	IPR005756 (Ribosomal protein L26/L24P, eukaryotic/archaeal)	IPR014722 (Ribosomal protein L2 domain 2); IPR008991 (Translation protein SH3-like domain)
GL50803_15918	5697939	hypothetical protein	0.6892	0.0171196
GL50803_9827	5700065	Thioredoxin reductase	0.680046	0.0085112	GO:0005737 (cytoplasm)	GO:0019430 (removal of superoxide radicals); GO:0055114 (oxidation-reduction process)	GO:0004791 (thioredoxin-disulfide reductase activity); GO:0016491 (oxidoreductase activity)	IPR000103 (Pyridine nucleotide-disulphide oxidoreductase, class-II); IPR005982 (Thioredoxin reductase)	IPR023753 (FAD/NAD(P)-binding domain)	IPR008255 (Pyridine nucleotide-disulphide oxidoreductase, class-II, active site)
GL50803_5593	5699695	Ribosomal protein L11	0.676893	0.000765849	GO:0022625 (cytosolic large ribosomal subunit); GO:0005840 (ribosome); GO:0005622 (intracellular); GO:0030529 intracellular ribonucleoprotein complex	GO:0006412 (translation);	GO:0003735 (structural constituent of ribosome); GO:0000027 (ribosomal large subunit assembly)	IPR002132 (Ribosomal protein L5)	IPR022803 (Ribosomal protein L5 domain); IPR031310 (Ribosomal protein L5, N-terminal); IPR031309 (Ribosomal protein L5, C-terminal)
GL50803_16387	5697846	Ribosomal protein L18a	0.676605	0.000989461	GO:0022625 (cytosolic large ribosomal subunit); GO:0005840 (ribosome); GO:0005622 (intracellular); GO:0030529 intracellular ribonucleoprotein complex	GO:0006412 (translation);	GO:0003735 (structural constituent of ribosome)	IPR028877 (50S ribosomal protein L18Ae/60S ribosomal protein L20 and L18a); IPR021138 (60S ribosomal protein L18a/ L20, eukaryotes)	IPR023573 (Ribosomal protein L18a/LX)
GL50803_41619	5701653	hypothetical protein	0.676121	0.0213845								Coiled-coil
GL50803_6702	5697137	Pseudouridylates U2 snRNA at position 35	0.672286	0.0390998	GO:0005634 (nucleus)	GO:0001522 (pseudouridine synthesis); GO:0009451 (RNA modification)	GO:0003723 (RNA binding); GO:0009982 (pseudouridine synthase activity)	IPR001656 (Pseudouridine synthase, TruD)	IPR020103 (Pseudouridine synthase, catalytic domain); IPR011760 (Pseudouridine synthase, TruD, insertion domain)
GL50803_14049	5698964	Ribosomal protein L32	0.672088	0.0172366	GO:0022625 (cytosolic large ribosomal subunit); GO:0005840 (ribosome); GO:0005622 (intracellular)	GO:0006412 (translation);	GO:0003735 (structural constituent of ribosome)	IPR001515 (Ribosomal protein L32e)		IPR018263 (Ribosomal protein L32e, conserved site)
GL50803_4652	5699391	Ribosomal protein S16	0.671433	0.00308213	GO:0005840 (ribosome); GO:0022627 (cytosolic small ribosomal subunit); GO:0030529 (intracellular ribonucleoprotein complex)	GO:0006412 (translation); GO:0000462 (maturation of SSU-rRNA from tricistronic rRNA transcript (SSU-rRNA, 5.8S rRNA, LSU-rRNA))	GO:0003735 (structural constituent of ribosome)	IPR000754 (Ribosomal protein S9);	IPR020568 (Ribosomal protein S5 domain 2-type fold); IPR014721 (Ribosomal protein S5 domain 2-type fold, subgroup)	IPR020574 (Ribosomal protein S9, conserved site)
GL50803_9148	5701504	H-SHIPPO 1	0.668221	0.00234217							IPR010736 (Sperm-tail PG-rich repeat)
GL50803_17395	5699121	Ribosomal protein L5	0.667054	0.0113234	GO:0022625 (cytosolic large ribosomal subunit); GO:0005840 (ribosome); GO:0005622 (intracellular)	GO:0000027 (ribosomal large subunit assembly); GO:0006412 (translation)	GO:0003735 (structural constituent of ribosome); GO:0008097 (5S rRNA binding)	IPR005484 (Ribosomal protein L18/L5); IPR005485 (Ribosomal protein L5 eukaryotic/L18 archaeal)	IPR025607 (Ribosomal protein L5 eukaryotic/L18 archaeal, C-terminal)			Coiled-coil
GL50803_24452	5699911	hypothetical protein	0.664694	0.00366358								Coiled-coil
GL50803_22291	5701239	hypothetical protein	0.66217	0.00907613	GO:0016020 (membrane); GO:0016021 (integral component of membrane)				IPR000620 (EamA domain)			Transmembrane
GL50803_16450	5698068	Radial-spoke protein	0.661203	0.0236721				IPR009290 (Radial spoke 3)				Coiled-coil
GL50803_36069	5698975	Ribosomal protein L34	0.654054	0.00641893	GO:0022625 (cytosolic large ribosomal subunit); GO:0005840 (ribosome); GO:0005622 (intracellular)	GO:0006412 (translation); GO:0042254 (ribosome biogenesis)	GO:0003735 (structural constituent of ribosome); GO:0003723 (RNA binding)	IPR008195 (Ribosomal protein L34Ae)
GL50803_16044	5697329	hypothetical protein	0.653922	0.0469514	GO:0022625 (cytosolic large ribosomal subunit); GO:0005840 (ribosome); GO:0005622 (intracellular)	GO:0006412 (translation); GO:0002181 (cytoplasmic translation)	GO:0003735 (structural constituent of ribosome)	IPR002671 (Ribosomal protein L22e)
GL50803_94654	5700174	hypothetical protein	0.651045	0.022382
GL50803_4239	5697457	hypothetical protein	0.650938	0.026031
GL50803_13771	5701463	hypothetical protein	0.637579	0.032203								Coiled-coil
GL50803_15567	5700196	Rab2a (Rab2a)	0.636272	0.0120433	GO:0005622 (intracellular)	GO:0015031 (protein transport); GO:0007264 (small GTPase mediated signal transduction)	GO:0005525 (GTP binding)
GL50803_16699	5699699	hypothetical protein	0.635554	0.026517
GL50803_11984	5696929	hypothetical protein	0.632268	0.00803599	GO:0030687 (preribosome, large subunit precursor); GO:0005730 (nucleolus); GO:0005634 (nucleus)	GO:0000055 (ribosomal large subunit export from nucleus); GO:0042254 (ribosome biogenesis); GO:0042273 (ribosomal large subunit biogenesis)		IPR007023 (Ribosomal biogenesis regulatory protein)
GL50803_112952	5701825	hypothetical protein	0.629559	0.0149208
GL50803_13272	5698153	hypothetical protein	0.62869	0.0154593	GO:0005829 (cytosol)	GO:0006152 (purine nucleoside catabolic process)	GO:0008477 (purine nucleosidase activity)	IPR023186 (Inosine/uridine-preferring nucleoside hydrolase)	IPR001910 (Inosine/uridine-preferring nucleoside hydrolase domain)
GL50803_16934	5702920	Tetratricopeptide repeat protein	0.62851	0.0275215					IPR011990 (Tetratricopeptide-like helical domain); IPR013026 (Tetratricopeptide repeat-containing domain);		IPR019734 (Tetratricopeptide repeat); IPR001440 (Tetratricopeptide repeat 1); IPR013105 (Tetratricopeptide repeat 2)
GL50803_16734	5702284	hypothetical protein	0.623506	0.0114808	GO:0031931 (TORC1 complex)	GO:0031929 (TOR signaling)		IPR004083 (Regulatory associated protein of TOR)	IPR029347 (Raptor N-terminal CASPase-like domain); IPR016024 (Armadillo-type fold)
GL50803_12108	5700223	Threonine dehydratase lateral transfer candidate	0.619179	0.000198976		GO:0006520 (cellular amino acid metabolic process); GO:0006565 (L-serine catabolic process); GO:0006567 (threonine catabolic process)	GO:0003941 (L-serine ammonia-lyase activity); GO:0004794 (L-threonine ammonia-lyase activity); GO:0016829 (lyase activity); GO:0030170 (pyridoxal phosphate binding)		IPR001926 (Tryptophan synthase beta subunit-like PLP-dependent enzyme)	IPR000634 (Serine/threonine dehydratase, pyridoxal-phosphate-binding site)
GL50803_8782	5702301	Protein required for cell viability	0.613623	0.0337759
GL50803_16612	5698778	Tyrosyl-tRNA synthetase	0.612642	0.0206104		GO:0006418 (tRNA aminoacylation for protein translation)	GO:0000166 (nucleotide binding); GO:0004812 (aminoacyl-tRNA ligase activity); GO:0004831 (tyrosine-tRNA ligase activity); GO:0004832 (valine-tRNA ligase activity); GO:0005524 (ATP binding); GO:0016874 (ligase activity)	IPR002305 (Aminoacyl-tRNA synthetase, class Ic); IPR023617 (Tyrosine-tRNA ligase, archaeal/eukaryotic-type)	IPR014729 (Rossmann-like alpha/beta/alpha sandwich fold)
GL50803_5069	5697106	hypothetical protein	0.609878	0.0466902					IPR029071 (Ubiquitin-related domain); IPR000626 (Ubiquitin domain)
GL50803_14328	5697867	hypothetical protein	0.604772	0.00876127				IPR012981 (PIH1 family); IPR026697 (PIH1 domain-containing protein 3)	IPR008978 (HSP20-like chaperone); IPR007052 (CS domain)
GL50803_16364	5698719	Gamma Adaptin	0.599908	0.0184041	GO:0030117 (membrane coat); GO:0016020 (membrane)	GO:0016192 (vesicle-mediated transport); GO:0015031 (protein transport) GO:0006886 (intracellular protein transport); GO:0006810 (transport)			IPR016024 (Armadillo-type fold); IPR011989 (Armadillo-like helical); IPR002553 (Clathrin/coatomer adaptor, adaptin-like, N-terminal); IPR013041 (Coatomer/clathrin adaptor appendage, Ig-like subdomain)
GL50803_10522	5701436	hypothetical protein	0.5996	0.0107032					IPR010736 (Sperm-tail PG-rich repeat)
GL50803_114609	5701619	Pyruvate-flavodoxin oxidoreductase	0.595333	9.277e-06		GO:0006979 (response to oxidative stress); GO:0008152 (metabolic process); GO:0055114 (oxidation-reduction process)	GO:0003824 (catalytic activity); GO:0016491 (oxidoreductase activity); GO:0016903 (oxidoreductase activity, acting on the aldehyde or oxo group of donors)		IPR002880 (Pyruvate flavodoxin/ferredoxin oxidoreductase, N-terminal); IPR009014 (Transketolase, C-terminal/Pyruvate-ferredoxin oxidoreductase, domain II); IPR002869 (Pyruvate-flavodoxin oxidoreductase, central domain); IPR019752 (Pyruvate/ketoisovalerate oxidoreductase, catalytic domain); IPR017896 (4Fe-4S ferredoxin-type, iron-sulphur binding domain)	IPR017900 (4Fe-4S ferredoxin, iron-sulphur binding, conserved site)
GL50803_17612	#N/A	hypothetical protein	0.593664	0.0249927
GL50803_17245	#N/A	hypothetical protein	0.590382	0.0140083					IPR029064 (50S ribosomal protein L30e-like)
GL50803_119706	5697472	Variant-Specific Surface Protein 168.2 (VSP-168.2)	0.587736	0.0272832	GO:0016020 (membrane); GO:0016021 (integral component of membrane)		GO:0005515 (protein binding)	IPR005127 (Giardia variant-specific surface protein)	IPR009030 (Growth factor receptor cysteine-rich domain)		IPR006212 (Furin-like repeat)	Transmembrane, Signal Peptide
GL50803_4812	5698276	Beta-giardin	0.58761	0.000232559			GO:0005200 (structural constituent of cytoskeleton)		IPR008374 (SF-assemblin)			Coiled-coil
GL50803_17622	5697377	Kinase, NEK	0.582255	0.00140552		GO:0016310 (phosphorylation); GO:0006468 (protein phosphorylation);	GO:0004672 (protein kinase activity); GO:0005524 (ATP binding); GO:0016301 (kinase activity)		IPR020683 (Ankyrin repeat-containing domain); IPR011009 (Protein kinase-like domain); IPR000719 (Protein kinase domain)		IPR002110 (Ankyrin repeat)
GL50803_15260	5700937	Ribosomal protein S15	0.58113	0.0073082	GO:0030529 (intracellular ribonucleoprotein complex); GO:0005840 (ribosome); GO:0015935 (small ribosomal subunit)	GO:0006412 (translation);	GO:0003735 (structural constituent of ribosome)	IPR002222 (Ribosomal protein S19/S15); IPR005713 (Ribosomal protein S19A/S15e)	IPR023575 (Ribosomal protein S19, superfamily)
GL50803_14827	5697427	Ribosomal protein S11	0.580601	0.00826572	GO:0030529 (intracellular ribonucleoprotein complex); GO:0005840 (ribosome); GO:0005622 (intracellular)	GO:0006412 (translation);	GO:0003735 (structural constituent of ribosome)	IPR000266 (Ribosomal protein S17/S11); IPR028333 (Ribosomal protein S17, archaeal/eukaryotic)	IPR032440 (40S ribosomal protein S11, N-terminal); IPR012340 (Nucleic acid-binding, OB-fold)	IPR019979 (Ribosomal protein S17, conserved site)
GL50803_16086	5697104	Ribosomal protein L2	0.57583	0.00105617	GO:0022625 (cytosolic large ribosomal subunit); GO:0005840 (ribosome); GO:0005622 (intracellular)	GO:0006412 (translation); GO:0002181 (cytoplasmic translation)	GO:0003735 (structural constituent of ribosome)	IPR002171 (Ribosomal protein L2)	IPR012340 (Nucleic acid-binding, OB-fold); IPR022666 (Ribosomal Proteins L2, RNA binding domain); IPR014722 (Ribosomal protein L2 domain 2); IPR008991 (Translation protein SH3-like domain); IPR022669 (Ribosomal protein L2, C-terminal); IPR014726 (Ribosomal protein L2, domain 3)	IPR022671 (Ribosomal protein L2, conserved site)
GL50803_3910	5702152	Thioredoxin	0.571474	0.0193699	GO:0005737 (cytoplasm)	GO:0000103 (sulfate assimilation); GO:0006457 (protein folding); GO:0034599 (cellular response to oxidative stress); GO:0045454 (cell redox homeostasis); GO:0055114 (oxidation-reduction process)	GO:0015035 (protein disulfide oxidoreductase activity); GO:0016671 (oxidoreductase activity, acting on a sulfur group of donors, disulfide as acceptor)		IPR012336 (Thioredoxin-like fold); IPR013766 (Thioredoxin domain)
GL50803_5845	5702823	Ribosomal protein S8	0.567033	0.0204531	GO:0022625 (cytosolic large ribosomal subunit); GO:0005840 (ribosome); GO:0005622 (intracellular); GO:0030529 (intracellular ribonucleoprotein complex)	GO:0006412 (translation); GO:0000462 (maturation of SSU-rRNA from tricistronic rRNA transcript (SSU-rRNA, 5.8S rRNA, LSU-rRNA))	GO:0003735 (structural constituent of ribosome)	IPR022309 (Ribosomal protein S8e/ribosomal biogenesis NSA2); IPR001047 (Ribosomal protein S8e)
GL50803_11107	5702268	Protein 21.1	0.555863	0.0453996			GO:0005515 (protein binding)		IPR020683 (Ankyrin repeat-containing domain)		IPR002110 (Ankyrin repeat)	Coiled-coil
GL50803_115830	5703254	Variant-Specific Surface Protein 1.1 (VSP-1.1)	0.554572	0.0121414	GO:0016020 (membrane); GO:0016021 (integral component of membrane)		GO:0005515 (protein binding)	IPR005127 (Giardia variant-specific surface protein)	IPR009030 (Growth factor receptor cysteine-rich domain); IPR000742 (EGF-like domain)		IPR006212 (Furin-like repeat)	Transmembrane, Signal Peptide
GL50803_114590	5701577	hypothetical protein	0.545181	0.0213182			GO:0005515 (protein binding)		IPR020683 (Ankyrin repeat-containing domain)		IPR002110 (Ankyrin repeat)
GL50803_16772	#N/A	hypothetical protein	0.5392	0.0168619	GO:0016020 (membrane); GO:0016021 (integral component of membrane)							Transmembrane domain, coiled-coil
GL50803_24423	5700914	hypothetical protein	0.529884	0.00534881					IPR001202 (WW domain)
GL50803_3957	5701871	Kinase, NEK	0.529119	1.89601e-05		GO:0016310 (phosphorylation); GO:0006468 (protein phosphorylation);	GO:0016301 (kinase activity); GO:0005524 (ATP binding); GO:0004674 (protein serine/threonine kinase activity); GO:0004672 (protein kinase activity); GO:0000166 (nucleotide binding)		IPR020683 (Ankyrin repeat-containing domain); IPR011009 (Protein kinase-like domain); IPR000719 (Protein kinase domain)	IPR017441 (Protein kinase, ATP binding site); IPR008271 (Serine/threonine-protein kinase, active site)	IPR002110 (Ankyrin repeat)
GL50803_8974	5700814	hypothetical protein	0.512425	0.0318241								Coiled-coil
GL50803_20191	5702675	hypothetical protein	0.509871	0.011374
GL50803_16355	5702338	Protein 21.1	0.506892	0.0066554			GO:0005515 (protein binding)		IPR020683 (Ankyrin repeat-containing domain)		IPR002110 (Ankyrin repeat)	Coiled-coil
GL50803_14457	5696965	Ripening regulated protein DDTFR19	0.504656	0.0191281	GO:0022625 (cytosolic large ribosomal subunit); GO:0005840 (ribosome); GO:0005622 (intracellular)	GO:0006412 (translation); GO:0002181 (cytoplasmic translation)	GO:0003735 (structural constituent of ribosome)	IPR002673 (Ribosomal protein L29e)
GL50803_16833	5702109	Tenascin-like	0.495099	0.0247172			GO:0005515 (protein binding)		IPR000742 (EGF-like domain); IPR013111 (EGF-like domain, extracellular)	IPR013032 (EGF-like, conserved site)		Transmembrane, Signal Peptide
GL50803_4204	5696942	MutT/nudix family protein	0.492679	0.00203493		GO:0008152 (metabolic process)	GO:0016787 (hydrolase activity)		IPR015797 (NUDIX hydrolase domain-like); IPR000086 (NUDIX hydrolase domain)			Coiled-Coil
GL50803_17401	5701529	hypothetical protein	0.492609	0.0189477								Coiled-Coil
GL50803_17405	#N/A	hypothetical protein	0.484768	0.00108478
GL50803_102051	5699660	Amino acid transporter family	0.477477	0.0481922	GO:0016020 (membrane); GO:0016021 (integral component of membrane)	GO:0003333 (amino acid transmembrane transport)	GO:0015171 (amino acid transmembrane transporter activity)		IPR013057 (Amino acid transporter, transmembrane domain)			Transmembrane
GL50803_16287	5699142	hypothetical protein	0.450985	0.00411857			GO:0005515 (protein binding)		IPR011990 (Tetratricopeptide-like helical domain); IPR013026 (Tetratricopeptide repeat-containing domain);		IPR019734 (Tetratricopeptide repeat)
GL50803_16228	5702491	DNA-damage inducible protein DDI1-like	0.44293	0.00573982		GO:0006508 (proteolysis)	GO:0004190 (aspartic-type endopeptidase activity)		IPR021109 (Aspartic peptidase domain); IPR019103 (Aspartic peptidase, DDI1-type)
GL50803_10330	5702888	Tenascin precursor	0.425477	0.00275251					IPR000742 (EGF-like domain); IPR013111 (EGF-like domain, extracellular)			Transmembrane, Signal Peptide
GL50803_35341	5701039	hypothetical protein	0.424068	0.0169109								Coiled-coil
GL50803_8687	5697315	Tenascin precursor	0.418073	0.0227209					IPR000742 (EGF-like domain);	IPR013032 (EGF-like, conserved site)		Transmembrane, Signal Peptide
GL50803_17468	5701439	hypothetical protein	0.408947	0.00330088
GL50803_10524	5701438	hypothetical protein	0.405511	0.000237839
GL50803_16322	5699775	Neurogenic locus Notch protein precursor	0.398125	0.00430483					IPR000742 (EGF-like domain); IPR013111 (EGF-like domain, extracellular)	IPR013032 (EGF-like, conserved site)		Transmembrane, Signal Peptide
GL50803_15317	5698074	High cysteine membrane protein Group 1	0.389412	9.86907e-05	GO:0016020 (membrane); GO:0016021 (integral component of membrane)			IPR005127 (Giardia variant-specific surface protein)	IPR009030 (Growth factor receptor cysteine-rich domain); IPR000742 (EGF-like domain); IPR002049 (Laminin EGF domain)		IPR006212 (Furin-like repeat)	Transmembrane, Signal Peptide
GL50803_12109	5700225	hypothetical protein	0.364112	0.00548794	GO:0016020 (membrane); GO:0016021 (integral component of membrane)	GO:0008152 (metabolic process)	GO:0016746 (transferase activity, transferring acyl groups)		IPR002123 (Phospholipid/glycerol acyltransferase)			Transmembrane
GL50803_137613	5696857	Variant-Specific Surface Protein 188 (VSP-188)	0.36046	0.0104517	GO:0016020 (membrane); GO:0016021 (integral component of membrane)		GO:0005515 (protein binding)	IPR005127 (Giardia variant-specific surface protein)	IPR009030 (Growth factor receptor cysteine-rich domain); IPR000742 (EGF-like domain)		IPR006212 (Furin-like repeat)	Transmembrane, Signal Peptide
GL50803_3475	5700934	Protein 21.1	0.356055	0.00850739			GO:0005515 (protein binding)		IPR020683 (Ankyrin repeat-containing domain)		IPR002110 (Ankyrin repeat)
GL50803_16114	5697060	Ribosomal protein L36-1	0.336079	0.015663	GO:0022625 (cytosolic large ribosomal subunit); GO:0005840 (ribosome); GO:0005622 (intracellular)	GO:0006412 (translation); GO:0002181 (cytoplasmic translation)	GO:0003735 (structural constituent of ribosome)	IPR000509 (Ribosomal protein L36e)
GL50803_113024	5698540	Variant-Specific Surface Protein 118 (VSP-118)	0.32883	0.0179316	GO:0016020 (membrane); GO:0016021 (integral component of membrane)		GO:0005515 (protein binding)	IPR005127 (Giardia variant-specific surface protein)	IPR009030 (Growth factor receptor cysteine-rich domain); IPR000742 (EGF-like domain)		IPR006212 (Furin-like repeat)	Transmembrane, Signal Peptide
GL50803_37093	5702380	Variant-Specific Surface Protein 25 (VSP-25)	0.177628	5.86168e-05	GO:0016020 (membrane); GO:0016021 (integral component of membrane)		GO:0005515 (protein binding)	IPR005127 (Giardia variant-specific surface protein)	IPR009030 (Growth factor receptor cysteine-rich domain); IPR000742 (EGF-like domain)		IPR006212 (Furin-like repeat)	Transmembrane, Signal Peptide
GL50803_134710	5697529	Variant-Specific Surface Protein 167 (VSP-167)	0.154416	0.000502526	GO:0016020 (membrane); GO:0016021 (integral component of membrane)		GO:0005515 (protein binding)	IPR005127 (Giardia variant-specific surface protein)	IPR009030 (Growth factor receptor cysteine-rich domain)		IPR006212 (Furin-like repeat)	Transmembrane, Signal Peptide
GL50803_101765	5698665	Variant-Specific Surface Protein 116 (VSP-116)	0.147165	3.93666e-05	GO:0016020 (membrane); GO:0016021 (integral component of membrane)		GO:0005515 (protein binding)	IPR005127 (Giardia variant-specific surface protein)	IPR009030 (Growth factor receptor cysteine-rich domain); IPR000742 (EGF-like domain)		IPR006212 (Furin-like repeat)	Transmembrane, Signal Peptide
GL50803_137707	5701032	Variant-Specific Surface Protein 48.1 (VSP-48.1)	0.130789	0.000467955	GO:0016020 (membrane); GO:0016021 (integral component of membrane)		GO:0005515 (protein binding)	IPR005127 (Giardia variant-specific surface protein)	IPR009030 (Growth factor receptor cysteine-rich domain); IPR000742 (EGF-like domain)		IPR006212 (Furin-like repeat)	Transmembrane, Signal Peptide

## Sheet: 106-MtzR DEPs
					GO Annotation			Interpro
Accession	Entrez Gene ID	Description	FC (Geomean)	P-Value	Cellular Component	Biological Process	Molecular Function	Family	Domain	Site	Repeat	Sequence Features
GL50803_101074	5699878	Variant-Specific Surface Protein 88 (VSP-88)	6.07262	0.000282782	GO:0016020 (membrane); GO:0016021 (integral component of membrane)		GO:0005515 (protein binding)	IPR005127 (Giardia variant-specific surface protein)	IPR009030 (Growth factor receptor cysteine-rich domain);		IPR006212 (Furin-like repeat)	Transmembrane Helix, Signal Peptide
GL50803_137618	5702452	Variant-Specific Surface Protein 8 (VSP-8)	5.42576	0.00418533	GO:0016020 (membrane); GO:0016021 (integral component of membrane)		GO:0005515 (protein binding)	IPR005127 (Giardia variant-specific surface protein)	IPR009030 (Growth factor receptor cysteine-rich domain); IPR000742 (EGF-like domain)		IPR006212 (Furin-like repeat)	Transmembrane Helix, Signal Peptide
GL50803_112633	5697474	High cysteine membrane protein EGF-like	5.32389	0.000365984	GO:0016020 (membrane); GO:0016021 (integral component of membrane)		GO:0005515 (protein binding)		IPR000742 (EGF-like domain); IPR002049 (Laminin EGF domain)	IPR013032 (EGF-like, conserved site)		Transmembrane Helix, Signal Peptide
GL50803_112048	5697524	Variant-Specific Surface Protein 166 (VSP-166)	2.74137	0.0135452	GO:0016020 (membrane); GO:0016021 (integral component of membrane)		GO:0005515 (protein binding)	IPR005127 (Giardia variant-specific surface protein)	IPR009030 (Growth factor receptor cysteine-rich domain)		IPR006212 (Furin-like repeat)	Transmembrane Helix, Signal Peptide
GL50803_137727	5698835	High cysteine membrane protein EGF-like	2.36351	0.0083145	GO:0016020 (membrane); GO:0016021 (integral component of membrane)		GO:0005515 (protein binding)		IPR000742 (EGF-like domain); IPR002049 (Laminin EGF domain)	IPR013032 (EGF-like, conserved site)		Transmembrane Helix, Signal Peptide
GL50803_2527	5700450	hypothetical protein	2.23883	0.0141407
GL50803_137613	5696857	Variant-Specific Surface Protein 188 (VSP-188)	2.19364	0.00128518	GO:0016020 (membrane); GO:0016021 (integral component of membrane)		GO:0005515 (protein binding)	IPR005127 (Giardia variant-specific surface protein)	IPR009030 (Growth factor receptor cysteine-rich domain); IPR000742 (EGF-like domain)		IPR006212 (Furin-like repeat)	Transmembrane Helix, Signal Peptide
GL50803_17065	5701868	Sec24-like 3	1.9996	0.0373387	GO:0030127 (COPII vesicle coat)	GO:0006888 (ER to Golgi vesicle-mediated transport); GO:0006886 (intracellular protein transport)	GO:0008270 (zinc ion binding)		IPR006895 (Zinc finger, Sec23/Sec24-type); IPR002035 (von Willebrand factor, type A); IPR006896 (Sec23/Sec24, trunk domain)
GL50803_114210	5698415	Hypothetical protein	1.94929	0.00202072	GO:0016020 (membrane); GO:0016021 (integral component of membrane)		GO:0005515 (protein binding)		IPR000742 (EGF-like domain)			Transmembrane Helix, Signal Peptide
GL50803_37093	5702380	Variant-Specific Surface Protein 25 (VSP-25)	1.88105	0.0186539	GO:0016020 (membrane); GO:0016021 (integral component of membrane)		GO:0005515 (protein binding)	IPR005127 (Giardia variant-specific surface protein)	IPR009030 (Growth factor receptor cysteine-rich domain); IPR000742 (EGF-like domain)		IPR006212 (Furin-like repeat)	Transmembrane Helix, Signal Peptide
GL50803_94322	5699970	Spastin	1.84833	0.0184056			GO:0000166 (nucleotide binding); GO:0005524 (ATP binding)		IPR027417 (P-loop containing nucleoside triphosphate hydrolase); IPR003593 (AAA+ ATPase domain); IPR003959 (ATPase, AAA-type, core)	IPR000048 (IQ motif, EF-hand binding site)
GL50803_21321	5698219	High cysteine membrane protein Group 5	1.80848	0.0216178	GO:0016020 (membrane); GO:0016021 (integral component of membrane)	GO:0006508 (proteolysis)	GO:0004252 (serine-type endopeptidase activity)		IPR000742 (EGF-like domain); IPR009030 (Growth factor receptor cysteine-rich domain)		IPR006212 (Furin-like repeat)	Transmembrane Helix, Signal Peptide
GL50803_112673	5699960	High cysteine membrane protein VSP-like	1.75422	0.00197688	GO:0016020 (membrane); GO:0016021 (integral component of membrane)		GO:0005515 (protein binding)	IPR005127 (Giardia variant-specific surface protein)	IPR000742 (EGF-like domain); IPR009030 (Growth factor receptor cysteine-rich domain)		IPR006212 (Furin-like repeat)	Transmembrane Helix, Signal Peptide
GL50803_16768	5700290	hypothetical protein	1.7329	0.0120759					IPR015943 (WD40/YVTN repeat-like-containing domain)			Coiled-coil
GL50803_9697	5697498	hypothetical protein	1.70548	0.0166634								Coiled-coil
GL50803_111903	5696717	VSP	1.69439	0.0014556	GO:0016020 (membrane); GO:0016021 (integral component of membrane)			IPR005127 (Giardia variant-specific surface protein)	IPR009030 (Growth factor receptor cysteine-rich domain)			Transmembrane Helix
GL50803_115159	5700317	hypothetical protein	1.69292	0.0141295	GO:0016020 (membrane); GO:0016021 (integral component of membrane)			IPR007000 (Phospholipase B-like)				Transmembrane Helix, Signal Peptide
GL50803_7103	5699615	Kinase, NEK	1.68116	0.00680575		GO:0016310 (phosphorylation); GO:0006468 (protein phosphorylation);	GO:0004672 (protein kinase activity); GO:0005524 (ATP binding); GO:0016301 (kinase activity); GO:0004674 (protein serine/threonine kinase activity)		IPR011009 (Protein kinase-like domain); IPR000719 (Protein kinase domain); IPR020683 (Ankyrin repeat-containing domain)		IPR002110 (Ankyrin repeat)
GL50803_137620	5698509	Variant-Specific Surface Protein 123 (VSP-123)	1.68047	0.0357477	GO:0016020 (membrane); GO:0016021 (integral component of membrane)		GO:0005515 (protein binding)	IPR005127 (Giardia variant-specific surface protein)	IPR009030 (Growth factor receptor cysteine-rich domain); IPR000742 (EGF-like domain)		IPR006212 (Furin-like repeat)	Transmembrane Helix, Signal Peptide
GL50803_16415	5703201	hypothetical protein	1.62253	0.0366897
GL50803_15515	5702953	hypothetical protein	1.61706	0.0228832								Coiled-coil
GL50803_16793	5697643	hypothetical protein	1.60474	0.0155754
GL50803_16934	5702920	Tetratricopeptide repeat protein	1.59452	0.0350678					IPR011990 (Tetratricopeptide-like helical domain); IPR013026 (Tetratricopeptide repeat-containing domain);		IPR019734 (Tetratricopeptide repeat); IPR001440 (Tetratricopeptide repeat 1); IPR013105 (Tetratricopeptide repeat 2)
GL50803_102654	5698852	hypothetical protein	1.57728	0.041639								Coiled-coil
GL50803_8172	5698361	Dynein heavy chain	1.57576	0.0168017	GO:0030286 (dynein complex)	GO:0008152 (metabolic process); GO:0007018 (microtubule-based movement)	GO:0003777 (microtubule motor activity)	IPR026983 (Dynein heavy chain)	IPR004273 (Dynein heavy chain domain)
GL50803_10522	5701436	hypothetical protein	1.57418	0.0175918					IPR010736 (Sperm-tail PG-rich repeat)
GL50803_17312	5703098	hypothetical protein	1.569	0.0139711
GL50803_17069	5701885	Kinase, NEK	1.56836	0.00726272		GO:0005737 (cytoplasm)	GO:0016310 (phosphorylation); GO:0006468 (protein phosphorylation); GO:0007346 (regulation of mitotic cell cycle); GO:0023014 (signal transduction by protein phosphorylation); GO:0031098 (stress-activated protein kinase signaling cascade); GO:0032147 (activation of protein kinase activity); GO:0042981 (regulation of apoptotic process)	GO:0004672 (protein kinase activity); GO:0005524 (ATP binding); GO:0016301 (kinase activity); GO:0004674 (protein serine/threonine kinase activity); GO:0000166 (nucleotide binding)		IPR011009 (Protein kinase-like domain); IPR000719 (Protein kinase domain); IPR002290 (Serine/threonine/dual specificity protein kinase, catalytic domain);	IPR008271 (Serine/threonine-protein kinase, active site); IPR017441 (Protein kinase, ATP binding site)
GL50803_9827	5700065	Thioredoxin reductase	1.54442	0.0351211	GO:0005737 (cytoplasm)	GO:0019430 (removal of superoxide radicals); GO:0055114 (oxidation-reduction process)	GO:0004791 (thioredoxin-disulfide reductase activity); GO:0016491 (oxidoreductase activity)	IPR000103 (Pyridine nucleotide-disulphide oxidoreductase, class-II); IPR005982 (Thioredoxin reductase)	IPR023753 (FAD/NAD(P)-binding domain)	IPR008255 (Pyridine nucleotide-disulphide oxidoreductase, class-II, active site)
GL50803_16322	5699775	Neurogenic locus Notch protein precursor	1.53884	0.0340029					IPR000742 (EGF-like domain); IPR013111 (EGF-like domain, extracellular)	IPR013032 (EGF-like, conserved site)		Signal
GL50803_6081	5698322	Protein 21.1	1.53082	0.00990492		GO:0045859 (regulation of protein kinase activity)	GO:0030165 (PDZ domain binding); GO:0019887 (protein kinase regulator activity)		IPR020683 (Ankyrin repeat-containing domain)		IPR002110 (Ankyrin repeat)
GL50803_12215	5698564	S-adenosylmethionine-dependent methyltransferase, putative	1.52093	0.0484716	GO:0005737 (cytoplasm)	GO:0006480 (N-terminal protein amino acid methylation); GO:0032259 (methylation)	GO:0008168 (methyltransferase activity); GO:0016740 (transferase activity)
GL50803_113662	#N/A	hypothetical protein	1.51194	0.0320623					IPR001202 (WW domain)
GL50803_7195	5698201	Glutamate synthase	1.50758	0.0169772		GO:0055114 (oxidation-reduction process)	GO:0016491 (oxidoreductase activity); GO:0051536 (iron-sulfur cluster binding)		IPR017938 (Riboflavin synthase-like beta-barrel); IPR009051 (Alpha-helical ferredoxin); IPR028261 (Dihydroprymidine dehydrogenase domain II); IPR023753 (FAD/NAD(P)-binding domain); IPR016040 (NAD(P)-binding domain)
GL50803_40016	5698996	Protein 21.1	1.50688	0.00682487					IPR020683 (Ankyrin repeat-containing domain)		IPR002110 (Ankyrin repeat)	Coiled-coil
GL50803_17538	5701783	Phosphoprotein phosphatase 2A regulatory subunit	1.49692	0.00134057			GO:0005509 (calcium ion binding)		IPR011992 (EF-hand domain pair); IPR002048 (EF-hand domain)	IPR018247 (EF-Hand 1, calcium-binding site)
GL50803_7685	#N/A	hypothetical protein	1.49225	0.0199388								Coiled-coil
GL50803_11170	5701850	hypothetical protein	1.49021	0.0091111	GO:0016020 (membrane); GO:0016021 (integral component of membrane)			IPR006876 (LMBR1-like membrane protein)				Transmembrane helix
GL50803_16882	5701108	Bystin	1.48692	0.0360058				IPR007955 (Bystin)
GL50803_137713	5700995	hypothetical protein	1.48624	0.00452599	GO:0016020 (membrane); GO:0016021 (integral component of membrane)							Transmembrane Helix
GL50803_6687	5697913	Glyceraldehyde 3-phosphate dehydrogenase	1.47816	0.000299967		GO:0006006 (glucose metabolic process); GO:0006096 (glycolytic process); GO:0055114 (oxidation-reduction process)	GO:0004365 (glyceraldehyde-3-phosphate dehydrogenase (NAD+) (phosphorylating) activity); GO:0016491 (oxidoreductase activity); GO:0016620 (oxidoreductase activity, acting on the aldehyde or oxo group of donors, NAD or NADP as acceptor); GO:0050661 (NADP binding); GO:0051287 (NAD binding)	IPR020831 (Glyceraldehyde/Erythrose phosphate dehydrogenase family); IPR006424 (Glyceraldehyde-3-phosphate dehydrogenase, type I)	IPR020828 (Glyceraldehyde 3-phosphate dehydrogenase, NAD(P) binding domain); IPR016040 (NAD(P)-binding domain); IPR020829 (Glyceraldehyde 3-phosphate dehydrogenase, catalytic domain)	IPR020830 (Glyceraldehyde 3-phosphate dehydrogenase, active site)
GL50803_16568	5699474	Transcription factor, putative	1.4751	0.000925438		GO:0035194 (posttranscriptional gene silencing by RNA); GO:1903506 (regulation of nucleic acid-templated transcription)	GO:0003712 (transcription cofactor activity)	IPR030481 (Staphylococcal nuclease domain-containing protein 1)
GL50803_5784	5702913	hypothetical protein	1.47496	0.0250755					IPR016024 (Armadillo-type fold); IPR011989 (Armadillo-like helical)
GL50803_9196	5701790	Kinase, NEK	1.46842	0.0409803		GO:0016310 (phosphorylation); GO:0006468 (protein phosphorylation);	GO:0004672 (protein kinase activity); GO:0005524 (ATP binding); GO:0016301 (kinase activity); GO:0004674 (protein serine/threonine kinase activity)		IPR011009 (Protein kinase-like domain); IPR000719 (Protein kinase domain); IPR020683 (Ankyrin repeat-containing domain)		IPR002110 (Ankyrin repeat)
GL50803_4383	5698555	Protein 21.1	1.46647	0.00933612		GO:0006468 (protein phosphorylation)	GO:0004674 (protein serine/threonine kinase activity)		IPR020683 (Ankyrin repeat-containing domain)		IPR002110 (Ankyrin repeat)	Coiled Coil
GL50803_112978	5698238	Chromodomain helicase-DNA-binding protein, putative	1.46544	0.0161364		GO:0008152 (metabolic process)	GO:0003677 (DNA binding); GO:0004386 (helicase activity); GO:0005524 (ATP binding)		IPR016197 (Chromo domain-like); IPR000953 (Chromo/chromo shadow domain); IPR027417 (P-loop containing nucleoside triphosphate hydrolase); IPR014001 (Helicase superfamily 1/2, ATP-binding domain); IPR000330 (SNF2-related, N-terminal domain); IPR001650 (Helicase, C-terminal)
GL50803_38719	5700947	hypothetical protein	1.45828	0.0248481								Signal Peptide
GL50803_16226	5702494	hypothetical protein	1.45653	0.0108402					IPR011990 (Tetratricopeptide-like helical domain)		IPR019734 (Tetratricopeptide repeat)
GL50803_16867	5697540	AAA family ATPase	1.4545	0.00189719		GO:0000166 (nucleotide binding); GO:0005524 (ATP binding)			IPR009010 (Aspartate decarboxylase-like domain); IPR003338 (CDC48, N-terminal subdomain); IPR029067 (CDC48 domain 2-like); IPR027417 (P-loop containing nucleoside triphosphate hydrolase); IPR003593 (AAA+ ATPase domain); IPR003959 (ATPase, AAA-type, core);	IPR003960 (ATPase, AAA-type, conserved site)
GL50803_11563	#N/A	hypothetical protein	1.45171	0.0317355
GL50803_3957	5701871	Kinase, NEK	1.42979	0.000961577		GO:0016310 (phosphorylation); GO:0006468 (protein phosphorylation);	GO:0004672 (protein kinase activity); GO:0005524 (ATP binding); GO:0016301 (kinase activity); GO:0004674 (protein serine/threonine kinase activity)		IPR011009 (Protein kinase-like domain); IPR000719 (Protein kinase domain); IPR020683 (Ankyrin repeat-containing domain)	IPR017441 (Protein kinase, ATP binding site); IPR008271 (Serine/threonine-protein kinase, active site)	IPR002110 (Ankyrin repeat)
GL50803_14759	5697313	6-phosphogluconate dehydrogenase, decarboxylating	1.42663	0.00432308		GO:0006098 (pentose-phosphate shunt); GO:0055114 (oxidation-reduction process)	GO:0004616 (phosphogluconate dehydrogenase (decarboxylating) activity); GO:0016491 (oxidoreductase activity)	IPR006183 (6-phosphogluconate dehydrogenase); IPR006113 (6-phosphogluconate dehydrogenase, decarboxylating);	IPR016040 (NAD(P)-binding domain); IPR006115 (6-phosphogluconate dehydrogenase, NADP-binding); IPR008927 (6-phosphogluconate dehydrogenase C-terminal domain-like); IPR006114 (6-phosphogluconate dehydrogenase, C-terminal); IPR013328 (6-phosphogluconate dehydrogenase, domain 2); IPR012284 (6-phosphogluconate dehydrogenase, domain 3)
GL50803_13272	5698153	hypothetical protein	1.42271	0.00454134	GO:0005829 (cytosol)	GO:0006152 (purine nucleoside catabolic process)	GO:0008477 (purine nucleosidase activity)	IPR023186 (Inosine/uridine-preferring nucleoside hydrolase)	IPR001910 (Inosine/uridine-preferring nucleoside hydrolase domain)
GL50803_16811	5700449	ZipA	1.4209	0.000982881								Coiled-coil
GL50803_3349	5700672	hypothetical protein	1.4193	0.038032					IPR009071High mobility group box domain
GL50803_33689	5703215	Dipeptidyl-peptidase III	1.41481	0.0195658	GO:0005737 (cytoplasm)	GO:0006508 (proteolysis)	GO:0016787 (hydrolase activity); GO:0008239 (dipeptidyl-peptidase activity)	IPR005317 (Dipeptidyl-peptidase 3)
GL50803_7422	5697215	hypothetical protein	1.39418	0.0388785
GL50803_12218	#N/A	hypothetical protein	1.39046	0.00571368
GL50803_21063	5700461	hypothetical protein	1.39026	0.00429407					IPR031336 (Cell division control protein 73, C-terminal)
GL50803_11775	5701589	Kinase, NEK-frag	1.38567	0.0494125		GO:0016310 (phosphorylation); GO:0006468 (protein phosphorylation);	GO:0004672 (protein kinase activity); GO:0005524 (ATP binding); GO:0016301 (kinase activity)		IPR011009 (Protein kinase-like domain); IPR000719 (Protein kinase domain); IPR020683 (Ankyrin repeat-containing domain)		IPR002110 (Ankyrin repeat)
GL50803_2562	5698323	Sec31 (Sec31)	1.38438	0.00832676					IPR015943 (WD40/YVTN repeat-like-containing domain); IPR017986 (WD40-repeat-containing domain)	IPR019775 (WD40 repeat, conserved site)	IPR001680 (WD40 repeat)
GL50803_16125	5700933	Glycerol-3-phosphate dehydrogenase	1.38032	0.00313296		GO:0055114 (oxidation-reduction process)	GO:0004368 (glycerol-3-phosphate dehydrogenase activity); GO:0016491 (oxidoreductase activity); GO:0052590 (sn-glycerol-3-phosphate:ubiquinone oxidoreductase activity)	IPR000103 (Pyridine nucleotide-disulphide oxidoreductase, class-II); IPR012460 (Protein of unknown function DUF1667)	IPR023753 (FAD/NAD(P)-binding domain); IPR006076 (FAD dependent oxidoreductase); IPR007419 (BFD-like [2Fe-2S]-binding domain)			Coiled-coil
GL50803_42196	5703235	Coiled-coil protein	1.37645	0.0216023								Coiled-coil
GL50803_9058	5698767	hypothetical protein	1.37382	0.00157107	GO:0005829 (cytosol)	GO:0009966 (regulation of signal transduction); GO:0034047 (regulation of protein phosphatase type 2A activity); GO:0035303 (regulation of dephosphorylation)	GO:0051721 (protein phosphatase 2A binding); GO:0008601 (protein phosphatase type 2A regulator activity)	IPR007304 (TAP42-like protein)
GL50803_114915	5702626	Cysteine protease	1.37168	0.0099691	GO:0005615 (extracellular space); GO:0005764 (lysosome); GO:0016020 (membrane); GO:0016021 (integral component of membrane)	GO:0006508 (proteolysis); GO:0051603 (proteolysis involved in cellular protein catabolic process);	GO:0004197 (cysteine-type endopeptidase activity); GO:0008233 (peptidase activity); GO:0008234 (cysteine-type peptidase activity)	IPR013128 (Peptidase C1A)	IPR000668 (Peptidase C1A, papain C-terminal)		IPR000169 (Cysteine peptidase, cysteine active site)	Signal Peptide
GL50803_6055	5703112	FtsJ-like protein	1.37085	0.0132593	GO:0005737 cytoplasm	GO:0001510 (RNA methylation); GO:0002128 (tRNA nucleoside ribose methylation); GO:0002181 (cytoplasmic translation); GO:0008033 (tRNA processing); GO:0030488 (tRNA methylation); GO:0032259 (methylation)	GO:0008168 (methyltransferase activity); GO:0008175 (tRNA methyltransferase activity); GO:0016740 (transferase activity)	IPR015507 (Ribosomal RNA large subunit methyltransferase E); IPR028590 (tRNA (cytidine(32)/guanosine(34)-2-O)-methyltransferase, Trm7)	IPR029063 (S-adenosyl-L-methionine-dependent methyltransferase); IPR002877 (Ribosomal RNA methyltransferase FtsJ domain)
GL50803_17362	5698305	hypothetical protein	1.36177	0.000314635								Coiled-coil
GL50803_4079	5700597	Protein phosphatase PP2A regulatory subunit B	1.36062	0.00153559	GO:0000159 (protein phosphatase type 2A complex)	GO:0034047 (regulation of protein phosphatase type 2A activity)	GO:0008601 (protein phosphatase type 2A regulator activity)	IPR000009 (Protein phosphatase 2A regulatory subunit PR55)	IPR015943 (WD40/YVTN repeat-like-containing domain); IPR017986 (WD40-repeat-containing domain)		IPR001680 (WD40 repeat)
GL50803_4264	5697654	Protein 21.1	1.35645	0.0139135					IPR020683 (Ankyrin repeat-containing domain)		IPR002110 (Ankyrin repeat)
GL50803_8405	5698054	hypothetical protein	1.34411	0.0163304				IPR026319 (Zinc finger C2HC domain-containing protein)
GL50803_7309	5701266	Qa-SNARE 1	1.34373	0.000623673	GO:0016020 (membrane); GO:0016021 (integral component of membrane); GO:0031201 (SNARE complex); GO:0000139 (Golgi membrane)	GO:0006886 (intracellular protein transport); GO:0006888 (ER to Golgi vesicle-mediated transport); GO:0006906 (vesicle fusion); GO:0016192 (vesicle-mediated transport); GO:0048278 (vesicle docking)	GO:0000149 (SNARE binding); GO:0005484 (SNAP receptor activity)		IPR010989 (t-SNARE); IPR000727 (Target SNARE coiled-coil homology domain)			Coiled-coil
GL50803_16450	5698068	Radial-spoke protein	1.34371	0.0380997				IPR009290 (Radial spoke 3)				Coiled-coil
GL50803_8727	5697630	hypothetical protein	1.34143	0.0300214					IPR011992 (EF-hand domain pair)
GL50803_17622	5697377	Kinase, NEK	1.33855	0.0351821		GO:0016310 (phosphorylation); GO:0006468 (protein phosphorylation);	GO:0004672 (protein kinase activity); GO:0005524 (ATP binding); GO:0016301 (kinase activity)		IPR011009 (Protein kinase-like domain); IPR000719 (Protein kinase domain); IPR020683 (Ankyrin repeat-containing domain)		IPR002110 (Ankyrin repeat)
GL50803_21942	5700156	NADP-specific glutamate dehydrogenase	1.33484	0.00115074		GO:0006520 (cellular amino acid metabolic process); GO:0055114 (oxidation-reduction process)	GO:0016491 (oxidoreductase activity); GO:0016639 (oxidoreductase activity, acting on the CH-NH2 group of donors, NAD or NADP as acceptor)	IPR006095 (Glutamate/phenylalanine/leucine/valine dehydrogenase); IPR014362 (Glutamate dehydrogenase)	IPR006097 (Glutamate/phenylalanine/leucine/valine dehydrogenase, dimerisation domain); IPR016040 (NAD(P)-binding domain); IPR006096 (Glutamate/phenylalanine/leucine/valine dehydrogenase, C-terminal)
GL50803_9184	5700331	Transducin	1.33472	0.0473204	GO:0005634 (nucleus); GO:0033186 (CAF-1 complex)	GO:0006334 (nucleosome assembly)	GO:0042393 (histone binding)		IPR015943 (WD40/YVTN repeat-like-containing domain); IPR017986 (WD40-repeat-containing domain)		IPR001680 (WD40 repeat)
GL50803_16222	5702505	hypothetical protein	1.32526	0.0193591
GL50803_8235	5701954	Protein 21.1	1.32289	0.0409017					IPR020683 (Ankyrin repeat-containing domain)		IPR002110 (Ankyrin repeat)
GL50803_12163	5696852	hypothetical protein	1.32204	0.0222437								Coiled-coil
GL50803_7953	5703145	Arsenical pump-driving ATPase	1.31617	0.0289412	GO:0005737 (cytoplasm); GO:0005783 (endoplasmic reticulum)	GO:0006810 (transport); GO:0008152 (metabolic process); GO:0045048 (protein insertion into ER membrane)	GO:0000166 (nucleotide binding); GO:0005524 (ATP binding); GO:0016787 (hydrolase activity); GO:0016887 (ATPase activity); GO:0046872 (metal ion binding)	IPR016300 (Arsenical pump ATPase, ArsA/GET3); IPR027542 (Arsenical pump ATPase, ArsA/GET3, eukaryotic)	IPR027417 (P-loop containing nucleoside triphosphate hydrolase); IPR025723 (Anion-transporting ATPase-like domain)
GL50803_2483	5701930	Kinase, NEK	1.31499	0.0282104		GO:0016310 (phosphorylation); GO:0006468 (protein phosphorylation);	GO:0004672 (protein kinase activity); GO:0005524 (ATP binding); GO:0016301 (kinase activity); GO:0004674 (protein serine/threonine kinase activity)		IPR011009 (Protein kinase-like domain); IPR000719 (Protein kinase domain); IPR020683 (Ankyrin repeat-containing domain)	IPR017441 (Protein kinase, ATP binding site); IPR008271 (Serine/threonine-protein kinase, active site)	IPR002110 (Ankyrin repeat)
GL50803_115479	5698326	hypothetical protein	1.31489	0.00705411					IPR020683 (Ankyrin repeat-containing domain)		IPR002110 (Ankyrin repeat)	Coiled-coil
GL50803_14689	5698061	hypothetical protein	1.30952	0.00166317
GL50803_3409	5700834	Coiled-coil protein	1.30908	0.00483629								Coiled-coil
GL50803_9913	#N/A	hypothetical protein	1.30704	0.00871316
GL50803_16993	5700929	FtsJ cell division protein, putative	1.30379	0.0208335	GO:0005634 (nucleus); GO:0005730 (nucleolus); GO:0030687 (preribosome, large subunit precursor)	GO:0000463 (maturation of LSU-rRNA from tricistronic rRNA transcript (SSU-rRNA, 5.8S rRNA, LSU-rRNA)); GO:0001510 (RNA methylation); GO:0006364 (rRNA processing); GO:0031167 (rRNA methylation); GO:0032259 (methylation); GO:0051301 (cell division)	GO:0008168 (methyltransferase activity); GO:0008649 (rRNA methyltransferase activity); GO:0008650 (rRNA (uridine-2'-O-)-methyltransferase activity); GO:0016435 (rRNA (guanine) methyltransferase activity)	IPR015507 (Ribosomal RNA large subunit methyltransferase E); IPR028589 (AdoMet-dependent rRNA methyltransferase, Spb1)	IPR029063 (S-adenosyl-L-methionine-dependent methyltransferase); IPR002877 (Ribosomal RNA methyltransferase FtsJ domain); IPR024576 (Ribosomal RNA methyltransferase Spb1, domain of unknown function DUF3381); IPR012920 (Ribosomal RNA methyltransferase, Spb1, C-terminal)
GL50803_11554	5702859	Kinase, NEK	1.30265	0.00414344		GO:0016310 (phosphorylation); GO:0006468 (protein phosphorylation);	GO:0004672 (protein kinase activity); GO:0005524 (ATP binding); GO:0016301 (kinase activity)		IPR011009 (Protein kinase-like domain); IPR000719 (Protein kinase domain)
GL50803_33862	5697638	Ribosomal protein S12	0.769692	0.00375861	GO:0005622 (intracellular); GO:0005840 (ribosome); GO:0022627 (cytosolic small ribosomal subunit)	GO:0006412 (translation)	GO:0003735 (structural constituent of ribosome)	IPR000530 (Ribosomal protein S12e)	IPR029064 (50S ribosomal protein L30e-like)	IPR004038 (Ribosomal protein L7Ae/L30e/S12e/Gadd45)
GL50803_6135	5698134	Ribosomal protein S17	0.76945	0.0179164	GO:0005622 (intracellular); GO:0005840 (ribosome); GO:0022627 (cytosolic small ribosomal subunit)	GO:0000028 (ribosomal small subunit assembly); GO:0006412 (translation)	GO:0003735 (structural constituent of ribosome)
GL50803_23004	5700118	hypothetical protein	0.768292	0.0291486
GL50803_17587	5702592	CTP synthase	0.765269	0.0409301		GO:0006221 (pyrimidine nucleotide biosynthetic process); GO:0006541 (glutamine metabolic process); GO:0044210 ('de novo' CTP biosynthetic process)	GO:0000166 (nucleotide binding); GO:0003883 (CTP synthase activity); GO:0005524 (ATP binding); GO:0016874 (ligase activity)	IPR004468 (CTP synthase)	IPR027417 (P-loop containing nucleoside triphosphate hydrolase); IPR017456 (CTP synthase, N-terminal); IPR029062 (Class I glutamine amidotransferase-like); IPR017926 (Glutamine amidotransferase)
GL50803_4687	#N/A	hypothetical protein	0.764379	0.0110677
GL50803_2980	5699127	20S proteasome alpha subunit 5	0.760502	0.0346329	GO:0000502 (proteasome complex); GO:0005634 (nucleus); GO:0005839 (proteasome core complex); GO:0019773 (proteasome core complex, alpha-subunit complex)	GO:0006511 (ubiquitin-dependent protein catabolic process); GO:0051603 (proteolysis involved in cellular protein catabolic process)	GO:0004175 (endopeptidase activity); GO:0004298 (threonine-type endopeptidase activity); GO:0016787 (hydrolase activity)	IPR001353 (Proteasome, subunit alpha/beta); IPR023332 (Proteasome A-type subunit)	IPR029055 (Nucleophile aminohydrolases, N-terminal); IPR000426 (Proteasome alpha-subunit, N-terminal domain)
GL50803_17520	5701919	ClpB protein	0.758113	0.0151608		GO:0019538 (protein metabolic process)	GO:0000166 (nucleotide binding); GO:0005524 (ATP binding)	IPR001270 (ClpA/B family)	IPR004176 (Clp, N-terminal); IPR027417 (P-loop containing nucleoside triphosphate hydrolase); IPR003593 (AAA+ ATPase domain); IPR003959 (ATPase, AAA-type, core); IPR019489 (Clp ATPase, C-terminal)	IPR018368 (ClpA/B, conserved site 1)		Coiled-coil
GL50803_15410	5699926	Ser/Thr protein kinase	0.758077	0.0225222		GO:0016310 (phosphorylation)	GO:0016301 (kinase activity)		IPR020683 (Ankyrin repeat-containing domain)		IPR002110 (Ankyrin repeat)
GL50803_96399	5697607	Spindle pole body protein, putative	0.757026	0.00363981					IPR016024 (Armadillo-type fold); IPR011989 (Armadillo-like helical)
GL50803_9008	5699195	Aldose reductase	0.755497	0.0248485		GO:0055114 (oxidation-reduction process)	GO:0004032 (alditol:NADP+ 1-oxidoreductase activity); GO:0016491 (oxidoreductase activity)	IPR001395 (Aldo/keto reductase/potassium channel subunit beta); IPR020471 (Aldo/keto reductase)	IPR023210 (NADP-dependent oxidoreductase domain)	IPR018170 (Aldo/keto reductase, conserved site)
GL50803_11034	5702987	hypothetical protein	0.754925	0.000135158								Coiled-coil
GL50803_16604	5700071	hypothetical protein	0.754098	0.00173314								Coiled-coil
GL50803_15213	5702058	hypothetical protein	0.751403	0.0268047								Transmembrane Helix; Coiled-coil
GL50803_13412	5698885	Acidic ribosomal protein P0	0.750995	0.00469007	GO:0005622 (intracellular); GO:0005840 (ribosome); GO:0030529 (intracellular ribonucleoprotein complex)	GO:0042254 (ribosome biogenesis)		IPR001790 (Ribosomal protein L10P)				Coiled-coil
GL50803_14364	5699604	Kinase, CAMK CAMKL	0.749116	0.0111689	GO:0005737 (cytoplasm)	GO:0006468 (protein phosphorylation); GO:0016310 (phosphorylation); GO:0035556 (intracellular signal transduction)	GO:0004672 (protein kinase activity); GO:0004674 (protein serine/threonine kinase activity); GO:0005524 (ATP binding); GO:0016301 (kinase activity); GO:0000166 (nucleotide binding)		IPR011009 (Protein kinase-like domain); IPR000719 (Protein kinase domain); IPR002290 (Serine/threonine/dual specificity protein kinase, catalytic domain); IPR028375 (KA1 domain/Ssp2, C-terminal)	IPR017441 (Protein kinase, ATP binding site); IPR00827 (Serine/threonine-protein kinase, active site)
GL50803_17053	5698671	Protein 21.1	0.748475	0.00442794					IPR020683 (Ankyrin repeat-containing domain)		IPR002110 (Ankyrin repeat)	Coiled-coil
GL50803_5821	#N/A	hypothetical protein	0.74733	0.0118115
GL50803_13962	5697045	Hydroxymethylglutaryl-CoA synthase	0.746446	0.0153075		GO:0008152 (metabolic process); GO:0008299 (isoprenoid biosynthetic process)	GO:0003824 (catalytic activity); GO:0004421 (hydroxymethylglutaryl-CoA synthase activity); GO:0016740 (transferase activity); GO:0016746 (transferase activity, transferring acyl groups)		IPR013528 (Hydroxymethylglutaryl-coenzyme A synthase, N-terminal); IPR016039 (Thiolase-like); IPR013746 (Hydroxymethylglutaryl-coenzyme A synthase C-terminal domain)
GL50803_8702	#N/A	hypothetical protein	0.74558	0.0355842	GO:0005643 (nuclear pore)	GO:0006810 (transport)		IPR007252 (Nuclear pore protein 84/107)
GL50803_13945	5699747	hypothetical protein	0.74506	0.010775
GL50803_14225	5702457	CXC-rich protein	0.74362	0.0143252	GO:0016020 (membrane); GO:0016021 (integral component of membrane)	GO:0006508 (proteolysis); GO:0007155 (cell adhesion)	GO:0004222 (metalloendopeptidase activity)	IPR001577 (Peptidase M8, leishmanolysin)	IPR009030 (Growth factor receptor cysteine-rich domain)
GL50803_38104	5697161	Phospholipid-transporting ATPase IIB, putative	0.742502	0.013973	GO:0005768 (endosome); GO:0005802 (trans-Golgi network); GO:0005886 (plasma membrane); GO:0016020 (membrane); GO:0016021 (integral component of membrane)	GO:0006890 (retrograde vesicle-mediated transport, Golgi to ER); GO:0015914 (phospholipid transport); GO:0045332 (phospholipid translocation)	GO:0000166 (nucleotide binding); GO:0000287 (magnesium ion binding); GO:0004012 (phospholipid-translocating ATPase activity); GO:0005524 (ATP binding); GO:0046872 (metal ion binding)	IPR006539 (P-type ATPase, subfamily IV)	IPR032631 (P-type ATPase, N-terminal); IPR008250 (P-type ATPase, A domain); IPR023214 (HAD-like domain); IPR023299 (P-type ATPase, cytoplasmic domain N); IPR032630 (P-type ATPase, C-terminal)	IPR018303 (P-type ATPase, phosphorylation site)		Transmembrane Helix
GL50803_2053	5696978	Serine/threonine protein phosphatase 4	0.742468	0.0445158		GO:0006470 (protein dephosphorylation); GO:0008152 (metabolic process)	GO:0004721 (phosphoprotein phosphatase activity); GO:0016787 (hydrolase activity)		IPR029052 (Metallo-dependent phosphatase-like); IPR004843 (Calcineurin-like phosphoesterase domain, apaH type); IPR006186 (Serine/threonine-specific protein phosphatase/bis(5-nucleosyl)-tetraphosphatase)
GL50803_16269	5700082	FAD synthetase	0.74127	0.0163277		GO:0008152 (metabolic process)	GO:0003824 (catalytic activity)		IPR014729 (Rossmann-like alpha/beta/alpha sandwich fold); IPR002500 (Phosphoadenosine phosphosulphate reductase)
GL50803_5069	5697106	hypothetical protein	0.740393	0.00517601					IPR029071 (Ubiquitin-related domain); IPR000626 (Ubiquitin domain)
GL50803_11867	5700756	Coiled-coil protein	0.738471	0.0197732				IPR008805 (RIB43A)				Coiled-coil
GL50803_14270	5701897	Dynein light chain	0.737739	0.0336044					IPR004942 (Roadblock/LAMTOR2 domain)
GL50803_13500	5701034	TCP-1 chaperonin subunit theta	0.734278	2.11963e-05	GO:0005737 (cytoplasm)	GO:0006457 (protein folding)	GO:0000166 (nucleotide binding); GO:0005524 (ATP binding); GO:0051082 (unfolded protein binding)	IPR002423 (Chaperonin Cpn60/TCP-1 family); IPR017998 (Chaperone tailless complex polypeptide 1 (TCP-1)); IPR01272 (1T-complex protein 1, theta subunit)	IPR027413 (GroEL-like equatorial domain); IPR027410 (TCP-1-like chaperonin intermediate domain); IPR027409 (GroEL-like apical domain)	IPR002194 (Chaperonin TCP-1, conserved site)
GL50803_10676	5701686	hypothetical protein	0.73061	0.000619136								Coiled-coil
GL50803_115052	5699110	Multidrug resistance-associated protein 1	0.729849	0.00861536	GO:0016020 (membrane); GO:0016021 (integral component of membrane)	GO:0006810 (transport); GO:0008152 (metabolic process); GO:0055085 (transmembrane transport)	GO:0000166 (nucleotide binding); GO:0005524 (ATP binding); GO:0042626 (ATPase activity, coupled to transmembrane movement of substances)		IPR011527 (ABC transporter type 1, transmembrane domain); IPR027417 (P-loop containing nucleoside triphosphate hydrolase); IPR003439 (ABC transporter-like); IPR003593 (AAA+ ATPase domain);	IPR017871 (ABC transporter, conserved site)		Transmembrane Helix
GL50803_24505	5696967	Hypothetical protein	0.729418	0.00355024
GL50803_4259	5699968	hypothetical protein	0.729272	0.00185189
GL50803_13943	5699745	Eukaryotic translation initiation factor 2 alpha subunit	0.728839	0.0346145	GO:0005840 (ribosome); GO:0005850 (eukaryotic translation initiation factor 2 complex); GO:0005851 (eukaryotic translation initiation factor 2B complex); GO:0043614 (multi-eIF complex)	GO:0006413 (translational initiation)	GO:0003676 (nucleic acid binding); GO:0003723 (RNA binding); GO:0003743 (translation initiation factor activity) GO:0043022 (ribosome binding)	IPR011488 (Translation initiation factor 2, alpha subunit)	IPR012340 (Nucleic acid-binding, OB-fold); IPR022967 (RNA-binding domain, S1); IPR003029 (S1 domain); IPR024054 (Translation initiation factor 2, alpha subunit, middle domain); IPR024055 (Translation initiation factor 2, alpha subunit, C-terminal)
GL50803_16734	5702284	hypothetical protein	0.728257	0.0316709		GO:0031931 (TORC1 complex)	GO:0031929 (TOR signaling)		IPR004083 (Regulatory associated protein of TOR)	IPR029347 (Raptor N-terminal CASPase-like domain); IPR016024 (Armadillo-type fold)
GL50803_6700	5697136	Kinase, CMGC RCK	0.727074	0.014245		GO:0016310 (phosphorylation); GO:0006468 (protein phosphorylation);	GO:0004672 (protein kinase activity); GO:0005524 (ATP binding); GO:0016301 (kinase activity)		IPR011009 (Protein kinase-like domain); IPR000719 (Protein kinase domain); IPR002290 (Serine/threonine/dual specificity protein kinase, catalytic domain)	IPR008271 (Serine/threonine-protein kinase, active site); IPR017441 (Protein kinase, ATP binding site)
GL50803_13382	#N/A	hypothetical protein	0.725651	0.00903259
GL50803_42357	5703032	hypothetical protein	0.723253	0.0456765			GO:0035091 (phosphatidylinositol binding)		IPR001683 (Phox homologous domain)
GL50803_16113	#N/A	hypothetical protein	0.721814	0.00575139
GL50803_10073	5701359	Alpha-12 giardin	0.71902	0.0437159
GL50803_10422	5698941	hypothetical protein	0.718572	0.0168982					IPR028034 (Domain of unknown function DUF4496)
GL50803_22677	5700840	Nitroreductase Fd-NR2	0.713216	0.0174544		GO:0055114 (oxidation-reduction process)	GO:0016491 (oxidoreductase activity)		IPR017896 (4Fe-4S ferredoxin-type, iron-sulphur binding domain); IPR000415 (Nitroreductase-like); IPR029479 (Nitroreductase)	IPR017900 (4Fe-4S ferredoxin, iron-sulphur binding, conserved site)
GL50803_7204	5700984	hypothetical protein	0.712988	0.000222692			GO:0000166 (nucleotide binding)		IPR012677 (Nucleotide-binding alpha-beta plait domain)			Coiled-coil
GL50803_17264	5699310	Kinesin like protein	0.709481	0.0201434	GO:0005874 (microtubule); GO:0005871 (kinesin complex)	GO:0007018 (microtubule-based movement); GO:0008152 (metabolic process)	GO:0000166 (nucleotide binding); GO:0003777 (microtubule motor activity ); GO:0005524 (ATP binding); GO:0008017 (microtubule binding); GO:0016887 (ATPase activity)	IPR027640 (Kinesin-like protein)	IPR001752 (Kinesin motor domain); IPR027417 (P-loop containing nucleoside triphosphate hydrolase); IPR025002 (Domain of unknown function DUF3972)	IPR019821 (Kinesin motor domain, conserved site)
GL50803_8228	5701949	DNA-dependent ATPase, putative	0.708045	0.00701479	GO:0005634 (nucleus)	GO:0006338 (chromatin remodeling); GO:0008152 (metabolic process)	GO:0003676 (nucleic acid binding); GO:0003677 (DNA binding); GO:0005524 (ATP binding); GO:0016818 (hydrolase activity, acting on acid anhydrides, in phosphorus-containing anhydrides)		IPR027417 (P-loop containing nucleoside triphosphate hydrolase); IPR014001 (Helicase superfamily 1/2, ATP-binding domain); IPR000330 (SNF2-related, N-terminal domain); IPR001650 (Helicase, C-terminal); IPR009057 (Homeodomain-like); IPR015195 (SLIDE domain); IPR001005 (SANT/Myb domain)
GL50803_17132	5702400	MRP-like ABC transporter	0.704781	0.0156638	GO:0016020 (membrane); GO:0016021 (integral component of membrane)	GO:0006810 (transport); GO:0008152 (metabolic process); GO:0055085 (transmembrane transport)	GO:0000166 (nucleotide binding); GO:0005524 (ATP binding); GO:0016887 (ATPase activity); GO:0042626 (ATPase activity, coupled to transmembrane movement of substances)		IPR011527 (ABC transporter type 1, transmembrane domain); IPR003439 (ABC transporter-like); IPR027417 (P-loop containing nucleoside triphosphate hydrolase); IPR003593 (AAA+ ATPase domain)	IPR017871 (ABC transporter, conserved site)
GL50803_113456	5701063	Kinase, VPS15	0.693587	0.0434494	GO:0005643 (nuclear pore); GO:0005770 (late endosome); GO:0034271 (phosphatidylinositol 3-kinase complex, class III, type I); GO:0034272 (phosphatidylinositol 3-kinase complex, class III, type II); GO:0071561 (nucleus-vacuole junction)	GO:0006468 (protein phosphorylation); GO:0006623 (protein targeting to vacuole); GO:0016236 (macroautophagy); GO:0016310 (phosphorylation); GO:0030242 (pexophagy); GO:0045324 (late endosome to vacuole transport)	GO:0004672 (protein kinase activity); GO:0004674 (protein serine/threonine kinase activity); GO:0005524 (ATP binding); GO:0016301 (kinase activity)		IPR011009 (Protein kinase-like domain); IPR000719 (Protein kinase domain)	IPR008271 (Serine/threonine-protein kinase, active site)
GL50803_15124	5700659	Dynein light chain	0.692551	0.0263607	GO:0005868 (cytoplasmic dynein complex)	GO:0007018 (microtubule-based movement)		IPR016561 (Dynein light chain roadblock-type 1/2)	IPR004942 (Roadblock/LAMTOR2 domain)
GL50803_11566	5702865	hypothetical protein	0.689333	0.0238413
GL50803_9865	5702596	hypothetical protein	0.689126	0.0301375								Coiled-coil
GL50803_16659	5698460	hypothetical protein	0.687257	0.00380533					IPR000717 (Proteasome component (PCI) domain); IPR011991 (Winged helix-turn-helix DNA-binding domain)
GL50803_8799	5700111	hypothetical protein	0.68651	0.0067479								Coiled-coil
GL50803_480	5699919	Translation initiation inhibitor	0.682261	0.0481462				IPR006175 (YjgF/YER057c/UK114 family); IPR006056 (RidA family)	IPR013813 (Endoribonuclease L-PSP/chorismate mutase-like)
GL50803_6752	5703069	hypothetical protein	0.678649	0.00532895					IPR001763 (Rhodanese-like domain)
GL50803_6680	5697906	Kinase, NEK	0.669997	0.00863298		GO:0016310 (phosphorylation); GO:0006468 (protein phosphorylation);	GO:0004672 (protein kinase activity); GO:0005524 (ATP binding); GO:0016301 (kinase activity); GO:0004674 (protein serine/threonine kinase activity)		IPR011009 (Protein kinase-like domain); IPR000719 (Protein kinase domain)
GL50803_112681	5696813	NSF	0.66976	0.00468712	GO:0005795 (Golgi stack)	GO:0006891 (intra-Golgi vesicle-mediated transport); GO:0043001 (Golgi to plasma membrane protein transport); GO:0048211 (Golgi vesicle docking)	GO:0000166 (nucleotide binding); GO:0005524 (ATP binding); GO:0016887 (ATPase activity)		IPR027417 (P-loop containing nucleoside triphosphate hydrolase); IPR003593 (AAA+ ATPase domain); IPR003959 (ATPase, AAA-type, core)	IPR003960 (ATPase, AAA-type, conserved site)
GL50803_9807	5698374	hypothetical protein	0.662553	0.022069		GO:0016567 (protein ubiquitination); GO:0043161 (proteasome-mediated ubiquitin-dependent protein catabolic process)	GO:0008270 (zinc ion binding); GO:0046872 (metal ion binding)		IPR013083 (Zinc finger, RING/FYVE/PHD-type); IPR001841 (Zinc finger, RING-type);	IPR017907 (Zinc finger, RING-type, conserved site)
GL50803_15522	5702935	hypothetical protein	0.662445	0.0121082
GL50803_13606	5702760	Phosphatidylinositol-4-phosphate 5-kinase, putative	0.656985	0.020505		GO:0016310 (phosphorylation)	GO:0016301 (kinase activity);				IPR003409 (MORN motif)
GL50803_17552	5698553	Protein 21.1	0.653866	0.00340131			GO:0008270 (zinc ion binding); GO:0046872 (metal ion binding)		IPR020683 (Ankyrin repeat-containing domain); IPR013083 (Zinc finger, RING/FYVE/PHD-type); IPR001841 (Zinc finger, RING-type)		IPR002110 (Ankyrin repeat)
GL50803_16044	5697329	hypothetical protein	0.648903	0.00143901	GO:0005622 (intracellular); GO:0005840 (ribosome); GO:0022625 (cytosolic large ribosomal subunit)	GO:0006412 (translation); GO:0002181 (cytoplasmic translation)	GO:0003735 (structural constituent of ribosome)	IPR002671 (Ribosomal protein L22e)
GL50803_14850	5698760	hypothetical protein	0.647549	0.0392232								Coiled-coil
GL50803_16534	5702207	Protein 21.1	0.646367	0.00697375					IPR020683 (Ankyrin repeat-containing domain)		IPR002110 (Ankyrin repeat)	Coiled-coil
GL50803_3345	5702321	hypothetical protein	0.646033	0.0266377
GL50803_14058	5699234	CAMP-specific 3,5-cyclic phosphodiesterase 4B	0.642417	0.00725986	GO:0016020 (membrane); GO:0016021 (integral component of membrane)	GO:0007165 (signal transduction); GO:0008152 (metabolic process)	GO:0046872 (metal ion binding); GO:0016787 (hydrolase activity); GO:0008081 (phosphoric diester hydrolase activity); GO:0004114 (3',5'-cyclic-nucleotide phosphodiesterase activity)		IPR003607 (HD/PDEase domain); IPR002073 (3'5'-cyclic nucleotide phosphodiesterase, catalytic domain)	IPR023174 (3'5'-cyclic nucleotide phosphodiesterase, conserved site)
GL50803_7566	5701573	hypothetical protein	0.63806	0.0224422								Coiled-coil
GL50803_9077	5702159	Inositol 5-phosphatase 4	0.634378	0.0117325		GO:0046856 (phosphatidylinositol dephosphorylation)	GO:0016787 (hydrolase activity)		IPR005135 (Endonuclease/exonuclease/phosphatase); IPR000300 (Inositol polyphosphate-related phosphatase)
GL50803_94653	5700175	Periodic tryptophan protein 2-like protein	0.631648	0.0199861	GO:0034388 (Pwp2p-containing subcomplex of 90S preribosome); GO:0032040 (small-subunit processome)	GO:0000028 (ribosomal small subunit assembly); GO:0000462 (maturation of SSU-rRNA from tricistronic rRNA transcript (SSU-rRNA, 5.8S rRNA, LSU-rRNA))	GO:0030515 (snoRNA binding)	IPR027145 (Periodic tryptophan protein 2)	IPR015943 (WD40/YVTN repeat-like-containing domain); IPR017986 (WD40-repeat-containing domain)	IPR001680 (WD40 repeat)
GL50803_137747	5702952	hypothetical protein	0.625661	2.12042e-05					IPR000742 (EGF-like domain)	IPR013032 (EGF-like, conserved site)		Transmembrane, Signal Peptide
GL50803_101832	5698394	High cysteine protein	0.614264	0.0326625	GO:0016020 (membrane); GO:0016021 (integral component of membrane)	GO:0006508 (proteolysis)	GO:0004252 (serine-type endopeptidase activity)		IPR009030 (Growth factor receptor cysteine-rich domain)
GL50803_24194	5698363	Protein 21.1	0.609175	0.0245301					IPR020683 (Ankyrin repeat-containing domain)		IPR002110 (Ankyrin repeat)	Coiled-coil
GL50803_3570	5702504	Ribosomal protein S28	0.600546	0.0347869	GO:0022627 (cytosolic small ribosomal subunit); GO:0005840 (ribosome); GO:0005622 (intracellular)	GO:0006412 (translation); GO:0006407 (rRNA export from nucleus)	GO:0003735 (structural constituent of ribosome)	IPR000289 (Ribosomal protein S28e)	IPR012340 (Nucleic acid-binding, OB-fold)	IPR028626 (Ribosomal protein S28e conserved site)
GL50803_10679	5701688	hypothetical protein	0.597481	0.000571797			GO:0003677 (DNA binding)	IPR002836 (PDCD5-related protein)
GL50803_111936	5697578	Variant-Specific Surface Protein 162.1 (VSP-162.1)	0.594576	0.0165771	GO:0016020 (membrane); GO:0016021 (integral component of membrane)		GO:0005515 (protein binding)	IPR005127 (Giardia variant-specific surface protein)	IPR009030 (Growth factor receptor cysteine-rich domain); IPR000742 (EGF-like domain)		IPR006212 (Furin-like repeat)	Transmembrane, Signal Peptide
GL50803_16318	5700327	High cysteine membrane protein Group 1	0.580279	0.00307088			GO:0005515 (protein binding)	IPR005127 (Giardia variant-specific surface protein)	IPR009030 (Growth factor receptor cysteine-rich domain); IPR000742 (EGF-like domain); IPR002049Laminin EGF domain	IPR013032 (EGF-like, conserved site)	IPR006212 (Furin-like repeat)	Transmembrane, Signal Peptide
GL50803_16876	5701127	hypothetical protein	0.577485	0.00829166								Coiled-coil
GL50803_29490	5701534	Copine I	0.575782	0.00720709					IPR002035 (von Willebrand factor, type A); IPR010734 (Copine)
GL50803_9087	5701695	hypothetical protein	0.552291	0.00385144				IPR008476 (Protein PBDC1, metazoa/fungi)	IPR021148 (Polysaccharide biosynthesis domain); IPR023139 (Yst0336-like domain)
GL50803_4789	5698904	hypothetical protein	0.502571	0.0122241		GO:0000902 cell morphogenesis			IPR017901 (C-CAP/cofactor C-like domain); IPR016098 (Cyclase-associated protein CAP/septum formation inhibitor MinC, C-terminal); IPR012945 (Tubulin binding cofactor C-like domain); IPR006599 (CARP motif)
GL50803_8250	5701966	hypothetical protein	0.489416	0.00399251
GL50803_3677	5698141	Kinase, NEK	0.464627	0.00517327		GO:0016310 (phosphorylation); GO:0006468 (protein phosphorylation);	GO:0004672 (protein kinase activity); GO:0005524 (ATP binding); GO:0016301 (kinase activity); GO:0004674 (protein serine/threonine kinase activity)		IPR011009 (Protein kinase-like domain); IPR000719 (Protein kinase domain); IPR020683 (Ankyrin repeat-containing domain)	IPR008271 (Serine/threonine-protein kinase, active site)	IPR002110 (Ankyrin repeat)
GL50803_9276	5701316	Variant-specific surface protein	0.453071	0.000498632	GO:0016020 (membrane); GO:0016021 (integral component of membrane)		GO:0005515 (protein binding)	IPR005127 (Giardia variant-specific surface protein)	IPR009030 (Growth factor receptor cysteine-rich domain); IPR000742 (EGF-like domain)		IPR006212 (Furin-like repeat)	Transmembrane, Signal Peptide
GL50803_15101	5697960	Alpha-17 giardin	0.440107	0.00630962
GL50803_33279	5699078	Variant-Specific Surface Protein 100 (VSP-100)	0.410779	0.00181295	GO:0016020 (membrane); GO:0016021 (integral component of membrane)		GO:0005515 (protein binding)	IPR005127 (Giardia variant-specific surface protein)	IPR009030 (Growth factor receptor cysteine-rich domain); IPR000742 (EGF-like domain)		IPR006212 (Furin-like repeat)	Transmembrane, Signal Peptide
GL50803_119706	5697472	Variant-Specific Surface Protein 168.2 (VSP-168.2)	0.326353	0.000101478	GO:0016020 (membrane); GO:0016021 (integral component of membrane)		GO:0005515 (protein binding)	IPR005127 (Giardia variant-specific surface protein)	IPR009030 (Growth factor receptor cysteine-rich domain)		IPR006212 (Furin-like repeat)	Transmembrane, Signal Peptide

## Sheet: 713-MtzR DEPs
					GO Annotation			Interpro
Accession	Entrez Gene ID	Description	FC (Geomean)	P-Value	Cellular Component	Biological Process	Molecular Function	Family	Domain	Site	Repeat	Sequence Features
GL50803_137620	5698509	Variant-Specific Surface Protein 123 (VSP-123)	5.42573	0.000553889	GO:0016020 (membrane); GO:0016021 (integral component of membrane)		GO:0005515 (protein binding)	IPR005127 (Giardia variant-specific surface protein)	IPR009030 (Growth factor receptor cysteine-rich domain); IPR000742 (EGF-like domain)		IPR006212 (Furin-like repeat)	Transmembrane, Signal Peptide
GL50803_13194	5701410	Variant-Specific Surface Protein 38 (VSP-38)	4.68264	0.000631843	GO:0016020 (membrane); GO:0016021 (integral component of membrane)		GO:0005515 (protein binding)	IPR005127 (Giardia variant-specific surface protein)	IPR009030 (Growth factor receptor cysteine-rich domain); IPR000742 (EGF-like domain)		IPR006212 (Furin-like repeat)	Transmembrane, Signal Peptide
GL50803_11521	5698438	Variant-Specific Surface Protein 126.1 (VSP-126.1)	4.62498	0.00100511	GO:0016020 (membrane); GO:0016021 (integral component of membrane)		GO:0005515 (protein binding)	IPR005127 (Giardia variant-specific surface protein)	IPR009030 (Growth factor receptor cysteine-rich domain); IPR000742 (EGF-like domain)		IPR006212 (Furin-like repeat)	Transmembrane, Signal Peptide
GL50803_40571	5700579	Variant-Specific Surface Protein 59 (VSP-59)	4.51713	0.000458831	GO:0016020 (membrane); GO:0016021 (integral component of membrane)		GO:0005515 (protein binding)	IPR005127 (Giardia variant-specific surface protein)	IPR009030 (Growth factor receptor cysteine-rich domain); IPR000742 (EGF-like domain)		IPR006212 (Furin-like repeat)	Transmembrane, Signal Peptide
GL50803_36493	5697433	Variant-Specific Surface Protein 170 (VSP-170)	3.34239	0.000976098	GO:0016020 (membrane); GO:0016021 (integral component of membrane)		GO:0005515 (protein binding)	IPR005127 (Giardia variant-specific surface protein)	IPR009030 (Growth factor receptor cysteine-rich domain); IPR000742 (EGF-like domain)		IPR006212 (Furin-like repeat)	Transmembrane, Signal Peptide
GL50803_111933	5697542	Variant-Specific Surface Protein 162.2 (VSP-162.2)	2.92511	0.00459242	GO:0016020 (membrane); GO:0016021 (integral component of membrane)		GO:0005515 (protein binding)	IPR005127 (Giardia variant-specific surface protein)	IPR009030 (Growth factor receptor cysteine-rich domain)			Transmembrane, Signal Peptide
GL50803_112673	5699960	High cysteine membrane protein VSP-like	2.88502	0.00119605	GO:0016020 (membrane); GO:0016021 (integral component of membrane)		GO:0005515 (protein binding)	IPR005127 (Giardia variant-specific surface protein)	IPR009030 (Growth factor receptor cysteine-rich domain); IPR000742 (EGF-like domain)		IPR006212 (Furin-like repeat)	Transmembrane, Signal Peptide
GL50803_115797	5700888	Variant-Specific Surface Protein 54 (VSP-54)	2.65145	0.000659258	GO:0016020 (membrane); GO:0016021 (integral component of membrane)		GO:0005515 (protein binding)	IPR005127 (Giardia variant-specific surface protein)	IPR009030 (Growth factor receptor cysteine-rich domain); IPR000742 (EGF-like domain)		IPR006212 (Furin-like repeat)	Transmembrane, Signal Peptide
GL50803_137618	5702452	Variant-Specific Surface Protein 8 (VSP-8)	2.60758	0.00891397	GO:0016020 (membrane); GO:0016021 (integral component of membrane)		GO:0005515 (protein binding)	IPR005127 (Giardia variant-specific surface protein)	IPR009030 (Growth factor receptor cysteine-rich domain); IPR000742 (EGF-like domain)		IPR006212 (Furin-like repeat)	Transmembrane, Signal Peptide
GL50803_112633	5697474	High cysteine membrane protein EGF-like	2.5183	0.00483591	GO:0016020 (membrane); GO:0016021 (integral component of membrane)		GO:0005515 (protein binding)		IPR000742 (EGF-like domain); IPR002049 (Laminin EGF domain)	IPR013032 (EGF-like, conserved site)
GL50803_9605	5701051	hypothetical protein	2.47304	0.000181629					IPR027417 (P-loop containing nucleoside triphosphate hydrolase)	IPR025662 (Sigma-54 interaction domain, ATP-binding site 1)		Coiled-coil
GL50803_37093	5702380	Variant-Specific Surface Protein 25 (VSP-25)	2.32114	0.000449184	GO:0016020 (membrane); GO:0016021 (integral component of membrane)		GO:0005515 (protein binding)	IPR005127 (Giardia variant-specific surface protein)	IPR009030 (Growth factor receptor cysteine-rich domain); IPR000742 (EGF-like domain)		IPR006212 (Furin-like repeat)	Transmembrane, Signal Peptide
GL50803_14997	5701058	hypothetical protein	1.95456	0.004581					IPR027417 (P-loop containing nucleoside triphosphate hydrolase)	IPR025662 (Sigma-54 interaction domain, ATP-binding site 1)		Coiled-coil
GL50803_136003	5703252	Variant-Specific Surface Protein 7.1 (VSP-7.1)	1.85876	0.00268524	GO:0016020 (membrane); GO:0016021 (integral component of membrane)		GO:0005515 (protein binding)	IPR005127 (Giardia variant-specific surface protein)	IPR009030 (Growth factor receptor cysteine-rich domain); IPR000742 (EGF-like domain)		IPR006212 (Furin-like repeat)	Transmembrane, Signal Peptide
GL50803_14297	5700640	Variant-Specific Surface Protein 66 (VSP-66)	1.85414	0.00298863	GO:0016020 (membrane); GO:0016021 (integral component of membrane)		GO:0005515 (protein binding)	IPR005127 (Giardia variant-specific surface protein)	IPR009030 (Growth factor receptor cysteine-rich domain); IPR000742 (EGF-like domain)		IPR006212 (Furin-like repeat)	Transmembrane, Signal Peptide
GL50803_114210	5698415	Hypothetical protein	1.74362	0.00614388			GO:0005515 (protein binding)		IPR000742 (EGF-like domain)	IPR013032 (EGF-like, conserved site)		Transmembrane
GL50803_114674	5696805	Hypothetical protein	1.71821	0.000162957	GO:0016020 (membrane); GO:0016021 (integral component of membrane)		GO:0005515 (protein binding)	IPR005127 (Giardia variant-specific surface protein)	IPR009030 (Growth factor receptor cysteine-rich domain)		IPR006212 (Furin-like repeat)	Transmembrane, Signal Peptide
GL50803_16069	5699977	Phosphoacetylglucosamine mutase	1.70321	0.000453751	GO:0005829 (cytosol)	GO:0005975 (carbohydrate metabolic process); GO:0071704 (organic substance metabolic process)	GO:0008966 (phosphoglucosamine mutase activity); GO:0016868 (intramolecular transferase activity, phosphotransferases)	IPR005841 (Alpha-D-phosphohexomutase superfamily)	IPR016055 (Alpha-D-phosphohexomutase, alpha/beta/alpha I/II/III); IPR005844 (Alpha-D-phosphohexomutase, alpha/beta/alpha domain I); IPR005845 (Alpha-D-phosphohexomutase, alpha/beta/alpha domain II); IPR005846 (Alpha-D-phosphohexomutase, alpha/beta/alpha domain III); IPR005843 (Alpha-D-phosphohexomutase, C-terminal)
GL50803_6617	5697579	hypothetical protein	1.63019	0.00251704	GO:0016020 (membrane); GO:0016021 (integral component of membrane)							Transmembrane, signal peptide
GL50803_7195	5698201	Glutamate synthase	1.61029	0.00701573		GO:0055114 (oxidation-reduction process)	GO:0016491 (oxidoreductase activity); GO:0051536 (iron-sulfur cluster binding)		IPR017938 (Riboflavin synthase-like beta-barrel); IPR009051 (Alpha-helical ferredoxin); IPR028261 (Dihydroprymidine dehydrogenase domain II); IPR023753 (FAD/NAD(P)-binding domain); IPR016040 (NAD(P)-binding domain)
GL50803_101832	5698394	High cysteine protein	1.57645	0.00910234	GO:0016020 (membrane); GO:0016021 (integral component of membrane)	GO:0006508 (proteolysis)	GO:0004252 (serine-type endopeptidase activity)		IPR009030 (Growth factor receptor cysteine-rich domain)
GL50803_9503	5698808	hypothetical protein	1.57047	0.0228204					IPR029058 (Alpha/Beta hydrolase fold); IPR022742(Serine aminopeptidase, S33)
GL50803_102575	5699562	hypothetical protein	1.54999	0.00618855			GO:0008289 (lipid binding)		IPR017943 (Bactericidal permeability-increasing protein, alpha/beta domain)			Signal peptide
GL50803_14604	5703244	Nucleotide-binding protein 1	1.54499	0.0375649				IPR019591 (Mrp/NBP35 ATP-binding protein)	IPR027417 (P-loop containing nucleoside triphosphate hydrolase)
GL50803_6185	5699154	hypothetical protein	1.5301	0.00166033					IPR027417 (P-loop containing nucleoside triphosphate hydrolase)
GL50803_114751	#N/A	hypothetical protein	1.52829	0.0177682				IPR009291 (Vacuolar protein sorting-associated protein 62)
GL50803_14838	5699203	Protein 21.1	1.45057	0.0249502					IPR020683 (Ankyrin repeat-containing domain)		IPR002110 (Ankyrin repeat)	Coiled-coil
GL50803_8407	5698052	Aminoacyl-histidine dipeptidase	1.43039	0.0437362		GO:0006508 (proteolysis); GO:0008152 (metabolic process)	GO:0016787 (hydrolase activity); GO:0016805 (dipeptidase activity)	IPR002933 (Peptidase M20); IPR001160 (Peptidase M20C, Xaa-His dipeptidase)	IPR011650 (Peptidase M20, dimerisation domain)
GL50803_3677	5698141	Kinase, NEK	1.40247	0.0133725		GO:0016310 (phosphorylation); GO:0006468 (protein phosphorylation);	GO:0004672 (protein kinase activity); GO:0005524 (ATP binding); GO:0016301 (kinase activity); GO:0004674 (protein serine/threonine kinase activity)		IPR011009 (Protein kinase-like domain); IPR000719 (Protein kinase domain); IPR020683 (Ankyrin repeat-containing domain)	IPR008271 (Serine/threonine-protein kinase, active site)	IPR002110 (Ankyrin repeat)
GL50803_112059	5697527	hypothetical protein	1.40241	0.0197017	GO:0016020 (membrane); GO:0016021 (integral component of membrane)							Transmembrane Helix; Signal Peptide
GL50803_10609	5698747	Kinase, STE STE20	1.39594	0.0024407	GO:0005737 (cytoplasm)	GO:0006468 (protein phosphorylation); GO:0007266 (Rho protein signal transduction); GO:0007346 (regulation of mitotic cell cycle); GO:0016310 (phosphorylation); GO:0016477 (cell migration); GO:0023014 (signal transduction by protein phosphorylation); GO:0030036 (actin cytoskeleton organization); GO:0031098 (stress-activated protein kinase signaling cascade); GO:0032147 (activation of protein kina…	GO:0004672 (protein kinase activity); GO:0005524 (ATP binding); GO:0016301 (kinase activity); GO:0004674 (protein serine/threonine kinase activity); GO:0048365 (Rac GTPase binding)		IPR011009 (Protein kinase-like domain); IPR000719 (Protein kinase domain); IPR002290 (Serine/threonine/dual specificity protein kinase, catalytic domain)			Signal Peptide, Coiled-coil
GL50803_9327	5698606	Kinase, NEK	1.36574	0.00119946	GO:0016020 (membrane); GO:0016021 (integral component of membrane)	GO:0016310 (phosphorylation); GO:0006468 (protein phosphorylation);	GO:0004672 (protein kinase activity); GO:0005524 (ATP binding); GO:0016301 (kinase activity); GO:0004674 (protein serine/threonine kinase activity)		IPR011009 (Protein kinase-like domain); IPR000719 (Protein kinase domain); IPR020683 (Ankyrin repeat-containing domain)	IPR008266 (Tyrosine-protein kinase, active site)	IPR002110 (Ankyrin repeat)	Transmembrane Helix
GL50803_1713	5698432	Protein 21.1	1.35833	0.019635					IPR020683 (Ankyrin repeat-containing domain)		IPR002110 (Ankyrin repeat)
GL50803_2562	5698323	Sec31 (Sec31)	1.34428	0.0111841					IPR015943 (WD40/YVTN repeat-like-containing domain); IPR017986 (WD40-repeat-containing domain)	IPR019775 (WD40 repeat, conserved site)	IPR001680 (WD40 repeat)
GL50803_10813	5701091	hypothetical protein	1.33369	0.00800838
GL50803_10358	5700573	A-type flavoprotein lateral transfer candidate	1.32881	0.00108853		GO:0055114 (oxidation-reduction process)	GO:0009055 (electron carrier activity); GO:0010181 (FMN binding); GO:0016491 (oxidoreductase activity); GO:0046872 (metal ion binding)	IPR016440 (Rubredoxin-oxygen oxidoreductase)	IPR001279 (Metallo-beta-lactamase); IPR029039 (Flavoprotein-like domain); IPR008254 (Flavodoxin/nitric oxide synthase)
GL50803_9807	5698374	hypothetical protein	1.32106	0.0235666		GO:0016567 (protein ubiquitination); GO:0043161 (proteasome-mediated ubiquitin-dependent protein catabolic process)	GO:0008270 (zinc ion binding); GO:0046872 (metal ion binding); GO:0061630 (ubiquitin protein ligase activity)		IPR013083 (Zinc finger, RING/FYVE/PHD-type); IPR001841 (Zinc finger, RING-type)	IPR017907 (Zinc finger, RING-type, conserved site)		Coiled-coil
GL50803_137750	5703147	hypothetical protein	1.30195	0.040304					IPR032675 (Leucine-rich repeat domain, L domain-like)	IPR001611 (Leucine-rich repeat)		Coiled-coil
GL50803_16592	5703060	ABC transporter family protein	1.30081	0.0354054	GO:0016020 (membrane); GO:0016021 (integral component of membrane); GO:0043231 (intracellular membrane-bounded organelle)	GO:0006810 (transport); GO:0006869 (lipid transport); GO:0008152 (metabolic process); GO:0055085 (transmembrane transport)	GO:0000166 (nucleotide binding); GO:0005215 (transporter activity); GO:0005524 (ATP binding); GO:0016887 (ATPase activity); GO:0042626 (ATPase activity, coupled to transmembrane movement of substances)	IPR026082 (ABC transporter A, ABCA)	IPR027417 (P-loop containing nucleoside triphosphate hydrolase); IPR003439 (ABC transporter-like); IPR003593 (AAA+ ATPase domain)	IPR017871 (ABC transporter, conserved site)		Transmembrane
GL50803_8789	5700116	hypothetical protein	0.767796	0.00219681					IPR015915 (Kelch-type beta propeller)		IPR006652 (Kelch repeat type 1)
GL50803_14859	5702166	Protein 21.1	0.763846	0.00111446					IPR020683 (Ankyrin repeat-containing domain)		IPR002110 (Ankyrin repeat)	Coiled-coil
GL50803_8423	5702315	hypothetical protein	0.760726	0.0374152				IPR026150 (Enkurin)	IPR027012 (Enkurin domain)			Coiled-coil
GL50803_113143	5702003	Lipopolysaccharide-responsive and beige-like anchor protein	0.757909	0.010716					IPR000409 (BEACH domain)
GL50803_115052	5699110	Multidrug resistance-associated protein 1	0.7569	0.00973989	GO:0016020 (membrane); GO:0016021 (integral component of membrane)	GO:0006810 (transport); GO:0008152 (metabolic process); GO:0055085 (transmembrane transport)	GO:0000166 (nucleotide binding); GO:0005524 (ATP binding); GO:0016887 (ATPase activity); GO:0042626 (ATPase activity, coupled to transmembrane movement of substances)		IPR011527 (ABC transporter type 1, transmembrane domain); IPR003439 (ABC transporter-like); IPR027417 (P-loop containing nucleoside triphosphate hydrolase); IPR003593 (AAA+ ATPase domain)	IPR017871 (ABC transporter, conserved site)		Transmembrane Helix
GL50803_4689	#N/A	hypothetical protein	0.744833	0.0293827
GL50803_13390	5698357	Variant-Specific Surface Protein 127 (VSP-127)	0.732406	0.0453462	GO:0016020 (membrane); GO:0016021 (integral component of membrane)		GO:0005515 (protein binding)	IPR005127 (Giardia variant-specific surface protein)	IPR009030 (Growth factor receptor cysteine-rich domain); IPR000742 (EGF-like domain)		IPR006212 (Furin-like repeat)	Transmembrane, Signal Peptide
GL50803_10056	5701376	Rho GAP, putative	0.731519	0.0058091		GO:0007165 (signal transduction)			IPR008936 (Rho GTPase activation protein); IPR000198Rho (GTPase-activating protein domain)
GL50803_23004	5700118	hypothetical protein	0.720816	0.00160394
GL50803_29307	5699477	UTP-glucose-1-phosphate uridylyltransferase	0.717052	0.00380938		GO:0006011 (UDP-glucose metabolic process); GO:0008152 (metabolic process)	GO:0003983 (UTP:glucose-1-phosphate uridylyltransferase activity); GO:0016740 (transferase activity); GO:0016779 (nucleotidyltransferase activity); GO:0070569 (uridylyltransferase activity)	IPR002618 (UTP--glucose-1-phosphate uridylyltransferase family); IPR016267 (UTP--glucose-1-phosphate uridylyltransferase)	IPR029044 (Nucleotide-diphospho-sugar transferases)
GL50803_12108	5700223	Threonine dehydratase lateral transfer candidate	0.709111	0.00137023		GO:0006520 (cellular amino acid metabolic process); GO:0006565 (L-serine catabolic process); GO:0006567 (threonine catabolic process)	GO:0030170 (pyridoxal phosphate binding); GO:0016829 (lyase activity); GO:0004794 (L-threonine ammonia-lyase activity); GO:0003941 (L-serine ammonia-lyase activity)		IPR001926 (Tryptophan synthase beta subunit-like PLP-dependent enzyme)	IPR000634 (Serine/threonine dehydratase, pyridoxal-phosphate-binding site)
GL50803_9363	5702668	hypothetical protein	0.696478	0.0310286					IPR027417 (P-loop containing nucleoside triphosphate hydrolase)			Coiled-coil
GL50803_10038	5697954	Alpha-18 giardin	0.69369	0.0427764
GL50803_3763	5699531	Protein 21.4	0.691701	0.00860756			GO:0046872 (metal ion binding)		IPR015880 (Zinc finger, C2H2-like); IPR007087 (Zinc finger, C2H2)			Coiled-coil
GL50803_7850	5702637	Sgt1-like protein	0.670676	0.0466573					IPR008978 (HSP20-like chaperone); IPR007699 (SGS domain)
GL50803_14225	5702457	CXC-rich protein	0.668252	0.0101344	GO:0016020 (membrane); GO:0016021 (integral component of membrane)	GO:0006508 (proteolysis); GO:0007155 (cell adhesion)	GO:0004222 (metalloendopeptidase activity)	IPR001577 (Peptidase M8, leishmanolysin)	IPR009030 (Growth factor receptor cysteine-rich domain)
GL50803_13268	5701518	hypothetical protein	0.660964	0.0427474				IPR004977 (Ribosomal protein S25)
GL50803_10524	5701438	hypothetical protein	0.660436	0.000251351
GL50803_4410	5701209	SALP-1	0.651918	2.77387e-05								Coiled-coil
GL50803_16996	5700915	hypothetical protein	0.634477	0.0295766				IPR026150 (Enkurin)	IPR027012 (Enkurin domain)			Coiled-coil
GL50803_15574	5700209	Alanyl dipeptidyl peptidase	0.618796	0.000200479		GO:0006508 (proteolysis)	GO:0008236 (serine-type peptidase activity)		IPR015943 (WD40/YVTN repeat-like-containing domain); IPR029058 (Alpha/Beta hydrolase fold); IPR001375 (Peptidase S9, prolyl oligopeptidase, catalytic domain)	IPR011659 (WD40-like Beta Propeller)
GL50803_5665	5697191	Ubiquitin/ribosomal protein CEP52	0.605174	0.037073	GO:0005840 (ribosome)	GO:0006412 (translation)	GO:0003735 (structural constituent of ribosome)	IPR001975 (Ribosomal protein L40e)	IPR029071 (Ubiquitin-related domain); IPR000626 (Ubiquitin domain); IPR011332 (Zinc-binding ribosomal protein)
GL50803_9779	5700241	UPL-1	0.605018	0.0449035		GO:0009116 (nucleoside metabolic process)	GO:0003824 (catalytic activity)	IPR018017 (Nucleoside phosphorylase)	IPR000845 (Nucleoside phosphorylase domain)
GL50803_14938	5701541	Ribosomal protein L12	0.604434	0.034897	GO:0005840 (ribosome); GO:0030529 (intracellular ribonucleoprotein complex); GO:0022625 (cytosolic large ribosomal subunit)	GO:0000027 (ribosomal large subunit assembly); GO:0006412 (translation);	GO:0003735 (structural constituent of ribosome); GO:0019843 (rRNA binding)	IPR000911 (Ribosomal protein L11/L12)	IPR020784 (Ribosomal protein L11, N-terminal); IPR020783 (Ribosomal protein L11, C-terminal)
GL50803_112885	5697213	Adenine phosphoribosyltransferase	0.603184	0.0044		GO:0009116 (nucleoside metabolic process)	GO:0016740 (transferase activity); GO:0016757 (transferase activity, transferring glycosyl groups)		IPR029057 (Phosphoribosyltransferase-like); IPR000836 (Phosphoribosyltransferase domain)
GL50803_100955	5698500	Mitotic spindle checkpoint protein MAD2	0.567803	0.0205926		GO:0007094 (mitotic spindle assembly checkpoint)	IPR027097 (Mitotic spindle checkpoint protein Mad2)		IPR003511 (HORMA domain)
GL50803_4812	5698276	Beta-giardin	0.547556	0.000374909			GO:0005200 (structural constituent of cytoskeleton)	IPR008374 (SF-assemblin)				Coiled-coil
GL50803_115066	5699136	High cysteine membrane protein VSP-like	0.538789	0.014795	GO:0016020 (membrane); GO:0016021 (integral component of membrane)		GO:0005515 (protein binding)	IPR005127 (Giardia variant-specific surface protein)	IPR009030 (Growth factor receptor cysteine-rich domain); IPR000742 (EGF-like domain)		IPR006212 (Furin-like repeat)	Transmembrane, Signal Peptide
GL50803_17468	5701439	hypothetical protein	0.534175	0.00528308
GL50803_17150	5697977	NADPH oxidoreductase, putative	0.509829	0.0024449					IPR029039 (Flavoprotein-like domain); IPR003680 (Flavodoxin-like fold)
GL50803_4288	5697481	Ser/Thr phosphatase 2C, putative	0.500298	0.036381	GO:0016020 (membrane); GO:0016021 (integral component of membrane)	GO:0006470 (protein dephosphorylation)	GO:0003824 (catalytic activity); GO:0004722 (protein serine/threonine phosphatase activity)	IPR015655 (Protein phosphatase 2C family)	IPR001932 (PPM-type phosphatase domain)			Transmembrane Helix
GL50803_7244	5702077	hypothetical protein	0.468327	0.0251772	GO:0016020 (membrane); GO:0016021 (integral component of membrane)							Transmembrane Helix
GL50803_480	5699919	Translation initiation inhibitor	0.432821	0.0361676				IPR006175 (YjgF/YER057c/UK114 family); IPR006056 (RidA family)	IPR013813 (Endoribonuclease L-PSP/chorismate mutase-like)
GL50803_22677	5700840	Nitroreductase Fd-NR2	0.388513	0.0118839		GO:0055114 (oxidation-reduction process)	GO:0016491 (oxidoreductase activity)		IPR017896 (4Fe-4S ferredoxin-type, iron-sulphur binding domain); IPR000415 (Nitroreductase-like); IPR029479 (Nitroreductase)	IPR017900 (4Fe-4S ferredoxin, iron-sulphur binding, conserved site)
GL50803_3910	5702152	Thioredoxin	0.571474	0.0193699	GO:0005737 (cytoplasm)	GO:0000103 (sulfate assimilation); GO:0006457 (protein folding); GO:0034599 (cellular response to oxidative stress); GO:0045454 (cell redox homeostasis); GO:0055114 (oxidation-reduction process)	GO:0015035 (protein disulfide oxidoreductase activity); GO:0016671 (oxidoreductase activity, acting on a sulfur group of donors, disulfide as acceptor)		IPR012336 (Thioredoxin-like fold); IPR013766 (Thioredoxin domain)
GL50803_33279	5699078	Variant-Specific Surface Protein 100 (VSP-100)	0.160033	2.6287e-05	GO:0016020 (membrane); GO:0016021 (integral component of membrane)		GO:0005515 (protein binding)	IPR005127 (Giardia variant-specific surface protein)	IPR009030 (Growth factor receptor cysteine-rich domain); IPR000742 (EGF-like domain)		IPR006212 (Furin-like repeat)	Transmembrane, Signal Peptide
GL50803_16350	5700024	hypothetical protein	0.0713546	0.000279706								Coiled-coil
