# Supplementary material for: Differential protein expression and post-translational modifications in metronidazole-resistant Giardia duodenalis
Source: Gigascience. 2018 Mar 13;7(4):giy024. doi: 10.1093/gigascience/giy024 (PMC5913674; doi:10.1093/gigascience/giy024)
Supplement: Supplemental material [file giy024_supp.zip › Emery et al, Supplementary S3 -- Functional Enrichment DEPs.xlsx]

## Sheet: Sheet1
Title	MtzR Line Enriched	GO Annotations	InterPro Annotations	WB MtzR DEPs	106 MtzR DEPs	713 MtzR DEPs
Ribosome	WB-MtzR	GO:0005840~ribosome; GO:0003735~structural constituent of ribosome; GO:0005198~structural molecule activity; GO:0030529~ribonucleoprotein complex		GL50803_21750 GL50803_15297 GL50803_6135 GL50803_15520 GL50803_16431 GL50803_14622 GL50803_6835 GL50803_4547 GL50803_13412 GL50803_7999 GL50803_11359 GL50803_11186 GL50803_98056 GL50803_15046 GL50803_5593 GL50803_16387 GL50803_14049 GL50803_4652 GL50803_17395 GL50803_36069 GL50803_16044 GL50803_15260 GL50803_14827 GL50803_16086 GL50803_5845 GL50803_14457 GL50803_16114 GL50803_21750 GL50803_15297 …	GL50803_33862 GL50803_6135 GL50803_13943 GL50803_16044 GL50803_3570	GL50803_5665 GL50803_14938 GL50803_13268
Kinase	WB-MtzR; 106-MtzR	GO:0004674~protein serine/threonine kinase activity; GO:0004672~protein kinase activity	IPR002290:Serine/threonine protein kinase; IPR008271:Serine/threonine protein kinase, active site;IPR000719:Protein kinase, core	GL50803_4596 GL50803_16826 GL50803_6700 GL50803_16167 GL50803_14934 GL50803_14216 GL50803_14661 GL50803_9658 GL50803_17558 GL50803_24321 GL50803_113456 GL50803_13215 GL50803_15514 GL50803_2796 GL50803_7203 GL50803_16034 GL50803_15297 GL50803_7517 GL50803_8445 GL50803_137695 GL50803_17069 GL50803_5346 GL50803_16731 GL50803_96363 GL50803_9289 GL50803_114192 GL50803_96616 GL50803_14916 GL50803_14648…	GL50803_7103 GL50803_9196 GL50803_3957 GL50803_11775 GL50803_17622 GL50803_2483 GL50803_11554 GL50803_14364 GL50803_6700 GL50803_113456 GL50803_6680 GL50803_3677	GL50803_3677 GL50803_10609 GL50803_9327
EGF-Like	WB-MtzR; 106-MtzR; 713-MtzR		IPR013032:EGF-like region, conserved site; IPR006210:EGF-like; IPR005127:Giardia variant-specific surface protein; IPR006212:Furin-like repeat; IPR009030: Growth factor receptor cysteine-rich domain	GL50803_137606 GL50803_115202 GL50803_7715 GL50803_114210 GL50803_16716 GL50803_115830 GL50803_16833 GL50803_10330 GL50803_8687 GL50803_16322 GL50803_15317 GL50803_137613 GL50803_113024 GL50803_37093 GL50803_101765 GL50803_137707 GL50803_137606 GL50803_115202 GL50803_7715 GL50803_114210 GL50803_16716 GL50803_115830 GL50803_16833 GL50803_10330 GL50803_8687 GL50803_16322 GL50803_15317 GL50803_13761…	GL50803_101074 GL50803_137618 GL50803_112048 GL50803_137613 GL50803_37093 GL50803_112673 GL50803_111903 GL50803_137620 GL50803_111936 GL50803_33279 GL50803_119706 GL50803_112633 GL50803_137727 GL50803_21321 GL50803_112673 GL50803_101832 GL50803_16318 GL50803_16322 GL50803_14225 GL50803_114210 GL50803_137747	GL50803_137620 GL50803_13194 GL50803_11521 GL50803_40571 GL50803_36493 GL50803_111933 GL50803_112673 GL50803_115797 GL50803_137618 GL50803_37093 GL50803_136003 GL50803_14297 GL50803_13390 GL50803_115066 GL50803_33279 GL50803_112633 GL50803_101832 GL50803_114210 GL50803_114674
Electron Carrier Activity (Iron Binding)	WB-MtzR	GO:0009055~electron carrier activity; GO:0051536~iron-sulfur cluster binding; GO:0005506~iron ion binding	IPR017896:4Fe-4S ferredoxin, iron-sulpur binding domain; IPR017900:4Fe-4S ferredoxin, iron-sulphur binding, conserved site	GL50803_9827 GL50803_7195 GL50803_6687 GL50803_14759 GL50803_16125 GL50803_21942 GL50803_9008 GL50803_22677	GL50803_7195 GL50803_22677	GL50803_7195 GL50803_22677
Electron Carrier Activity (Oxidoreductase)	WB-MtzR; 106-MtzR; 713-MtzR	GO:0009055~electron carrier activity; GO:0055114~oxidation reduction; GO:0050662~coenzyme binding; GO:0048037~cofactor binding		GL50803_9827 GL50803_7195 GL50803_6687 GL50803_14759 GL50803_16125 GL50803_21942 GL50803_9008 GL50803_22677	GL50803_9827 GL50803_7195 GL50803_6687 GL50803_14759 GL50803_16125 GL50803_21942 GL50803_9008 GL50803_22677	GL50803_7195 GL50803_10358 GL50803_22677 GL50803_3910
AAA-ATPase	WB-MtzR; 106-MtzR; 713-MtzR	GO:0042626~ATPase activity coupled to transmembrane movement of substances; GO:0043492~ATPase activity, coupled to movement of substances	IPR003439:ABC transporter-like; IPR003593:ATPase, AAA+ type, core; IPR003593:ATPase, AAA+ type, core; IPR027417: P-loop containing nucleoside triphosphate hydrolase	GL50803_6185 GL50803_16518 GL50803_16592 GL50803_2098 GL50803_113876 GL50803_28379 GL50803_8228 GL50803_7203 GL50803_16867 GL50803_4365 GL50803_16636 GL50803_89112 GL50803_32509 GL50803_114776 GL50803_7517 GL50803_112692 GL50803_8227	GL50803_94322 GL50803_112978 GL50803_16867 GL50803_7953 GL50803_17587 GL50803_17520 GL50803_115052 GL50803_17264 GL50803_8228 GL50803_17132 GL50803_112681	GL50803_9605 GL50803_14997 GL50803_14604 GL50803_6185 GL50803_16592 GL50803_115052 GL50803_9363
